# Supplementary material for: Medium Roasting and Brewing Methods Differentially Modulate Global Metabolites, Lipids, Biogenic Amines, Minerals, and Antioxidant Capacity of Hawai‘i-Grown Coffee (Coffea arabica)
Source: Metabolites. 2023 Mar 10;13(3):412. doi: 10.3390/metabo13030412 (PMC10051321; doi:10.3390/metabo13030412)
Supplement: Supplementary file 1 [file metabolites-13-00412-s001.zip]

Archive with 12 entries (12 files):
- Coffee Supplement 1 Nerurkar.xlsx
- __MACOSX/._Coffee Supplement 1 Nerurkar.xlsx
- Coffee Supplement 2 Nerurkar.xlsx
- __MACOSX/._Coffee Supplement 2 Nerurkar.xlsx
- Coffee Supplement 3 Nerurkar.xlsx
- __MACOSX/._Coffee Supplement 3 Nerurkar.xlsx
- Coffee Supplement 4 Nerurkar.xlsx
- __MACOSX/._Coffee Supplement 4 Nerurkar.xlsx
- Coffee Supplement 5 Nerurkar.xlsx
- __MACOSX/._Coffee Supplement 5 Nerurkar.xlsx
- Coffee Supplement 6 Nerurkar.xlsx
- __MACOSX/._Coffee Supplement 6 Nerurkar.xlsx
