# Supplementary material for: Medium Roasting and Brewing Methods Differentially Modulate Global Metabolites, Lipids, Biogenic Amines, Minerals, and Antioxidant Capacity of Hawai‘i-Grown Coffee (Coffea arabica)
Source: Metabolites. 2023 Mar 10;13(3):412. doi: 10.3390/metabo13030412 (PMC10051321; doi:10.3390/metabo13030412)
Supplement: Supplementary file 1 [file metabolites-13-00412-s001.zip › Coffee Supplement 1 Nerurkar.xlsx]

## Sheet: 1-Global metabolites
Global metabolites significantly different among Kaua'I and Waialua green coffee
Number of metabolites significant at p<0.05 level of the univariate test: 92 (45 known and 53 unkown)
Sorted by fold-change
Class 1: KauiGreen; Class 2: WailuaGreen.
UniqueID	Geom mean of intensities in class 1	Geom mean of intensities in class 2	Fold-change	Parametric p-value	FDR
2-hydroxybutanoic acid	8757.87	598.42	14.64	0.0127088	0.0892
galactinol	27339.9	10458.6	2.61	0.0009722	0.02
valine	28377.2	15941.1	1.78	0.0063718	0.0591
isoleucine	22239.1	14544.6	1.53	0.010747	0.0792
ribitol	4154.6	5715.15	0.73	0.0374168	0.188
serine	16206.2	23239	0.7	0.0180239	0.115
citric acid	267948	386073	0.69	0.0279261	0.154
phenylacetic acid	708.07	1057.68	0.67	0.0173521	0.114
n-acetyl-d-hexosamine	118.5	184.32	0.64	0.0370636	0.188
2-hydroxyvaleric acid	1574.8	2540.14	0.62	0.0134285	0.0927
phenylalanine	27939.7	45742.7	0.61	0.0099425	0.0756
3,4-dihydroxybenzoic acid	1062.67	1753.87	0.61	0.025524	0.15
2-deoxyerythritol	3964.67	6716.4	0.59	0.01765	0.115
glutaric acid	102.95	178.76	0.58	0.0378324	0.188
ferulic acid	665.96	1149.55	0.58	0.0165273	0.112
pentitol	294.72	514.2	0.57	0.0032303	0.0366
pentadecanoic acid	1046.66	1855.47	0.56	0.0263826	0.151
1,2-anhydro-myo-inositol NIST	464.12	835.94	0.56	0.0011312	0.0208
hexitol	323.68	660.29	0.49	0.006806	0.0602
citraconic acid	4847.62	10086.6	0.48	0.0016172	0.0275
saccharic acid	987.98	2117.18	0.47	0.0017099	0.0278
3,4-dihydroxycinnamic acid	15197.5	32664.3	0.47	0.0027246	0.0341
myo-inositol	49552.5	113465	0.44	0.0004895	0.0144
glucose	1884.86	4238.35	0.44	0.0049413	0.05
fructose	6021.67	14236.2	0.42	0.024585	0.148
salicylic acid	283.43	693.84	0.41	0.000292	0.0099
xylitol	2023.79	5071.15	0.4	0.0018251	0.0278
3,4-dihydroxyhydrocinnamic acid NIST	748.21	1880.49	0.4	0.0007598	0.0182
sorbitol	24957.7	64348.4	0.39	0.0001352	0.00747
glyceric acid	1673.27	4318.19	0.39	0.0023492	0.0315
2-hydroxyglutaric acid	962.95	2447.22	0.39	0.0018008	0.0278
arabitol	6378.82	17896.6	0.36	0.000227	0.0099
mucic acid	636.69	1849.97	0.34	0.0009054	0.02
phosphate	3143.65	14268.4	0.22	0.0042342	0.0446
galactonic acid	1062.7	4807.85	0.22	1.46e-05	0.00161
fumaric acid	1470.79	7952.76	0.18	0.0322015	0.174
UDP-glucuronic acid	212.6	1233.66	0.17	0.0005771	0.0159
ethanolamine	34661.4	329859	0.11	5.7e-06	0.00126
UniqueID	Geom mean of intensities in class 1	Geom mean of intensities in class 2	Fold-change	Parametric p-value	FDR
16594	115143	16645.1	6.92	1.6e-06	0.000707
26755	30076.6	6314.54	4.76	1.45e-05	0.00161
134470	2416.18	546.83	4.42	0.007464	0.0619
4986	1943.85	445.54	4.36	0.0486432	0.234
3161	28749	8139.38	3.53	2.82e-05	0.00249
191804	14718	6072.32	2.42	0.0023218	0.0315
105081	30651.9	14200.3	2.16	0.0022318	0.0315
122293	273.01	129.52	2.11	0.0040599	0.0438
44509	169.95	83.01	2.05	0.0010942	0.0208
17045	532.04	271.2	1.96	0.0258136	0.15
103138	641.41	363.47	1.76	0.0059202	0.0569
7444	4489.61	2590.67	1.73	0.0385869	0.19
189286	1352.32	790.34	1.71	0.0329798	0.176
34007	1285.52	1791.26	0.72	0.0338558	0.176
102849	3245.63	4626.45	0.7	0.0247498	0.148
16793	2383.38	3419.96	0.7	0.0289664	0.158
3253	559.62	799.21	0.7	0.02254	0.138
183356	1709.17	2460.38	0.69	0.0207519	0.129
3182	2238.45	3322.94	0.67	0.036756	0.188
12444	418.72	657.71	0.64	0.0072381	0.0619
105305	128.85	202.94	0.63	0.0117699	0.0853
168766	833.52	1347.79	0.62	0.0065483	0.0591
124564	559.62	895.74	0.62	0.0065467	0.0591
102858	30829.6	49756.6	0.62	0.0049798	0.05
16649	430.54	690.47	0.62	0.0073659	0.0619
127690	3744.65	6122.73	0.61	0.0077104	0.062
17289	1729.66	2828.64	0.61	0.0274539	0.154
118997	137.52	232.38	0.59	0.0168944	0.113
102847	319.94	537.95	0.59	0.0053072	0.0521
100876	3691.5	6267.57	0.59	0.0031441	0.0366
34183	113.56	192.64	0.59	0.0184626	0.117
183206	159.32	274.5	0.58	0.0024692	0.0321
171546	4397.06	7520.88	0.58	0.0075638	0.0619
106387	2953.82	5137.62	0.57	0.009771	0.0756
100869	526.44	915.76	0.57	0.003009	0.0359
100862	2302.74	4130.01	0.56	0.0019043	0.0281
3178	2031.39	3652.34	0.56	0.0401334	0.195
2188	206.66	377.05	0.55	0.0100908	0.0756
16809	587.35	1085.99	0.54	0.0337099	0.176
127358	2399.24	4644.86	0.52	0.0274711	0.154
14736	126047	248691	0.51	0.0027738	0.0341
183216	3536.16	7029.96	0.5	0.0007807	0.0182
163873	305.64	641.04	0.48	0.0009945	0.02
104922	987.91	2159.64	0.46	0.0006794	0.0177
89221	457.05	1011.47	0.45	0.0039548	0.0437
610256	202.37	473.39	0.43	0.0123123	0.0878
120923	916.91	2257.78	0.41	0.0003136	0.0099
14698	947.78	2331.31	0.41	0.0002733	0.0099
1735	916.91	2257.78	0.41	0.0003136	0.0099
171558	1161.66	3303.24	0.35	0.0002131	0.0099
14724	2262.77	6547.26	0.35	4.55e-05	0.00335
183110	2137.95	6231.77	0.34	5.47e-05	0.00345
131157	322.84	1137.13	0.28	0.0079223	0.0625
102904	525.31	3616.13	0.15	0.001266	0.0224

## Sheet: 2-Lipids positive custering
Lipids (positive clustering) significantly different among Kaua'I and Waialua green coffee
Number of positive ESI lipids significant at 0.05 level of the univariate test: 32 (4 known and 28 unknown)
Sorted by fold-change
Class 1: KauiGreen; Class 2: WailuaGreen.
UniqueID	Geom mean of intensities in class 1	Geom mean of intensities in class 2	Fold-change	Parametric p-value	FDR
Annotation-LPC (18:0)	8127.19	214.06	37.97	0.0029332	0.527
Annotation-LPC (18:1)	31385.7	7475.32	4.2	0.0012209	0.282
Annotation-LPC (16:0)	35847.4	11528	3.11	0.000903	0.243
Annotation-TG (53:1)	471	1256.5	0.37	0.0004472	0.192
UniqueID	Geom mean of intensities in class 1	Geom mean of intensities in class 2	Fold-change	Parametric p-value	FDR
9.77_878.72	1932.4	252.65	7.65	0.0293749	1
9.72_925.79	7309.07	1076.44	6.79	0.0061756	0.908
10.12_926.80	7215.99	1750.97	4.12	0.0432064	1
11.21_920.86	2119.85	599.71	3.53	0.0390272	1
1.09_520.34	15955.1	5107.36	3.12	0.004563	0.738
10.68_884.72	1173.54	385.52	3.04	0.0073961	0.92
1.45_522.36	5768.27	1910.15	3.02	0.000326	0.192
1.02_555.29	10671.3	6109.31	1.75	0.0004745	0.192
2.18_372.31_2.18_377.27	15486.8	11127	1.39	0.0271338	1
0.87_579.29	15169.7	11014	1.38	0.0007001	0.226
0.64_336.22	909.18	701.22	1.3	0.023307	1
0.61_354.25	1152.61	1721.68	0.67	0.0023044	0.466
4.68_615.39	4588.04	7445.03	0.62	0.0295011	1
8.30_888.77	2464.25	4079.01	0.6	0.0362284	1
0.70_313.24_0.70_335.22	8113.14	15104.3	0.54	6.06e-05	0.098
9.73_914.07	295	669.05	0.44	0.0491996	1
0.77_315.25_0.77_337.24	5533.99	15381.8	0.36	0.0112925	1
10.54_924.74	1047.37	4446.9	0.24	0.0072773	0.92
6.41_658.49	554.84	3067.66	0.18	0.0181392	1
10.86_893.23	183	1004.9	0.18	0.0417879	1
2.56_430.39	261.38	2048.44	0.13	0.0476813	1
8.67_829.73	484	3976.5	0.12	0.02033	1
5.89_681.49	447.2	4005	0.11	0.0161176	1
11.77_952.84	397	4357.62	0.091	0.0152038	1
5.19_1155.85	256.88	5129.35	0.05	0.0272714	1
9.27_934.84	170	3825.51	0.044	0.0206247	1
4.26_597.40	108	2543.88	0.042	0.0198054	1
1.88_342.34	39.34	3259.13	0.012	0.0305883	1

## Sheet: 3-Lipids negative clustering
Lipids (negative clustering) significantly different among Kaua'I and Waialua green coffee
Number of negative ESI lipids significant at 0.05 level of the univariate test: 103 (10 known and 93 unknown)
Sorted by fold-change
Class 1: KauiGreen; Class 2: WailuaGreen.
UniqueID	Geom mean of intensities in class 1	Geom mean of intensities in class 2	Fold-change	Parametric p-value	FDR
Annotation-LPC (18:1)	69060.1	18004.7	3.84	0.0008803	0.409
Annotation-PC (36:1)	12125	3826.21	3.17	0.002818	0.5
Annotation-PC (36:4) A	32862	10705.3	3.07	0.0078102	0.523
Annotation-LPC (18:0) B	23511	7835.78	3	0.0070372	0.5
Annotation-LPC (16:0)	75488.4	25768.9	2.93	0.0047587	0.5
Annotation-LPE (18:2)	49328.8	17084.5	2.89	0.0047369	0.5
Annotation-PC (34:1)	27254.5	9567.52	2.85	0.0087327	0.532
Annotation-PC (36:2)	21330.8	8653.74	2.46	0.0198243	0.807
Annotation-PC (38:2)	5388.86	2363.64	2.28	0.0129443	0.582
Annotation-PI 34:2; PI(16:0/18:2)	265990	127844	2.08	0.0227743	0.868
UniqueID	Geom mean of intensities in class 1	Geom mean of intensities in class 2	Fold-change	Parametric p-value	FDR
11.88_327.18	13560.9	95.08	142.63	0.0338475	0.994
6.48_628.48	23505.3	1069.33	21.98	0.0085185	0.532
3.19_557.42	6067.98	278.26	21.81	0.0063187	0.5
1.65_506.32	15243.9	853.87	17.85	8.75e-05	0.193
5.03_575.43_5.03_599.48	5008.22	330.18	15.17	0.0052468	0.5
6.12_963.77	1520.05	102.93	14.77	0.01054	0.532
3.23_283.81	1348.52	104.14	12.95	0.046114	1
0.77_294.21	19320.8	1573	12.28	0.0018193	0.5
4.10_561.41	25531.9	2091.61	12.21	0.0099838	0.532
8.54_513.13	7748.53	708.51	10.94	0.041183	1
3.34_639.40	8761.98	904.05	9.69	0.030973	0.985
9.86_184.04	33330.7	3541.81	9.41	0.0051864	0.5
1.04_415.23	9615.87	1217.16	7.9	0.0009923	0.409
2.46_254.07	5184.54	763.63	6.79	0.03837	1
3.23_282.63	4945.87	922.05	5.36	0.0275694	0.964
5.62_796.55_5.63_820.60	5561.83	1054.59	5.27	0.0089137	0.532
2.77_335.08	36513.9	6944.16	5.26	0.0198224	0.807
2.02_277.72	3983.6	844.72	4.72	0.0102608	0.532
2.46_256.97	1685.76	372.29	4.53	0.0447235	1
4.72_922.58	3673.5	818.55	4.49	0.0050152	0.5
1.71_477.31	1240.7	279	4.45	0.0331677	0.987
0.55_514.13	30437.1	7056.06	4.31	0.0301091	0.985
4.01_711.46_4.01_747.44	1373.48	325.28	4.22	0.0091912	0.532
4.72_818.53_4.72_842.58	8177.03	1984.77	4.12	0.001114	0.409
7.83_753.55	10732.8	2677.37	4.01	0.0420188	1
6.00_676.52	110142	27575.8	3.99	0.035302	0.996
5.62_876.55_5.62_900.59	4070.03	1027.08	3.96	0.0024042	0.5
1.37_417.24	5159.62	1335.73	3.86	0.0069942	0.5
1.24_554.30_1.23_578.35	128115	36389.6	3.52	0.0067237	0.5
6.26_848.63	1562.95	455.43	3.43	0.0423377	1
5.12_817.58	16500.8	4835.84	3.41	0.0259191	0.921
1.49_480.31	17907.5	5482.34	3.27	0.0036955	0.5
1.14_578.35	26998.8	8299.85	3.25	0.0044435	0.5
5.67_815.54_5.68_839.59	2573.84	835.03	3.08	0.030762	0.985
1.23_504.31_1.24_564.33	29194.7	9775.04	2.99	0.0067638	0.5
0.79_349.24	6448.82	2187.09	2.95	0.0348664	0.996
0.56_295.09	2451.85	860.22	2.85	0.0237174	0.868
2.46_255.84	3990.07	1434.87	2.78	0.0448104	1
5.14_792.53_5.13_816.58	31318.4	11425.4	2.74	0.0106318	0.532
5.60_795.55_5.61_819.60	14115	5304.1	2.66	0.0357562	0.996
3.82_831.50	9217.91	3827.49	2.41	0.0304441	0.985
5.11_818.58	5051.31	2103.69	2.4	0.0102095	0.532
0.55_407.13	3261.95	1383.27	2.36	0.0312894	0.985
0.56_328.11	1580.93	694.05	2.28	0.0196043	0.807
5.12_802.56	2262.49	1026.28	2.2	0.0457076	1
0.79_507.27	34937.2	16018.2	2.18	0.0300739	0.985
5.18_813.53_5.18_837.57	6163.25	2841.57	2.17	0.0385358	1
4.48_835.53	39280	18822.3	2.09	0.0322562	0.987
1.02_499.35	50293.2	28189.2	1.78	0.048242	1
9.40_903.68_9.41_927.73	5644.38	10817.4	0.52	0.0440394	1
7.88_871.62_7.87_895.67	25006.2	47713.1	0.52	0.042571	1
1.47_402.30	2720.7	5291.66	0.51	0.0327591	0.987
7.81_861.62	2577.22	5269.94	0.49	0.0426749	1
0.58_537.27	4693.17	9742.34	0.48	0.0359156	0.996
0.70_451.25	976.42	2134.29	0.46	0.0460483	1
8.85_752.68	511.66	1129.08	0.45	0.0240257	0.868
7.87_896.67	7818.2	18273.4	0.43	0.0164837	0.726
0.56_311.22	127212	296837	0.43	0.0418371	1
4.74_541.44	3838.67	9469.78	0.41	0.0445445	1
0.59_397.07	566.35	1365.94	0.41	0.0450452	1
8.51_859.67	3532.5	8987.12	0.39	0.0125946	0.578
7.82_871.63	2093.42	5497.93	0.38	0.0282899	0.974
2.45_440.28	3700.14	9774.1	0.38	0.0321	0.987
3.39_629.40	2862.05	7995.71	0.36	0.0234743	0.868
0.62_313.24	84144.6	231547	0.36	0.0189644	0.807
0.60_335.22_0.59_395.23	113446	317726	0.36	0.0396216	1
3.85_647.41	2031.95	5862.58	0.35	0.049125	1
4.36_1014.68	1408.52	4088.99	0.34	0.0112159	0.546
0.79_529.30	9594.81	28547.7	0.34	0.0095469	0.532
4.49_627.43	908.94	2780.33	0.33	0.0462606	1
10.41_772.67	3631.79	12090.3	0.3	0.0401314	1
0.78_491.26	2922.64	9780.23	0.3	0.0114033	0.546
0.60_269.11	1191.12	3964.82	0.3	0.0123645	0.578
8.35_921.69_8.33_945.74	2610.9	9131.44	0.29	0.0490522	1
0.55_396.14	673.48	2292.86	0.29	0.0095231	0.532
7.14_883.62_7.13_907.67	1993.59	7151.06	0.28	0.0472747	1
4.77_636.43	623.82	2419.13	0.26	0.02315	0.868
3.15_667.42	3177.56	12574.1	0.25	0.0067559	0.5
2.46_254.14	1595.86	6468.54	0.25	0.0046937	0.5
0.55_450.15	1292.96	5260.35	0.25	0.036158	0.996
0.58_535.24	2262.25	9521.93	0.24	0.0007566	0.409
3.39_619.38	5969.87	26066.4	0.23	0.0043833	0.5
3.40_643.42	7439.54	33390.1	0.22	0.0045504	0.5
3.40_583.40	4568.7	20661	0.22	0.0054631	0.5
3.38_651.43	4074.87	19154.8	0.21	0.006499	0.5
8.32_872.67	5261.71	36314.2	0.14	0.0218818	0.861
0.61_417.22	506.44	4368.85	0.12	0.0078324	0.523
3.41_646.40	917.99	8083.9	0.11	0.0003325	0.366
2.84_714.47	613.98	7238	0.085	0.0201461	0.807
10.41_797.71	341.59	4651.59	0.073	0.0046838	0.5
2.46_256.82	130.38	1822.96	0.072	0.0051773	0.5
6.03_656.39	192.91	5210.4	0.037	0.0033597	0.5
0.68_363.22	16.95	523.16	0.032	0.0058363	0.5

## Sheet: 4-Biogenic amines
Biogenic amines significantly different among Kaua'I and Waialua green coffee
Number of biogenic amines significant at 0.05 level of the univariate test: 132 (9 known and 123 unknown)
Sorted by fold-change
Class 1: KauiGreen; Class 2: WailuaGreen.
UniqueID	Geom mean of intensities in class 1	Geom mean of intensities in class 2	Fold-change	Parametric p-value	FDR
Annotation-Chlorogenic acid	950078	51801.2	18.34	0.0005137	0.15
Annotation-N6,N6,N6-Trimethyllysine	382914	30558.9	12.53	0.0386965	0.593
Annotation-Adenine, N6-methyl	275149	96943	2.84	0.0272148	0.593
Annotation-1,3,5-benzenetriol	98373	38046.7	2.59	0.0010129	0.2
Annotation-Carnitine	78968.5	36057.3	2.19	0.0057498	0.414
Annotation-N.epsilon.-Methyl-L-Lysine	768943	1.584e+06	0.49	0.0346212	0.593
Annotation-Betaine	337318	1.24532e+06	0.27	0.0499122	0.661
Annotation-3-indoleacetic acid	1250.15	4894.42	0.26	0.0235465	0.583
Annotation-synephrine	902.95	3941.57	0.23	0.0058997	0.414
UniqueID	Geom mean of intensities in class 1	Geom mean of intensities in class 2	Fold-change	Parametric p-value	FDR
9.50_175.12	170871	11782	14.5	0.0307565	0.593
6.89_356.12	77219.5	5494.33	14.05	0.007748	0.423
8.24_407.12	15839.3	1755.05	9.02	0.035374	0.593
8.24_210.10 _8.24_193.07 _8.24_215.05	207125	26173	7.91	0.0300917	0.593
5.83_253.13_5.83_270.15	242620	32733.2	7.41	0.0002141	0.0988
6.42_458.26	58018.9	8161.52	7.11	0.004885	0.414
2.92_190.12	10217.3	1476.27	6.92	0.0485288	0.661
6.87_163.04	333291	57483.5	5.8	0.0070004	0.414
7.50_313.06	302816	61322.7	4.94	0.0203473	0.583
7.50_176.01	301368	61535.8	4.9	0.0183441	0.583
7.50_450.11	105131	23183	4.53	0.0474731	0.661
7.50_861.25	125637	31207.9	4.03	0.038247	0.593
6.53_467.21_6.53_489.19	330437	81982.7	4.03	0.0357999	0.593
8.46_258.11	6695.59	1743.59	3.84	0.0224976	0.583
2.01_138.09	8734.9	2278.5	3.83	0.0383113	0.593
8.28_129.07	200189	53568.7	3.74	0.0433202	0.638
7.50_724.20	51814.9	14157.6	3.66	0.0487628	0.661
5.83_428.25	18880.1	5588.56	3.38	0.0010296	0.2
6.82_180.07	14282.9	4414.6	3.24	0.0441322	0.638
6.28_222.11	5498.62	1773.46	3.1	0.0051858	0.414
3.23_216.10	4647.07	1540.16	3.02	0.0352433	0.593
7.87_325.12	4821.46	1968	2.45	0.035286	0.593
4.96_273.16	2375.07	1015.4	2.34	0.0206358	0.583
1.93_152.07	4203.32	2107.48	1.99	0.0222959	0.583
1.19_140.07	2675.59	1343.93	1.99	0.0127188	0.554
1.92_196.10	17677.1	9545.52	1.85	0.0280007	0.593
5.93_277.12	3433.81	1903.54	1.8	0.044105	0.638
1.66_241.12	20320.2	11576.2	1.76	0.0365426	0.593
1.92_108.04	1427.67	2287.98	0.62	0.028208	0.593
5.85_234.13	871.55	1464.91	0.59	0.0377021	0.593
1.07_181.12	2178.59	3710.97	0.59	0.049831	0.661
6.81_525.24	6014.98	10355.5	0.58	0.0235918	0.583
1.31_206.11	1405.12	2444.55	0.57	0.0167922	0.583
1.11_176.07	874.05	1524.01	0.57	0.0207766	0.583
5.95_303.19	1605.77	2889.95	0.56	0.0397367	0.601
1.56_1193.75	173.81	313.14	0.56	0.0248568	0.593
2.69_211.16	9113.24	16526.9	0.55	0.0427123	0.638
7.59_228.12	217.34	402.08	0.54	0.0493574	0.661
5.14_152.07	4739.69	8715.29	0.54	0.0148186	0.565
3.23_147.09	800.73	1496.7	0.54	0.0445514	0.638
1.91_264.23	8106.03	15040.7	0.54	0.0380969	0.593
7.92_160.04	114822	217883	0.53	0.0337104	0.593
7.81_363.07	524.84	997.31	0.53	0.0241263	0.586
5.84_866.46	256.92	486.89	0.53	0.0342301	0.593
5.33_143.12	270.75	515.44	0.53	0.03285	0.593
2.45_220.13	730.23	1378.33	0.53	0.0296975	0.593
2.40_208.10	17089.8	32208.7	0.53	0.0204084	0.583
2.51_178.12	1569.95	3025.87	0.52	0.0143035	0.565
5.71_229.11	2013.32	3938.9	0.51	0.0227024	0.583
6.90_188.13	4708.53	9498.9	0.5	0.0073402	0.414
3.50_200.10	1836.83	3643.38	0.5	0.015739	0.583
1.90_126.06	5260.6	10494.2	0.5	0.025619	0.593
1.82_347.18	13691.3	27251.8	0.5	0.0071766	0.414
1.59_86.06	2113.16	4207.04	0.5	0.0136238	0.554
1.43_130.07	7918.55	16191.3	0.49	0.044562	0.638
6.89_158.12	45556.4	95413.8	0.48	0.0046229	0.414
7.87_342.14	533.76	1132.96	0.47	0.0203841	0.583
7.30_240.12	564.62	1208	0.47	0.0286617	0.593
6.12_428.21	6648.42	14372.7	0.46	0.0488623	0.661
5.70_247.12	21636.9	46572.6	0.46	0.0166039	0.583
6.85_162.05	14124	31091.2	0.45	0.0368093	0.593
1.77_292.26	38580	85299	0.45	0.0315723	0.593
1.13_193.05	1243.98	2753.52	0.45	0.0038478	0.396
5.70_746.40_5.70_751.35	10804	24506	0.44	0.0111395	0.526
5.70_409.17	2646.84	6015.72	0.44	0.020448	0.583
5.02_367.13	71171.4	163277	0.44	0.0284776	0.593
6.14_235.13	22486.2	52114.8	0.43	0.0324175	0.593
2.03_128.07	8464.64	19667	0.43	0.0173916	0.583
1.77_219.18	5311.62	12380	0.43	0.0083112	0.44
7.71_190.10	259.11	623.17	0.42	0.0284381	0.593
7.36_98.10	4000.91	9465.62	0.42	0.0327804	0.593
6.20_140.07	5873.47	14022	0.42	0.0069197	0.414
7.64_304.17	399.28	965.03	0.41	0.0222641	0.583
7.22_164.07	515.59	1268.21	0.41	0.0498187	0.661
5.70_85.06	3546.68	8628.77	0.41	0.0223621	0.583
2.80_148.10	2254.85	5489.12	0.41	0.0200407	0.583
2.34_178.09	581.32	1427	0.41	0.0217736	0.583
7.75_202.11	286.86	710.95	0.4	0.0288849	0.593
7.24_246.11	220.1	545.19	0.4	0.0351137	0.593
5.91_238.11	750.68	1880.55	0.4	0.0261135	0.593
5.70_211.10	1158.68	2873.13	0.4	0.0180028	0.583
2.00_155.08	7559.75	19132.8	0.4	0.0135542	0.554
7.65_167.12	262.46	680.94	0.39	0.0061332	0.414
7.43_144.10	599019	1.5402e+06	0.39	0.0035139	0.393
3.18_250.14	7003.66	17944.9	0.39	0.0025669	0.345
5.56_298.11	350.95	926.25	0.38	0.028773	0.593
7.90_174.01	1249.57	3342.41	0.37	0.0130908	0.554
7.60_402.16	1356.88	3691.72	0.37	0.0342614	0.593
7.41_210.11	517.14	1442.57	0.36	0.0236954	0.583
1.76_110.06	4387.94	12175.6	0.36	0.0063748	0.414
7.36_144.21	57951.4	168094	0.34	0.018543	0.583
2.47_376.24	20025.5	58549.3	0.34	0.0017704	0.295
7.32_228.12	247.35	748.98	0.33	0.048498	0.661
7.26_368.17	359.62	1075.8	0.33	0.0464595	0.66
8.06_277.09_8.07_299.07	964.52	3029.46	0.32	0.0368332	0.593
6.12_392.14	18600.8	65066.7	0.29	0.0072476	0.414
1.06_499.43	7660.89	26218.7	0.29	0.0380455	0.593
7.28_236.15	1419.31	5049.37	0.28	0.0091558	0.471
7.25_130.09	9280.03	33035.9	0.28	0.0337704	0.593
7.16_304.08	3431.85	12417	0.28	0.0110691	0.526
1.13_207.06	405.23	1438.47	0.28	0.003598	0.393
1.09_233.12	3639.17	13222.4	0.28	0.013331	0.554
7.44_212.13	434.7	1594.78	0.27	0.0210978	0.583
7.02_240.12	187.64	701.56	0.27	0.0096429	0.482
5.65_218.08	490.64	1850.76	0.27	0.0221127	0.583
2.31_186.15	13601.8	50692	0.27	0.0003231	0.113
4.14_206.12	1697.18	6744.93	0.25	0.0022785	0.332
7.83_484.15	226.33	958.33	0.24	0.0018588	0.295
7.01_190.03	162.6	711.72	0.23	0.0385926	0.593
3.20_220.14	2336.37	10517.7	0.22	0.0009367	0.2
6.86_288.11	924.78	4467.41	0.21	0.0398987	0.601
5.41_124.08	2952.23	15054.1	0.2	0.004276	0.414
7.15_184.06	2253.84	12832.9	0.18	0.0031961	0.393
7.13_182.06	24612.2	146180	0.17	0.0070148	0.414
1.95_374.23	13101.6	83131	0.16	3.67e-05	0.0321
7.87_347.10	303.51	3084.1	0.098	0.0129215	0.554
1.68_208.10	12389.9	138289	0.09	5.7e-06	0.00996
8.62_220.11	966.75	11682.2	0.083	0.0327959	0.593
3.73_206.12	10879.6	140551	0.077	0.0002261	0.0988
7.13_202.15	324.86	5150.94	0.063	0.0267507	0.593
7.37_59.06	1664.33	27153.4	0.061	0.0318506	0.593
7.36_202.15	1065.97	20909.5	0.051	0.0318932	0.593
7.14_144.10	10636.2	242957	0.044	0.0148781	0.565
