# Supplementary material for: Medium Roasting and Brewing Methods Differentially Modulate Global Metabolites, Lipids, Biogenic Amines, Minerals, and Antioxidant Capacity of Hawai‘i-Grown Coffee (Coffea arabica)
Source: Metabolites. 2023 Mar 10;13(3):412. doi: 10.3390/metabo13030412 (PMC10051321; doi:10.3390/metabo13030412)
Supplement: Supplementary file 1 [file metabolites-13-00412-s001.zip › Coffee Supplement 2 Nerurkar.xlsx]

## Sheet: 1-Global metabolites
Global metabolites significantly different among Kaua'I and Waialua roasted coffee
Number of metabolites significant at 0.05 level of the univariate test: 134				45 known metabolites
Class 1: KauaiRoasted; Class 2: WaialuaRoasted				89 unknown metabolites
UniqueID	Geom mean of intensities in class 1	Geom mean of intensities in class 2	Fold-change	Parametric p-value	FDR
galactinol	55479.2	12431.6	4.46	3e-07	2.21e-05
pyrogallol	1677.19	699.75	2.4	4.06e-05	0.00128
uracil	3894.78	1862.58	2.09	0.0193239	0.0909
thymine	3361.41	1725.74	1.95	0.0290972	0.116
arabinose	32965.5	17224.1	1.91	2.99e-05	0.00111
aconitic acid	951.07	540.3	1.76	0.0287792	0.116
itaconic acid	145014	83093.4	1.75	0.0468949	0.158
isothreonic acid	471.8	269.52	1.75	0.010177	0.0604
aspartic acid	1099.65	633.04	1.74	0.0074948	0.051
oxoproline	1.17972e+06	681354	1.73	0.0010951	0.0156
2-picolinic acid	2526.36	1473.8	1.71	0.0267381	0.115
malic acid	106713	62757.7	1.7	0.0460957	0.157
maleic acid	4775.14	2864.96	1.67	0.0159528	0.082
isomaltose	6417.52	3913.89	1.64	0.0020802	0.023
citramalic acid	965.27	590.64	1.63	0.0139177	0.0759
putrescine	417.47	257.04	1.62	0.0041889	0.0343
N-acetylaspartic acid	5484.43	3398.15	1.61	0.0362962	0.136
proline	725.06	451.77	1.6	0.0032835	0.0312
glucose	662.13	414.29	1.6	0.0033169	0.0312
maleimide	6568.32	4243.1	1.55	0.039121	0.143
2-monopalmitin	7270.3	4696.3	1.55	0.0279113	0.116
xylulose NIST	2891.57	1891.68	1.53	0.0474124	0.158
glutaric acid	1199.67	801.69	1.5	0.0284779	0.116
threonic acid	305.7	205.33	1.49	0.0156461	0.082
beta-alanine	163.48	112.62	1.45	0.028333	0.116
fumaric acid	83767.8	60024.8	1.4	0.0411424	0.143
citraconic acid	465015	334662	1.39	0.0168471	0.0832
2,3-dihydroxypyridine	2071.21	1589.83	1.3	0.047085	0.158
asparagine	1082.25	840.57	1.29	0.0346242	0.131
2-ketoadipic acid	34339.3	26519.7	1.29	0.0391411	0.143
isoleucine	2828.01	2260.84	1.25	0.0401398	0.143
benzoic acid	12249.6	14853.7	0.82	0.0161908	0.0823
phenylacetic acid	2129.79	2922.23	0.73	0.0192362	0.0909
digitoxose	1851.35	2697.11	0.69	0.0041172	0.0343
glycerol	111218	163744	0.68	0.0052074	0.0397
pentitol	334.66	584.35	0.57	0.0002526	0.00558
sucrose	14565.2	25846.3	0.56	0.0012274	0.0162
deoxypentitol	793.36	1479.66	0.54	0.0041558	0.0343
2-deoxyerythritol	3644.95	6777.67	0.54	0.0001612	0.00375
trehalose	1161.37	2282	0.51	0.0157552	0.082
lyxitol	12583.1	28371.3	0.44	7.71e-05	0.00214
ethanolamine	2007.27	4844.65	0.41	6e-07	3.79e-05
arabitol	10285.6	28871.2	0.36	3.01e-05	0.00111
sorbitol	14299.1	49677.4	0.29	0.0002796	0.00565
salicylic acid	1413.19	5565.78	0.25	< 1e-07	< 1e-07
UniqueID	Geom mean of intensities in class 1	Geom mean of intensities in class 2	Fold-change	Parametric p-value	FDR
16594	165774	28600.1	5.8	< 1e-07	< 1e-07
26755	42699.1	9375.49	4.55	< 1e-07	< 1e-07
18156	184564	53664.9	3.44	0.0184563	0.0887
131166	3642.81	1228.29	2.97	< 1e-07	< 1e-07
3161	51030.1	17409.2	2.93	< 1e-07	< 1e-07
106921	2470.39	968.64	2.55	0.000379	0.00698
18037	3283.02	1334.62	2.46	0.0105486	0.0613
105081	51140.5	21243.7	2.41	2.2e-06	0.000122
88521	5047.58	2230.58	2.26	1.05e-05	0.000516
133237	4649.02	2094.38	2.22	0.015811	0.082
610256	26906	12282.5	2.19	0.023125	0.101
17045	925.23	425.91	2.17	3.35e-05	0.00114
183046	7082.35	3286.58	2.15	0.004396	0.0347
1705	2375.13	1127.34	2.11	7.75e-05	0.00214
109383	5564.62	2709.63	2.05	0.0084266	0.0532
41876	4542.23	2229.68	2.04	0.0224631	0.101
183206	5599.94	2758.34	2.03	0.0018916	0.0214
3285	2536.41	1275.54	1.99	0.0045713	0.0354
110022	841.64	425.37	1.98	0.0408568	0.143
105630	14154.6	7155.18	1.98	0.0034275	0.0313
1830	2841.81	1432.45	1.98	0.0013348	0.0169
1721	5820.32	2942.77	1.98	0.0079685	0.052
195186	48973.4	25040.8	1.96	0.0126959	0.071
125786	5412.78	2763	1.96	0.0010349	0.0152
106211	932.94	478.17	1.95	0.0001216	0.00299
4929	4729.09	2436.68	1.94	0.0062307	0.0459
1735	9342.09	4826.91	1.94	0.000281	0.00565
101706	2577.52	1336.93	1.93	0.000572	0.00936
125960	5881.15	3115.67	1.89	0.0114253	0.0656
9489	8357.44	4412.51	1.89	0.001391	0.0171
2394	2626.46	1394.31	1.88	0.0037021	0.0327
2568	3706.52	1978.32	1.87	0.0071786	0.0504
2395	1723.33	934.7	1.84	0.0068726	0.0496
18147	1178.17	643.74	1.83	0.0022161	0.0234
183276	5743.85	3155.15	1.82	0.0069545	0.0496
1702	5929.74	3259.12	1.82	0.002227	0.0234
17011	2553.73	1414.75	1.81	0.0083921	0.0532
14689	184024	101696	1.81	0.0012454	0.0162
2667	869.86	481.9	1.81	0.0032672	0.0312
1833	526.69	292.93	1.8	0.0007799	0.0123
1717	3124.08	1746.78	1.79	0.0282233	0.116
122293	3888.37	2182.27	1.78	0.0004507	0.00766
123989	16880.8	9573.4	1.76	0.0211672	0.0975
16784	2682.96	1531.43	1.75	0.0004369	0.00766
160847	4064.36	2362.53	1.72	0.003275	0.0312
45378	1128.34	665.04	1.7	0.0286794	0.116
4986	25993.5	15335.1	1.7	0.0134157	0.0741
170962	2811.17	1665.42	1.69	0.000891	0.0136
5121	67424.6	40002.3	1.69	0.0003622	0.00696
17425	4895.74	2914.29	1.68	0.0231814	0.101
17066	3136.9	1872.25	1.68	0.0030493	0.0312
6381	1582.51	943.67	1.68	0.0419384	0.144
118791	1590.63	988.45	1.61	0.0207481	0.0965
102904	588.19	368.79	1.59	0.0011675	0.0161
110086	1656.6	1056.88	1.57	0.0015932	0.019
183116	3401.07	2183.83	1.56	0.0074299	0.051
105538	81843.5	52724.7	1.55	0.0115975	0.0657
17094	3163.95	2067.89	1.53	0.00616	0.0459
110	3396.09	2228.85	1.52	0.0292872	0.116
125897	4621.43	3065.19	1.51	0.0043936	0.0347
34172	5927.47	3932.15	1.51	0.032886	0.125
3173	3017.09	2038.59	1.48	0.0041054	0.0343
21707	1623.84	1108.81	1.46	0.0169318	0.0832
1803	1617.7	1111.9	1.45	0.0369299	0.137
118854	2296.6	1615.62	1.42	0.0226333	0.101
34149	3154.19	2225.46	1.42	0.0078891	0.052
3211	6030.85	4243.56	1.42	0.0145935	0.0787
29926	2786.25	1990.01	1.4	0.0090893	0.056
117482	3538.34	2552.21	1.39	0.0091163	0.056
99877	899.81	657.82	1.37	0.0323206	0.124
170069	2879.74	2113.03	1.36	0.008003	0.052
171576	302604	224979	1.35	0.023721	0.103
44509	678.75	502.76	1.35	0.0168045	0.0832
18242	909.21	672.11	1.35	0.0304384	0.118
1700	1917.04	1421.03	1.35	0.0400432	0.143
110018	1725.86	1288.89	1.34	0.0304169	0.118
1713	3796.03	2841.63	1.34	0.0290213	0.116
183040	519129	397793	1.31	0.0412836	0.143
120562	3467.21	2684.59	1.29	0.0396265	0.143
85067	1620.78	1271.89	1.27	0.0477934	0.158
168766	3077.51	4025.9	0.76	0.0413883	0.143
22241	1145.84	1683.41	0.68	0.0092846	0.0562
106153	550.47	829.12	0.66	0.0214831	0.0979
3270	259.55	403.73	0.64	0.0017769	0.0207
171546	4362.16	7586.52	0.57	0.000112	0.00291
102849	10491	18823.2	0.56	0.0034658	0.0313
34113	2989.94	5473.03	0.55	2.33e-05	0.00103
183216	3512.71	7762.26	0.45	0.0171687	0.0834
195106	7051.4	16506.1	0.43	0.0102549	0.0604

## Sheet: 2-Lipids positive clustering
Lipids (positive clustering) significantly different among Kaua'I and Waialua roasted coffee
Number of positive ESI lipids significant at 0.05 level of the univariate test: 145				5 known positive ESI lipids
Class 1: KauiRoasted; Class 2: WailuaRoasted.				140 unknown positive ESI lipids
UniqueID	Geom mean of intensities in class 1	Geom mean of intensities in class 2	Fold-change	Parametric p-value	FDR
Annotation-PC (34:1)	22776.8	4071.09	5.59	0.0194394	0.299
Annotation-PC (36:2)	17008	4013.88	4.24	0.0331317	0.439
Annotation-PC (34:2)	62726	16276.5	3.85	0.0361433	0.46
Annotation-LPC (16:0)	14594.3	3880.11	3.76	0.0254464	0.367
Annotation-1_PE (17:0/17:0) iSTD	17306.4	19735.4	0.88	0.0464583	0.525
UniqueID	Geom mean of intensities in class 1	Geom mean of intensities in class 2	Fold-change	Parametric p-value	FDR
10.06_865.86	4579.09	191.39	23.93	0.0028602	0.0712
9.74_574.49	2825.19	192.66	14.66	0.0064135	0.138
10.10_874.78	328337	22959	14.3	0.0400539	0.494
8.08_916.71	8533.77	712.68	11.97	0.039858	0.494
10.89_889.95	7745.06	771.35	10.04	0.0289482	0.407
0.54_482.24	7759.69	871.85	8.9	0.0170361	0.27
2.96_656.53	5335.03	631.85	8.44	0.0031954	0.0771
0.63_1032.63	4010.07	493.84	8.12	0.0082082	0.158
10.88_894.00	3991.86	502.6	7.94	0.045164	0.522
0.54_1018.61	1642.17	224.76	7.31	0.0461081	0.525
0.60_439.31	4433.27	654.74	6.77	0.0031493	0.0771
0.58_934.59	7385.62	1187.25	6.22	0.0325803	0.435
0.67_1190.70	5659.6	914.8	6.19	0.0179715	0.282
9.76_956.86	8624.28	1590.21	5.42	0.0410996	0.5
10.12_983.88	10086.8	1923.05	5.25	0.0353198	0.46
10.48_892.16	4442.1	895.65	4.96	0.045074	0.522
0.60_881.56	6229.83	1326.69	4.7	0.0141994	0.237
10.37_205.09	24165	5995.55	4.03	0.02393	0.352
0.68_553.36	6428.12	1687.2	3.81	0.0492584	0.549
9.77_878.72	2675.8	704.2	3.8	0.0438183	0.519
1.06_933.60	3057.77	872.9	3.5	0.0307775	0.415
0.96_984.62	7854.83	2365.68	3.32	0.0304467	0.415
5.47_761.59	6878.9	2209.22	3.11	0.0268679	0.381
0.60_713.47	15462.5	5695.69	2.71	0.0246649	0.359
0.75_1002.62_0.75_1024.61	84472.3	35710.7	2.37	0.0098556	0.181
0.77_1176.73_0.77_1193.75	22510.6	10273.1	2.19	0.0005395	0.0194
0.57_264.16	17869.8	8297.61	2.15	0.009858	0.181
0.64_723.47_0.64_745.45	35470	16913.7	2.1	4.03e-05	0.00395
0.68_909.60_0.68_931.58	197547	98653.3	2	4.15e-05	0.00395
0.55_966.62	11340.3	5738.25	1.98	6.19e-05	0.00527
0.88_891.59	19988.6	10301.8	1.94	0.0006738	0.0222
0.57_412.20	8554.33	4409.01	1.94	0.0104962	0.187
0.72_856.55_0.72_878.54	53564.2	28006.9	1.91	0.0001368	0.00737
0.70_709.45_0.71_731.43	75228.9	39756.7	1.89	5.25e-05	0.00472
0.69_778.51	15731.7	8353.27	1.88	0.000119	0.00689
0.62_711.46	10565.6	5619.28	1.88	7.93e-05	0.00578
0.74_771.47	17549.8	9402.08	1.87	0.0001074	0.00682
0.65_870.53	28335.2	15250.2	1.86	0.0256986	0.368
0.63_356.25	16025.2	8607.42	1.86	0.0006519	0.022
0.57_899.56_0.57_921.54	21420	11533	1.86	6.72e-05	0.00535
0.55_729.47	19604.1	10588.4	1.85	0.0001084	0.00682
0.55_499.31_0.55_521.29	63138.2	34565.3	1.83	5e-07	0.000202
0.76_666.44	12029.5	6652.61	1.81	3.22e-05	0.00347
0.59_929.57	12685.7	7021.43	1.81	8.8e-06	0.00178
0.63_872.55_0.63_894.53	82986	46550.1	1.78	6.95e-05	0.00535
0.61_290.18	25646.7	14403.8	1.78	1.4e-06	0.000377
0.67_357.23	9912.41	5610.13	1.77	0.0002448	0.0113
0.62_709.47	12884.8	7277.71	1.77	2.2e-06	0.000508
0.73_905.57	23223.4	13424.4	1.73	0.0006351	0.0219
0.62_994.59	16601.1	9596.52	1.73	8.22e-05	0.00578
0.62_1011.61	33445	19384.2	1.73	0.0002966	0.0123
0.62_727.46_0.62_749.44	375362	218442	1.72	1.74e-05	0.00234
0.66_913.58	9222.53	5409.04	1.71	1.54e-05	0.00229
0.56_428.27_0.57_450.25	46033.8	27134.8	1.7	< 1e-07	8.08e-05
0.67_879.53	5857.72	3491.74	1.68	0.0001303	0.00727
0.71_667.43	2853.66	1711.21	1.67	0.0092059	0.175
0.68_927.56	29737.5	17845.1	1.67	0.0001742	0.00854
0.66_1025.60	9477.94	5714.97	1.66	0.0024402	0.0626
0.77_569.39	9581.6	5832.95	1.64	0.0002748	0.0117
0.73_993.60	8519.87	5188.92	1.64	0.0004407	0.0166
0.54_410.24	20495	12502.1	1.64	1.4e-06	0.000377
0.62_596.37	17954.1	11029.2	1.63	2.26e-05	0.00281
0.59_505.30	14537.5	8992.08	1.62	1.56e-05	0.00229
0.69_893.53	5806.06	3611.44	1.61	0.0081399	0.158
0.62_905.57	11135.4	6936.41	1.61	0.0001506	0.00761
0.61_923.58_0.61_945.56	132109	82020.4	1.61	0.0007161	0.0227
0.59_823.49	6820.37	4223.78	1.61	2e-07	0.000108
0.62_644.40	8633.26	5386.57	1.6	0.0053929	0.119
0.60_879.54	5295.6	3305.15	1.6	0.0004867	0.0179
0.56_1026.62	8747.25	5465.13	1.6	0.0001418	0.0074
0.69_951.59	9976.52	6257.5	1.59	0.0205043	0.313
0.62_1020.63	5724.21	3606.46	1.59	0.0143268	0.237
0.61_792.49	10377.9	6560.2	1.58	0.0004287	0.0166
0.55_554.30	6047.51	3819.2	1.58	0.0037519	0.0879
0.62_1016.57	9189.45	5944.22	1.55	0.0001193	0.00689
0.61_683.43	7121.21	4608.69	1.55	0.0002223	0.0106
0.59_624.39	8085.59	5244.05	1.54	0.0163061	0.264
0.61_765.42	12221.2	7983.16	1.53	0.0002597	0.0115
0.77_974.63	29523.7	19615.9	1.51	0.0022528	0.0593
0.55_414.24	9860.45	6527.55	1.51	2.49e-05	0.00288
0.54_427.28	23923.5	15859.6	1.51	0.0006894	0.0223
0.53_996.62	5422.08	3615.97	1.5	0.0355223	0.46
0.57_1006.63	6019.47	4028.21	1.49	0.0295145	0.411
0.57_913.57	6425.6	4337.41	1.48	0.0015853	0.0441
0.57_429.23	8408.63	5663.09	1.48	1.13e-05	0.00203
0.77_976.62	7007.09	4795.91	1.46	0.0048496	0.109
0.62_378.23	13834.7	9606.44	1.44	< 1e-07	8.08e-05
0.60_1090.62_0.60_1107.64	16590.9	11588.2	1.43	0.0005838	0.0205
0.55_751.45	11364.8	8030.68	1.42	0.0075116	0.154
0.61_571.32	4866.83	3451.76	1.41	0.0073512	0.153
0.55_340.15	21744.3	15367.2	1.41	0.0079192	0.157
0.56_599.31	4496.5	3217.31	1.4	0.013071	0.225
0.58_441.22	6523.04	4688.08	1.39	0.0038144	0.0881
0.56_466.23	8455.67	6102.63	1.39	0.0015392	0.0441
0.77_996.61	5100.66	3688.1	1.38	0.0022734	0.0593
0.60_714.46	6648.75	4812	1.38	0.0228908	0.34
0.57_436.23	9315.38	6773.91	1.38	0.0014333	0.0421
0.57_730.46	7992.82	5854.2	1.37	0.0017476	0.0471
0.77_591.37	5844.61	4309.86	1.36	0.0062179	0.136
0.55_444.22	6869.58	5068.2	1.36	0.0077915	0.157
0.77_688.43	6043.75	4507.25	1.34	0.0306833	0.415
0.66_722.48	4693.31	3519	1.33	0.0165862	0.266
0.57_455.23	6030.8	4532.26	1.33	0.0003472	0.014
0.56_577.31	4688.21	3524.17	1.33	0.0438279	0.519
0.59_585.33	8784.36	6647.08	1.32	0.0012041	0.0361
0.54_449.26	18167.8	13740.4	1.32	0.0039091	0.089
0.59_262.14	15810.6	12143.9	1.3	0.000868	0.027
0.55_448.23	12130.4	9329.81	1.3	0.0001097	0.00682
0.54_166.09	44989.3	34849.5	1.29	0.0009756	0.0298
0.66_704.42	7987.76	6235.69	1.28	0.0385076	0.486
0.55_486.23	6742.43	5283.71	1.28	0.007977	0.157
0.55_481.22	6654.26	5194.41	1.28	0.0143923	0.237
4.82_756.56	539	425.2	1.27	0.0215179	0.325
0.58_570.35_0.58_592.34	18599.4	14706.6	1.26	0.0016098	0.0441
0.57_584.34_0.57_606.33	31764.7	25528.3	1.24	0.0028544	0.0712
0.56_459.23	5523.17	4437.98	1.24	0.0189825	0.295
0.53_182.11	8975.53	7232.76	1.24	0.0439687	0.519
0.53_181.13	30710.8	24863	1.24	0.0095211	0.179
0.59_207.11	6248.88	5095.41	1.23	0.0436628	0.519
0.57_229.13	17607.2	14487.2	1.22	0.0130546	0.225
0.63_276.15	8509.32	7127.56	1.19	0.0135019	0.23
0.56_468.22	7144.53	5993.36	1.19	0.0398926	0.494
0.60_731.43	5734.14	4909.36	1.17	0.0461716	0.525
0.57_219.11_0.56_236.13	54533.7	46580.2	1.17	0.0104441	0.187
0.65_138.06	19048.3	22113.5	0.86	0.0477492	0.536
0.67_411.27	5921.92	8763.31	0.68	0.0449201	0.522
0.63_237.10	7894.59	12905.5	0.61	0.0016079	0.0441
0.57_334.23	4391.45	7464.73	0.59	0.0106417	0.187
0.57_392.27	5701.25	13445.4	0.42	0.0004316	0.0166
0.64_336.22	2591.01	6382.27	0.41	0.0101872	0.185
0.70_313.24_0.70_335.22	17334.6	50772.8	0.34	0.0002638	0.0115
0.77_315.25_0.77_337.24	15251.5	46264.8	0.33	0.0065883	0.14
0.73_387.20_0.73_409.18	5422.5	16277.6	0.33	0.0036117	0.0859
2.54_724.41	953.72	4044.69	0.24	0.016314	0.264
1.57_366.27	1026.88	4361.89	0.24	0.0221713	0.332
10.00_890.81	564.46	2696.19	0.21	0.0340231	0.447
10.11_939.80	370.71	2042.81	0.18	0.0407557	0.499
5.12_279.17	9745.77	74357.1	0.13	0.0073648	0.153
9.73_914.07	540.11	5171.78	0.1	0.0299591	0.414
5.19_538.44	3487.59	476098	0.0073	0.0359168	0.46

## Sheet: 3-Lipids negative clustering
Lipids (negative clustering) significantly different among Kaua'I and Waialua roasted coffee
Number of negative ESI lipids significant at 0.05 level of the univariate test: 146				12 known negative ESI lipids
Class 1: KauaiRoasted; Class 2: WaialuaRoasted.				134 unknown negative ESI lipids
UniqueID	Geom mean of intensities in class 1	Geom mean of intensities in class 2	Fold-change	Parametric p-value	FDR
Annotation-PE (38:2)	4142.09	1496.42	2.77	0.0072788	0.349
Annotation-PE (36:1)	4803.58	1086.24	4.42	0.000173	0.0318
Annotation-PC (38:2)	5813.26	2301.74	2.53	0.002547	0.19
Annotation-PC (36:4) A	46601.6	16519.8	2.82	0.0240917	0.58
Annotation-PC (36:2)	26272	9874.72	2.66	0.0078958	0.362
Annotation-PC (36:1)	12235.9	4256.79	2.87	0.0021657	0.18
Annotation-PC (35:4)	2277.69	1091.95	2.09	0.0112378	0.419
Annotation-PC (34:1)	35132.4	10218.6	3.44	0.0008401	0.081
Annotation-LPC (18:1)	5870.75	2355.33	2.49	0.0140185	0.441
Annotation-LPC (18:0) B	2180.84	1247.56	1.75	0.0308663	0.652
Annotation-LPC (16:0)	16370.6	5748.4	2.85	0.0092356	0.377
Annotation-FA (15:1)	1895.5	4963.82	0.38	0.0203137	0.509
UniqueID	Geom mean of intensities in class 1	Geom mean of intensities in class 2	Fold-change	Parametric p-value	FDR
8.50_874.69	33124.9	8678.05	3.82	0.0357467	0.705
8.29_850.63	7667.01	10823.8	0.71	0.0130511	0.433
7.89_881.65	1541.41	2623.16	0.59	0.0010029	0.0921
7.83_897.67	2869.61	5414.33	0.53	0.0468817	0.744
7.81_861.62	2717.96	3667.72	0.74	0.0250769	0.588
7.14_883.62_7.13_907.67	1023.92	3619.41	0.28	0.0168708	0.465
6.94_874.65	2461.87	763.78	3.22	0.0001032	0.0284
6.68_311.30	2281.53	4949.55	0.46	0.0129767	0.433
6.48_256.24	2619.18	303.17	8.64	0.0400068	0.707
6.42_873.64	3745.43	1633.21	2.29	0.0002851	0.0459
5.79_820.56	4640.94	1225.28	3.79	0.0002917	0.0459
5.78_845.61	9337.24	3479.82	2.68	0.0173206	0.467
5.78_1003.66	1478.22	816.68	1.81	0.0058235	0.298
5.77_926.61	3157.59	1702.43	1.85	0.0025821	0.19
5.76_846.61	4371.21	1534.52	2.85	0.0003733	0.0548
5.67_815.54_5.68_839.59	6561.1	1767.7	3.71	0.0023192	0.182
5.62_876.55_5.62_900.59	4767.82	1046.79	4.55	2e-07	0.000441
5.62_796.55_5.63_820.60	5903.62	2166.96	2.72	0.0085372	0.373
5.60_794.55	4184.55	1988.05	2.1	0.0001345	0.03
5.25_768.55	3818.09	1032.65	3.7	0.0161885	0.46
5.24_901.59	748.63	2598.32	0.29	0.0177781	0.472
5.19_924.59	2322.3	790.45	2.94	0.0004368	0.0601
5.18_814.53	3587.04	1167.02	3.07	0.0144345	0.442
5.18_813.53_5.18_837.57	14148.1	4294.93	3.29	0.049155	0.744
5.15_874.54	1349.1	533.72	2.53	0.0001435	0.03
5.14_792.53_5.13_816.58	39943.4	15127.3	2.64	0.011645	0.419
5.13_898.58	3613.3	1312.3	2.75	6.78e-05	0.0213
5.12_899.58	2473	1017.95	2.43	0.0033575	0.231
5.12_802.56	2220.11	963.72	2.3	0.0005059	0.0619
5.12_793.53	1883.43	842.65	2.24	0.0039616	0.234
5.11_818.58	5723.49	2262.03	2.53	0.0032978	0.231
5.09_501.42	1501.83	729.82	2.06	0.0373944	0.705
4.97_539.42_4.97_575.40	2851.7	773.94	3.68	0.0433512	0.729
4.85_735.52	1258.99	656.82	1.92	0.0129963	0.433
4.83_743.52	7345.08	1752.36	4.19	0.0483349	0.744
4.77_587.50	935.8	2096.34	0.45	0.0294966	0.637
4.77_279.23	3726.04	7332.34	0.51	0.0496485	0.744
4.76_820.64	1970	3963.52	0.5	0.0081507	0.366
4.75_665.50	702.54	2520.94	0.28	0.011789	0.419
4.73_975.58_4.72_999.62	5014.29	2306.21	2.17	0.0234876	0.58
4.72_922.58	3475.43	1289.6	2.69	0.0006976	0.0732
4.72_818.53_4.72_842.58	6466.55	2719.19	2.38	0.0387052	0.705
4.50_792.52	1389.25	639.3	2.17	0.0039748	0.234
4.41_809.52	729.33	1131.19	0.64	0.0400907	0.707
4.38_741.51	3002.77	781.94	3.84	0.0006661	0.0732
4.34_822.53	2672.33	875.28	3.05	0.0008458	0.081
4.33_511.39	961.34	20975.7	0.046	0.0395657	0.707
4.32_715.49	9520.09	2630.88	3.62	0.0006558	0.0732
4.12_891.47	1529.08	1017.42	1.5	0.003729	0.234
4.04_638.45	2891.38	1353.35	2.14	0.0272596	0.607
4.01_739.49	4870.34	1075.83	4.53	0.0001499	0.03
3.89_620.42	3284.99	1877.54	1.75	0.0272421	0.607
3.64_628.43	4006.91	30320.9	0.13	0.039689	0.707
3.42_581.38	1016.9	3137.85	0.32	0.0410458	0.708
3.32_681.43	588.17	1870.43	0.31	0.0335274	0.69
3.23_288.03	544.26	1631.9	0.33	0.0162758	0.46
3.22_417.21	957.87	2827.6	0.34	0.0122558	0.429
3.21_618.54	4159.81	1851.65	2.25	0.0051244	0.273
2.94_655.39	5077.15	14492.5	0.35	0.0382172	0.705
2.84_714.47	310.63	2856.69	0.11	0.0114832	0.419
2.72_59.01	13385.6	6267.96	2.14	0.0495609	0.744
2.69_615.53	1329.02	2805.54	0.47	0.0187657	0.486
2.63_695.31	5294.16	13397.1	0.4	0.0197909	0.502
2.62_696.31	1489.98	5648.15	0.26	0.01426	0.442
2.62_671.27	1006.44	2707.29	0.37	0.0381355	0.705
2.46_257.76	346.46	787.15	0.44	0.0276189	0.608
2.44_420.24	1505.48	701.96	2.14	0.0072506	0.349
12.00_1005.80	5304.3	10401.8	0.51	0.0355015	0.705
11.01_506.38	54271.1	13339	4.07	0.0380682	0.705
10.57_370.17	3072.14	4140.33	0.74	0.0339027	0.692
1.90_419.26	4897.11	2073.92	2.36	0.0484701	0.744
1.48_555.35	3262.3	1535.01	2.13	0.0086704	0.373
1.47_402.30	610.99	1586.46	0.39	0.0158078	0.458
1.41_603.34_1.40_663.36	891.5	1982.86	0.45	0.0331464	0.689
1.37_417.24	15272.2	4523.22	3.38	0.0040388	0.234
1.33_195.03	11878.6	8464.4	1.4	0.041085	0.708
1.32_321.21	12786.9	7938.83	1.61	0.0270268	0.607
1.25_391.23	39219.5	10064.3	3.9	0.0139557	0.441
1.23_504.31_1.24_564.33	6518.04	2124.76	3.07	0.0185443	0.486
1.23_426.30	544.44	2444.16	0.22	0.008809	0.373
1.18_94.03	35288.1	7850.75	4.49	0.0154729	0.458
1.02_295.23	4538.39	12342.7	0.37	0.0310795	0.652
0.97_431.22	1153.12	3238.39	0.36	0.0198435	0.502
0.84_123.90	17166.8	27539.3	0.62	0.0114558	0.419
0.79_921.60	3896.79	880.94	4.42	0.0261545	0.6
0.79_471.13	808.97	4430.45	0.18	0.0158131	0.458
0.79_1059.64_0.79_1095.62	13375.2	5601.63	2.39	0.007683	0.36
0.78_739.46_0.78_775.44	29458.2	13072.5	2.25	2.92e-05	0.0129
0.78_695.43	3783.7	1226.82	3.08	0.0015272	0.135
0.76_859.49	3236.78	1054.38	3.07	0.0137634	0.441
0.74_399.08	1927.12	4541.04	0.42	0.0476464	0.744
0.72_529.13	5606.84	18993	0.3	0.0257875	0.598
0.72_440.28	5018.45	1469.47	3.42	0.0094071	0.377
0.69_490.34_0.69_526.31	6513.68	3140.61	2.07	0.0357995	0.705
0.68_511.31	12034.8	3455.68	3.48	2.77e-05	0.0129
0.67_841.46	8773.64	4985.74	1.76	0.0242119	0.58
0.67_237.08	2548.95	9219.22	0.28	0.0036367	0.234
0.66_276.17	7390.63	1664.12	4.44	0.0052138	0.273
0.65_877.50_0.65_913.48	26205.6	15563.5	1.68	0.0090832	0.377
0.65_354.24_0.65_390.22	84343.6	51609.4	1.63	0.0068202	0.341
0.63_536.34	2001.56	642.11	3.12	0.0467318	0.744
0.63_353.23	1893.88	4743.01	0.4	0.0167749	0.465
0.62_821.48_0.62_857.45	20609.4	14064.1	1.47	0.0422706	0.719
0.62_313.24	101032	288025	0.35	1.94e-05	0.0129
0.62_295.22	685.71	3818.93	0.18	0.0004969	0.0619
0.61_669.43	1239.76	3035.62	0.41	0.0385737	0.705
0.61_211.06	20036.5	27956.6	0.72	0.0282233	0.616
0.59_589.17	1772.38	4970.3	0.36	0.0131668	0.433
0.59_525.27	5732.56	1566.79	3.66	0.0173987	0.467
0.59_463.13	4203.9	6875.82	0.61	0.0453212	0.744
0.59_373.09	2477.25	7010.14	0.35	0.0245696	0.582
0.59_262.15	86413.8	55958.9	1.54	0.0106991	0.419
0.59_208.09	18903.8	27070.1	0.7	0.0450728	0.744
0.58_611.37	2425.83	267.28	9.08	0.0366798	0.705
0.58_220.10	16913.5	11492.5	1.47	0.0473376	0.744
0.57_745.51	4465	1922.91	2.32	0.0490577	0.744
0.57_425.27_0.57_461.25	226148	136544	1.66	0.0300024	0.642
0.57_356.25	5079.26	847.16	6	0.0109056	0.419
0.57_296.13	44759.4	29438.9	1.52	0.024114	0.58
0.57_172.07	4149.51	1178.89	3.52	0.0155283	0.458
0.56_590.31	8260.01	3123.61	2.64	0.0043505	0.246
0.56_555.30	13880.5	210.37	65.98	6.25e-05	0.0213
0.56_411.29_0.56_447.27	45750.4	23929.2	1.91	0.042404	0.719
0.56_321.20	48443	78946.5	0.61	0.0022016	0.18
0.56_311.22	68547.1	173286	0.4	7.2e-06	0.00793
0.56_281.08	21391.3	31206.1	0.69	0.0361879	0.705
0.55_514.13	1575.77	4193.28	0.38	0.0480763	0.744
0.55_393.22	19058.4	29013.5	0.66	0.0443761	0.741
0.55_375.20	20496.8	3124.74	6.56	0.0475281	0.744
0.55_322.10	12727.3	5806.24	2.19	0.0369081	0.705
0.54_372.14	17692.2	4188.59	4.22	0.0037336	0.234
0.54_184.07	12526.2	19021	0.66	0.0048777	0.269
0.53_854.54	8142.67	4089.57	1.99	0.0411334	0.708
0.53_427.28	41239.3	22759.3	1.81	0.0362125	0.705

## Sheet: 4-Biogenic amines
Biogenic amines significantly different among Kaua'I and Waialua roasted coffee
			15 known BA
Number of biogenic amines significant at 0.05 level of the univariate test: 433			418 unknown BA
Class 1: KauaiRoasted; Class 2: WaialuaRoasted.
UniqueID	Geom mean of intensities in class 1	Geom mean of intensities in class 2	Fold-change	Parametric p-value	FDR
Annotation-DL-Indole-3-lactic acid	490.14	232.39	2.11	0.0351875	0.16
Annotation-porphobilinogen	27769.2	16005.4	1.73	0.0457573	0.193
Annotation-Niacinamide	39073.8	26028.9	1.5	2.6e-06	0.000151
Annotation-5-methoxy-3-indoleacetic acid	46530.2	32845.6	1.42	0.0225703	0.122
Annotation-3-indoleacetic acid	107000	80945.1	1.32	0.0435024	0.189
Annotation-pipecolic acid	8838.16	6727.19	1.31	0.0003725	0.00623
Annotation-Indole-3-carbinol	27903.8	21642.3	1.29	0.0028502	0.0278
Annotation-4-hydroxy-6-methyl-2-pyrone	33631.9	26863	1.25	0.0008274	0.0118
Annotation-Piperidinium, 1,1-dimethyl	113802	92450.9	1.23	0.0178318	0.107
Annotation-Theobromine [M+H]+	75286.4	92639.6	0.81	0.0001365	0.00288
Annotation-4-hydroxy-3-methoxycinnamaldehyde	34600	43503	0.8	0.0437796	0.189
Annotation-4-acetamidobutyric acid	12083	20836.5	0.58	0.0390457	0.173
Annotation-synephrine	9184.99	16231.4	0.57	0.0333822	0.154
Annotation-N.epsilon.-Methyl-L-Lysine	469818	1.29616e+06	0.36	0.0290166	0.142
Annotation-Chlorogenic acid	19779.3	65607.2	0.3	0.0182236	0.108
UniqueID	Geom mean of intensities in class 1	Geom mean of intensities in class 2	Fold-change	Parametric p-value	FDR
5.33_143.12	12950.5	5188.64	2.5	6.89e-05	0.00185
6.42_458.26	10934.6	4708.8	2.32	1.6e-06	0.000104
5.43_668.40	14041	6248.23	2.25	0.0092392	0.0642
1.34_326.15	25660.7	11548	2.22	0.0046058	0.0394
5.63_463.20	12731.2	5756.55	2.21	0.0017563	0.0199
2.93_166.11	43931.6	20081.8	2.19	0.0029437	0.0284
6.02_737.45	12212.7	5775.13	2.11	6.6e-06	0.00033
5.06_390.20	10764.4	5144.39	2.09	0.0044781	0.0387
6.91_495.16	12481.1	6315.11	1.98	4e-07	3.88e-05
3.35_170.09	10031	5072.24	1.98	0.0350393	0.16
3.94_303.20	24838.9	12602.5	1.97	0.0063539	0.0483
5.46_254.15	15436.6	8233.19	1.87	1.9e-05	0.000738
5.63_196.10	93696.1	50849.3	1.84	0.0008527	0.0118
2.64_274.09	56540.3	30689.5	1.84	0.0058892	0.0461
5.44_130.12	11970.4	6608.22	1.81	0.0103524	0.0696
5.08_333.16	34685.4	19163	1.81	1.8e-06	0.000108
5.67_859.40	9028.85	5018.7	1.8	0.0002904	0.00507
7.88_144.10	9402.99	5265.58	1.79	0.0098292	0.0679
3.97_479.19	13559.5	7559.66	1.79	0.0018199	0.0203
5.34_453.23	14055.6	7929.65	1.77	0.0002856	0.00507
2.23_312.16	14717.1	8326.51	1.77	0.0107492	0.0717
6.21_876.42	19060.3	10805.5	1.76	0.0004093	0.00662
5.40_161.07	21190.6	12270.6	1.73	8.73e-05	0.00213
1.69_186.11	9285.43	5355.31	1.73	0.0177506	0.107
7.07_534.26	11229.5	6616.01	1.7	0.0224643	0.122
6.51_729.38	16268.8	9649.84	1.69	0.0494134	0.2
5.71_952.64	8538.68	5043.25	1.69	0.001623	0.019
5.14_427.25_5.14_449.24	217901	128947	1.69	0.0005797	0.00859
3.30_192.10	23410.3	14054.3	1.67	0.0222542	0.122
2.80_128.14	54692.8	32665.2	1.67	9.65e-05	0.00225
1.34_231.08	74851.6	45214.9	1.66	1.3e-06	9.47e-05
2.50_274.09	66633.1	40368.1	1.65	0.0005221	0.008
2.41_285.15	16495.4	9983.74	1.65	0.02539	0.13
5.56_544.24	11599.2	7060.58	1.64	0.0457165	0.193
1.56_511.31	28863.1	17578.3	1.64	8.02e-05	0.00203
1.53_499.31_1.53_521.29	150913	92113.4	1.64	3.8e-06	0.000201
5.61_1002.62	26183.2	16139.4	1.62	0.001217	0.0155
3.39_209.09_3.40_226.12	44314.9	27317.8	1.62	0.0004428	0.00704
6.70_334.15	16763	10423.4	1.61	0.0009652	0.0129
3.28_114.12	68688.6	42916.4	1.6	1.57e-05	0.000669
2.23_563.29	21591.2	13461.9	1.6	0.0001309	0.00288
2.03_128.07	7981.12	4984.51	1.6	0.0463336	0.193
1.71_264.12	25065.6	15789.2	1.59	0.0367496	0.165
1.64_563.28	17798.3	11213.9	1.59	0.0003721	0.00623
1.62_490.25 _1.62_468.28	151116	95340.9	1.59	0.0009081	0.0122
6.07_200.12	11624.3	7405.02	1.57	0.0008885	0.0121
6.13_734.38	18458.8	11822.2	1.56	0.0010126	0.0131
1.59_711.46	10713.7	6852.27	1.56	0.0091004	0.064
6.73_304.17	10340.8	6665.55	1.55	0.0306442	0.15
5.57_356.25	21117.8	13632.5	1.55	1.85e-05	0.000738
3.42_212.10 _3.42_195.08	93295.7	60622.6	1.54	0.0015563	0.0186
1.66_241.12	83121.8	53881.3	1.54	0.0002303	0.00419
7.46_366.16	31925	20873.5	1.53	0.0059721	0.0464
6.16_553.31	13600.8	8872.16	1.53	0.002095	0.0221
5.62_606.32	11954.6	7805.79	1.53	0.0001657	0.00325
5.46_337.15	16981	11100.9	1.53	4.18e-05	0.00123
4.86_333.16	35650.2	23358.8	1.53	0.0013707	0.0169
2.73_225.12_2.73_242.15	138163	90097.3	1.53	2.97e-05	0.000978
6.03_553.30	21522.3	14168.2	1.52	0.0412576	0.181
5.68_479.25	12816.5	8423.12	1.52	0.0003745	0.00623
5.18_668.40	86202.6	56741	1.52	0.0044908	0.0387
3.37_523.28	11165.1	7334.64	1.52	0.0333256	0.154
6.26_653.36	53772.2	35516.6	1.51	0.0131779	0.0853
3.72_115.13	13397.8	8885.34	1.51	0.0238821	0.125
1.43_488.26	13294.4	8820.64	1.51	8.83e-05	0.00213
1.39_428.27_1.39_450.25	95123.6	63517.7	1.5	0.0017226	0.0197
6.78_687.36	18902	12688.3	1.49	0.0027711	0.0272
6.52_343.17	10914.5	7338.46	1.49	0.0160138	0.0989
6.21_277.12	11517.4	7710.09	1.49	0.0004304	0.0069
5.84_866.46	10711.6	7169.15	1.49	0.0119985	0.0788
2.34_178.09	18442.8	12356.8	1.49	0.0062463	0.0479
1.64_244.09	27282.2	18279.6	1.49	0.0007491	0.0108
6.33_240.10	8497.14	5739.46	1.48	0.0058866	0.0461
5.74_445.26	12027.6	8128.69	1.48	0.0035229	0.0328
2.64_166.12	71922.2	48532.1	1.48	0.0005331	0.00803
7.65_167.12	30605	20887.4	1.47	0.0053389	0.0432
5.88_486.29_5.88_508.27	79477	53987	1.47	0.0061909	0.0478
3.00_353.18	15766.5	10707.2	1.47	0.0478821	0.197
1.47_505.30	28429.9	19342.5	1.47	0.0023441	0.024
3.97_240.10	52610.7	35986	1.46	0.0029555	0.0284
1.58_778.51	20112	13730.3	1.46	0.0067753	0.051
5.01_509.31	58105.7	40115.5	1.45	0.0021582	0.0225
1.42_508.31	18276.2	12564	1.45	0.0139968	0.0887
6.25_553.31	11713.3	8136.73	1.44	2.3e-05	0.000804
5.74_196.10	27866.2	19312.2	1.44	0.019224	0.112
3.59_156.14	240909	167175	1.44	7.59e-05	0.00195
6.86_334.14	20893.3	14590	1.43	0.0002932	0.00507
6.24_756.37	10434.6	7287.98	1.43	0.0331938	0.154
1.95_435.25	25008.2	17547.9	1.43	0.0359032	0.162
6.06_316.13	18514	13015	1.42	0.0018913	0.0203
3.91_195.10	13106	9228.69	1.42	0.0344972	0.158
1.54_891.59_1.54_913.57	43250.1	30373.2	1.42	0.0223462	0.122
1.50_197.12	87144.8	61563.1	1.42	2e-07	2.18e-05
2.74_197.12	22830.9	16212.9	1.41	0.0001591	0.00319
2.49_180.13	63177.9	44789.1	1.41	0.0016131	0.019
1.53_709.45_1.53_731.43	56245	39816.8	1.41	0.0040098	0.0359
6.20_755.48	7947.13	5662.07	1.4	0.0209447	0.118
2.00_408.23	19622.6	13999	1.4	0.0100961	0.0685
1.97_474.24	9550.47	6806.54	1.4	0.010814	0.0719
1.53_368.20	20503.9	14607.1	1.4	0.0002775	0.005
1.51_234.08	127902	91781.8	1.39	0.0036657	0.0339
5.82_617.33	7782.8	5638.83	1.38	0.0063332	0.0483
5.14_297.13	8518.34	6187.93	1.38	0.0005264	0.008
1.36_569.39	15391.8	11151.4	1.38	0.0140503	0.0887
1.35_226.11	36915.8	26694.1	1.38	0.0010111	0.0131
7.22_200.07	15539	11347.4	1.37	0.002366	0.024
5.94_871.56	10437.1	7636.82	1.37	0.0032102	0.0303
5.85_635.35	9439.4	6914.62	1.37	0.0054756	0.0439
5.45_172.13	20503.9	14927.3	1.37	0.0001366	0.00288
1.78_261.13	68797.1	50496.4	1.36	0.0001303	0.00288
1.64_224.10	29030.2	21323.9	1.36	0.0311029	0.15
6.28_675.35	28557	21218	1.35	0.0051248	0.042
1.70_167.08	109988	81638.2	1.35	1.9e-05	0.000738
1.60_508.27	14178.1	10467.7	1.35	0.0013203	0.0165
1.43_245.13	42884.8	31878.5	1.35	3.65e-05	0.00114
7.81_363.07	13365.2	10008.8	1.34	0.030866	0.15
6.80_368.16	17313.6	12875.6	1.34	0.0116462	0.0768
6.49_580.25	7898.81	5873.6	1.34	0.0048369	0.0404
6.09_406.20	11461.9	8528.23	1.34	0.0314741	0.15
5.18_238.07	26602.8	19798.3	1.34	0.0181991	0.108
5.36_288.12	9145.86	6864	1.33	0.0022454	0.0232
2.21_178.09	21026.9	15802	1.33	0.0044305	0.0385
4.88_541.24	13199.6	9989.06	1.32	0.0261984	0.133
4.42_145.07	12233.8	9240.28	1.32	0.0210496	0.119
1.64_389.16	20064.3	15228.9	1.32	6.89e-05	0.00185
1.53_133.08	15967.7	12127.7	1.32	0.0323973	0.152
1.25_427.24	10863.5	8201.2	1.32	0.0059127	0.0461
2.42_175.12	17327.3	13240.8	1.31	0.035212	0.16
2.18_450.25	14496.9	11076.5	1.31	0.002377	0.024
1.92_108.04	16886.3	12884.5	1.31	0.0101613	0.0686
6.91_436.23	10583.5	8168.37	1.3	0.0081051	0.0578
6.11_257.18	12535.4	9644.81	1.3	0.0249257	0.129
5.72_1002.62	21951.9	16871.4	1.3	0.0229281	0.122
3.55_126.13	42232.4	32463.8	1.3	0.006961	0.0522
1.49_426.25	65407.8	50418.1	1.3	0.011264	0.0746
1.21_134.06	16745.5	12926.8	1.3	0.0092554	0.0642
6.70_497.31	8016.45	6196.42	1.29	0.0042518	0.0372
6.13_519.33	13549.3	10523.3	1.29	0.0312593	0.15
5.79_297.13	7611.16	5904.29	1.29	0.0147954	0.092
4.99_124.08	304997	235997	1.29	0.0005226	0.008
1.40_474.23	7956.98	6176.35	1.29	0.0369228	0.165
4.89_150.09	55392.6	43253.3	1.28	0.0029169	0.0283
1.97_236.10	28181.1	21948	1.28	0.0321236	0.151
5.74_172.13	10891.4	8587.26	1.27	0.0001334	0.00288
2.19_309.17	28567	22507.7	1.27	0.0048554	0.0404
1.70_222.08	50535.3	39910.9	1.27	0.0321311	0.151
1.63_142.08	34609.2	27337.4	1.27	0.0002185	0.00402
1.44_153.10	62820.9	49468.9	1.27	0.0039835	0.0359
1.36_144.06	33110.5	26004.6	1.27	0.0139342	0.0887
6.42_781.40	19983.9	15813.1	1.26	0.0459547	0.193
6.17_310.18	13525.2	10766.9	1.26	0.0030282	0.0289
6.08_466.21	10549.1	8375.37	1.26	0.0001078	0.00248
5.99_523.29	14543.4	11566.9	1.26	0.0078292	0.0566
5.79_764.37	8823.5	6978.53	1.26	0.02834	0.14
1.70_285.10	39093.5	31076.9	1.26	0.021944	0.122
1.46_440.24	10969.8	8686.99	1.26	0.0099903	0.0682
6.31_235.12	38073.5	30526.8	1.25	0.000592	0.0087
6.26_214.11	8606.51	6867.65	1.25	0.0313543	0.15
6.17_533.27	12256	9840.54	1.25	0.0091393	0.064
5.54_264.14	10930.1	8724.3	1.25	0.0324436	0.152
2.02_221.10	16164.9	12977.6	1.25	0.0219715	0.122
1.90_126.06	62109.9	49588.3	1.25	0.0465044	0.193
1.53_448.23	19593	15716.7	1.25	0.0019025	0.0203
1.09_81.03	10818.1	8685.01	1.25	0.0249564	0.129
5.79_653.34	21176	17040	1.24	0.0237915	0.125
4.01_210.14	27855.6	22379.7	1.24	0.0431809	0.188
2.90_391.17	10202.3	8197.51	1.24	0.010117	0.0685
1.52_210.11	130607	105088	1.24	0.0222342	0.122
1.46_315.16	32239	26054.1	1.24	0.0220443	0.122
6.14_235.13	42595.7	34731.5	1.23	0.0009776	0.0129
5.94_657.36	9358.87	7615.84	1.23	0.0464538	0.193
5.74_305.15	10732.5	8738.78	1.23	0.0224217	0.122
5.38_232.10	108872	88523.3	1.23	0.0021128	0.0221
1.65_110.06	391250	318688	1.23	0.0003005	0.00515
1.41_253.14	25849	21065.8	1.23	0.0207099	0.118
1.11_215.11	20286.5	16487.9	1.23	0.0268666	0.135
6.00_141.10	34754	28589.1	1.22	0.0041554	0.037
5.87_542.26	6610.7	5408.45	1.22	0.0067137	0.0508
4.38_150.09	93625.9	76555.1	1.22	0.0144608	0.0903
1.66_196.09	129307	106372	1.22	0.0039392	0.0359
1.25_240.12	29017.7	23754.9	1.22	0.0228168	0.122
7.70_311.13	8046.08	6663.39	1.21	0.0049216	0.0406
1.79_309.18	17537	14471.6	1.21	0.0223272	0.122
1.45_139.08	80694.8	66755.6	1.21	0.008071	0.0578
1.23_110.07	10411.3	8586.05	1.21	0.0478289	0.197
1.15_162.09	47891.4	39476.3	1.21	0.0229755	0.122
6.53_525.21 _6.53_503.23	79352.1	65901.6	1.2	0.0072509	0.0537
5.01_240.16	21563	18033.7	1.2	0.0015386	0.0185
4.23_179.12	20914	17430.6	1.2	0.0355715	0.161
5.46_226.14	425152	356742	1.19	0.0460317	0.193
5.45_200.16	100729	84671	1.19	0.0450296	0.192
4.41_138.09	213585	179073	1.19	0.0494595	0.2
1.40_208.10	66759.6	56037	1.19	0.0443055	0.19
5.10_422.18	8081.5	6856.93	1.18	0.0483923	0.199
2.51_163.12	29428.3	24929.2	1.18	0.0311144	0.15
1.70_149.07	17928.6	15249.4	1.18	0.0046484	0.0394
4.40_161.07	12641.5	10775.4	1.17	0.0317752	0.151
2.24_392.21	16129.1	13733.2	1.17	0.0386179	0.171
1.76_110.06	633328	539958	1.17	0.0012418	0.0156
1.95_274.12	23956	20685.1	1.16	0.0405829	0.178
1.86_293.13	18916.8	16257.9	1.16	0.0493942	0.2
1.65_310.13	20716.3	17924.6	1.16	0.0284902	0.14
2.24_192.13	58629.3	51067.9	1.15	0.0458386	0.193
1.61_166.08	137399	119621	1.15	0.0191286	0.111
1.46_184.09	74683	65047.9	1.15	0.018903	0.111
5.17_240.16	40177.9	35319.3	1.14	0.0008895	0.0121
1.61_306.14	26895.5	23595.6	1.14	0.0170773	0.104
7.50_275.25	107277	116543	0.92	0.0251066	0.129
4.96_152.11	84978	95978.3	0.89	0.0048231	0.0404
3.50_208.13	34952.3	39425.3	0.89	0.0201019	0.116
2.87_174.14	36346.6	40676.9	0.89	0.033189	0.154
2.75_206.11	36430.3	41005.3	0.89	0.0309004	0.15
7.50_412.15	423548	482421	0.88	0.0301786	0.148
4.42_227.07	15815.9	18015.7	0.88	0.0443524	0.19
1.67_194.11	39737.7	44996.1	0.88	0.0019001	0.0203
1.74_191.08	10985	12644	0.87	0.035592	0.161
2.38_174.15	37544.2	44403.6	0.85	0.0071529	0.0534
2.13_269.12	37137.6	43768.4	0.85	0.0167001	0.102
1.54_279.13	23046	27247.7	0.85	0.0138841	0.0887
7.45_216.12	12653.7	15095.3	0.84	0.0138751	0.0887
5.93_199.11	32403.5	38722.3	0.84	0.0172471	0.104
4.23_248.14	15274.8	18269.3	0.84	0.0026691	0.0267
7.28_236.15	70159.5	84770.2	0.83	0.0017858	0.02
6.17_291.17	14348	17284	0.83	0.0206555	0.118
5.46_234.14	30292.2	36602.4	0.83	0.031535	0.15
2.69_249.12	8790.68	10623.7	0.83	0.0076896	0.056
6.89_264.11	7605.51	9237.8	0.82	0.0462982	0.193
6.64_535.28_6.65_557.26	18968	23182.3	0.82	0.0188533	0.111
5.70_409.17	14082.5	17099.5	0.82	0.0254173	0.13
2.66_274.14	33867	41570.3	0.81	0.0488003	0.199
1.18_156.10	33373.9	41249.2	0.81	0.0052064	0.0423
5.70_247.12	159097	199959	0.8	0.0266125	0.134
4.35_218.11	24880.5	30935.5	0.8	2.01e-05	0.000764
2.97_146.22	105381	131573	0.8	7.7e-06	0.000364
5.96_182.12	11740	14904.8	0.79	0.0160813	0.099
3.96_456.18	7387.01	9357.9	0.79	0.0338762	0.156
2.66_248.13	20187.2	25438.6	0.79	0.0456332	0.193
6.19_209.16	56364.6	72545.2	0.78	0.0027637	0.0272
3.22_232.13	37385.6	48120.1	0.78	0.0237449	0.125
1.98_227.14	88942.6	115942	0.77	0.0058824	0.0461
1.98_196.13	417586	539337	0.77	0.0317043	0.151
1.62_152.10	505954	654385	0.77	2.09e-05	0.000777
1.48_166.11	74118.9	96430.2	0.77	0.0264562	0.133
1.26_296.13	15986.1	20694	0.77	0.044028	0.19
7.42_240.12	56342.7	74183.7	0.76	0.0004954	0.00773
7.30_240.12	15141.4	19875.8	0.76	0.0002919	0.00507
6.65_211.17	17973.2	23801.5	0.76	0.0429232	0.187
6.60_220.10	7142.29	9412.06	0.76	7.35e-05	0.00192
5.83_369.12	47892.4	62793.7	0.76	0.0156078	0.0967
5.17_181.12	6999.72	9174.4	0.76	0.0012305	0.0156
5.12_254.13	11483.1	15209	0.76	0.0205228	0.117
2.21_369.12	37918	49780.1	0.76	0.0248321	0.129
1.74_146.06	6297.47	8310.56	0.76	9.37e-05	0.00221
1.64_303.20	32066.5	42209.3	0.76	0.0005549	0.00829
1.54_212.09	29650.3	38990.3	0.76	0.0277722	0.138
6.56_305.18	13027.7	17375.7	0.75	0.0017161	0.0197
6.11_336.15	22966.5	30555	0.75	0.0003919	0.0064
5.64_276.14	6651.5	8921.42	0.75	0.0463493	0.193
5.09_191.08	5502.14	7373.5	0.75	0.0019052	0.0203
3.65_136.07	20510.2	27360.8	0.75	0.0091481	0.064
3.19_280.15	10908.3	14483.9	0.75	0.0020855	0.0221
2.68_247.11	39302.2	52468.6	0.75	0.0142525	0.0896
6.84_262.14	6854.75	9223.08	0.74	0.0262499	0.133
6.35_440.19	12211.7	16707.3	0.73	0.0015232	0.0185
5.96_306.14	8721.23	11998.6	0.73	0.0204447	0.117
3.42_111.09	58531.3	80446.6	0.73	0.0002135	0.00397
2.86_221.08	19429.6	26531.3	0.73	3.1e-05	0.000985
2.35_246.13	19171.9	26428.1	0.73	0.0008501	0.0118
1.77_193.10	27725.3	38024	0.73	0.0002093	0.00393
6.18_482.26	6260.17	8662.69	0.72	0.0019058	0.0203
5.60_420.19	5720.96	7921.08	0.72	0.0054098	0.0436
3.57_216.10	20203.8	28136.9	0.72	0.0467026	0.193
2.93_194.11	14592.7	20323.5	0.72	0.0056111	0.0448
4.13_204.23	59113.5	82916.7	0.71	0.0022985	0.0236
1.59_86.06	14029.7	19773.5	0.71	0.000889	0.0121
7.92_278.16	39090.1	55519.4	0.7	0.0183689	0.108
6.36_165.10	26846.8	38111.4	0.7	0.0018838	0.0203
6.35_154.09	8350.39	11996.7	0.7	0.0173023	0.104
5.52_224.13	11618.3	16684.5	0.7	0.0332354	0.154
4.33_288.13	9200.25	13154.4	0.7	0.0003855	0.00636
6.37_546.30	6374.04	9207.03	0.69	0.0007498	0.0108
5.91_258.12	8885.21	12896.6	0.69	0.028231	0.14
5.71_229.11	10216.3	14776.3	0.69	0.0384237	0.171
1.94_291.11	29338	42577.6	0.69	0.0320595	0.151
6.42_236.12	6076.5	8920.68	0.68	0.0143504	0.0899
6.19_329.18	24665.3	36230.4	0.68	0.0001359	0.00288
4.23_259.14	12159.4	17855.6	0.68	0.0244251	0.128
2.83_176.11	367193	541928	0.68	0.0263274	0.133
1.37_163.08	19189.4	28266.8	0.68	3.4e-06	0.000186
5.90_193.13	10268.5	15351.4	0.67	3.9e-06	0.000201
5.56_272.11	8483.76	12651.5	0.67	0.0447763	0.191
5.16_167.10	5502.27	8169.33	0.67	0.0001421	0.00292
3.20_164.10	256467	381531	0.67	0.0402414	0.178
7.86_241.15	23873	36056.9	0.66	0.0009872	0.013
7.59_228.12	5331.75	8132.18	0.66	0.0047449	0.0401
6.70_266.15	10383.2	15808.4	0.66	0.0001727	0.00335
3.29_120.08	76146	115848	0.66	0.037558	0.168
1.67_132.10	2901.52	4382.76	0.66	2.16e-05	0.000778
6.57_168.10	21846.7	33589.9	0.65	0.0237734	0.125
6.09_178.09	5119.06	7874.3	0.65	0.0130061	0.0845
6.07_113.07	5440.41	8332.26	0.65	0.0001968	0.00378
2.04_212.14	13183.8	20319.1	0.65	0.0040053	0.0359
8.62_220.11	8856.8	13916.2	0.64	0.0227301	0.122
7.43_241.15	8033.16	12586.5	0.64	0.0099365	0.0681
6.33_191.15	34589.4	53976.6	0.64	7.4e-06	0.000359
5.74_288.13	26691.3	41974.4	0.64	0.0011835	0.0152
4.35_194.11	47693.9	74979	0.64	0.0013481	0.0167
2.63_351.14	8906.47	13995.5	0.64	0.0218419	0.122
2.42_166.09	22018	34433.8	0.64	4.22e-05	0.00123
2.37_294.16	15757.9	24484.4	0.64	0.0001388	0.00289
6.62_276.13	8268.16	13031	0.63	0.0489788	0.2
5.84_192.10	5075.48	8079.17	0.63	0.0138731	0.0887
4.41_257.13	20167.8	32116.1	0.63	0.0229419	0.122
3.31_230.11	12262.7	19433.7	0.63	0.0275215	0.137
6.53_546.31	11508.9	18711.9	0.62	4.37e-05	0.00125
1.63_248.12	14828.1	23811.5	0.62	0.0311208	0.15
6.90_188.13	5546.05	9109.95	0.61	0.0076052	0.0556
5.74_263.14	12470.5	20307.9	0.61	0.0180128	0.107
5.06_277.07	4369.98	7136.33	0.61	0.0344078	0.158
3.38_201.11	13123.4	21507.2	0.61	0.0471776	0.195
1.88_211.11	21765.5	35515.7	0.61	0.0041866	0.037
5.89_509.25	3880.15	6420.27	0.6	7.05e-05	0.00187
5.55_345.17	5726.64	9543.31	0.6	0.0077936	0.0565
3.63_258.12	18528.8	30716.4	0.6	0.0075914	0.0556
8.02_217.07 _8.03_195.09 _8.02_212.11	37670.9	63899.5	0.59	0.0251532	0.129
7.35_229.15	17598.2	30066	0.59	0.003522	0.0328
6.55_464.21	10052.8	17020.7	0.59	0.0001592	0.00319
6.29_254.14	4229	7166.6	0.59	0.0236262	0.125
1.67_169.09	26871.5	45178.8	0.59	5.84e-05	0.00162
8.29_212.14	8280.46	14393.1	0.58	0.025067	0.129
7.82_266.16	7394.43	12779.1	0.58	0.0037842	0.0348
7.60_402.16	7183.89	12410	0.58	0.0081059	0.0578
5.72_398.20	10248.3	17549.3	0.58	0.0017651	0.0199
4.07_262.15	14057	24199.5	0.58	0.0275518	0.137
1.82_347.18	7557.8	12921.5	0.58	1.6e-06	0.000104
6.53_160.13	1473.51	2577.36	0.57	0.0487574	0.199
6.48_273.13	15373.5	26888.2	0.57	0.0171448	0.104
5.99_339.11	14590.9	25439.1	0.57	0.021948	0.122
1.16_295.16	14613.8	25463.8	0.57	0.0046163	0.0394
1.16_170.11	20404.6	36108	0.57	0.0491225	0.2
5.73_154.09	35481.6	63263.8	0.56	7e-07	6.12e-05
1.38_177.10	42502.8	75849	0.56	1.4e-06	9.79e-05
6.60_234.12	7425.19	13505.8	0.55	4.2e-05	0.00123
6.12_392.14	7515.26	13600.8	0.55	0.0073127	0.0539
5.56_222.11	14461.8	26465.2	0.55	0.0198466	0.115
2.23_169.08	31663.5	57202.8	0.55	0.0083033	0.059
1.72_192.10	15311.9	27762.4	0.55	0.0058843	0.0461
7.92_155.08	9437.46	17513.8	0.54	< 1e-07	< 1e-07
6.67_216.12	5498.31	10182.6	0.54	0.0227477	0.122
5.67_759.22	2627.83	4843.61	0.54	0.0001604	0.00319
2.31_186.15	14014.7	25914.8	0.54	< 1e-07	< 1e-07
1.58_225.12	15313	28286.3	0.54	0.0016987	0.0197
6.87_163.04	22283.9	42382.2	0.53	0.0172873	0.104
6.32_212.10	4676.05	8842.31	0.53	0.0026704	0.0267
6.81_525.24	3419.31	6748.3	0.51	1.7e-06	0.000106
3.18_250.14	22343.7	44233.1	0.51	0.0032785	0.0308
2.71_244.13	275439	540832	0.51	0.0405964	0.178
2.52_158.08	10617.5	20993.6	0.51	0.0444717	0.191
6.14_147.04	4401.58	8867.99	0.5	0.0051442	0.042
5.19_168.10	6472.84	13067.6	0.5	< 1e-07	< 1e-07
1.69_130.08	13977.5	27849.9	0.5	2.73e-05	0.000921
6.72_520.29	7338.72	15101.9	0.49	1e-07	1.25e-05
5.56_122.06	16135.3	33749.9	0.48	< 1e-07	< 1e-07
8.21_266.16	54996	116317	0.47	0.0183182	0.108
7.95_185.09	3546.52	7581.18	0.47	0.0004509	0.0071
6.89_158.12	130118	279545	0.47	1e-06	8.32e-05
5.02_367.13	14321.4	30224.2	0.47	0.006205	0.0478
1.95_271.14	10124.3	21698.6	0.47	0.0090268	0.0639
7.16_304.08	3511.93	7672.51	0.46	3.8e-05	0.00117
3.73_183.10	10614.9	22940.4	0.46	0.0048949	0.0406
7.36_98.10	3049.99	6788.16	0.45	0.025252	0.129
6.62_181.10	3677.43	8096.2	0.45	1.71e-05	0.000712
6.32_370.15	7442.97	16681.5	0.45	0.0071837	0.0534
4.76_230.12	13319.3	29617.7	0.45	0.0377802	0.168
1.68_208.10	21769.7	48044.1	0.45	8.27e-05	0.00207
8.27_302.13	6062.72	13639.8	0.44	0.004168	0.037
6.87_731.19	3115.22	7112.75	0.44	0.0413623	0.181
2.87_137.11	8862.93	20025.3	0.44	0.0104714	0.0701
1.66_118.08	2511.89	5732.17	0.44	0.0038038	0.0348
8.02_411.15	9450.96	22084.5	0.43	0.000844	0.0118
7.26_235.16_7.26_257.15	15315.8	35582.9	0.43	1e-07	1.25e-05
7.15_184.06	6424.17	14806.8	0.43	0.0002012	0.00382
6.45_568.29	7075.05	16512.4	0.43	3e-07	3.08e-05
5.48_434.20	17286.1	40277.8	0.43	0.0140464	0.0887
2.22_188.16	202047	471460	0.43	2e-07	2.18e-05
4.89_182.09	3737.31	9201.52	0.41	< 1e-07	1.25e-05
4.32_412.17	6023.04	14580.1	0.41	2.18e-05	0.000778
1.95_374.23	11785	28937.6	0.41	0.0015713	0.0187
5.54_402.19	3718.18	9266.75	0.4	0.003106	0.0295
2.47_376.24	4206.25	10602	0.4	0.0007799	0.0112
2.38_533.24	5215.29	12898.3	0.4	2.9e-06	0.000164
8.02_226.12	10777.8	27615.8	0.39	0.002694	0.0268
4.93_311.16	8322.56	21954.6	0.38	0.0001345	0.00288
6.11_208.10	17845.1	47749.3	0.37	1.38e-05	0.000603
2.21_129.09	8464.96	22798.6	0.37	0.0016781	0.0196
7.13_202.15	2908.04	8213.29	0.35	0.0042298	0.0372
5.48_152.07	12404.8	35461.6	0.35	1.3e-06	9.47e-05
3.70_207.14	13492.4	38690.8	0.35	8.91e-05	0.00213
2.00_155.08	41911.9	125096	0.34	< 1e-07	< 1e-07
6.56_248.10	11412.8	35884.2	0.32	0.0099334	0.0681
6.20_536.29	4024.27	12606.4	0.32	< 1e-07	< 1e-07
3.39_491.23	25973.3	82174.5	0.32	1.31e-05	0.000596
3.20_220.14	19092.9	59472.1	0.32	< 1e-07	< 1e-07
2.32_160.10	17031.1	53528.3	0.32	1.33e-05	0.000596
7.26_273.12	9106.4	30278.3	0.3	0.0126708	0.083
7.13_182.06	53642.5	178292	0.3	< 1e-07	< 1e-07
7.74_148.10	3900.05	13694.5	0.28	2.74e-05	0.000921
7.36_144.21	42149.3	148699	0.28	0.0129973	0.0845
4.93_491.23	27385.9	119713	0.23	0.0018738	0.0203
6.12_370.15	26110.3	119360	0.22	1.3e-06	9.47e-05
3.73_206.12	37553.7	171270	0.22	3.02e-05	0.000978
5.59_154.09	14392.4	69109.2	0.21	4.97e-05	0.0014
4.45_184.06	8516.83	43789.1	0.19	0.0199773	0.115
6.20_140.07	110356	598375	0.18	6e-07	5.52e-05
6.21_509.24_6.21_531.23	42065.8	244822	0.17	< 1e-07	< 1e-07
7.14_144.10	47525.1	341964	0.14	0.0014416	0.0176
6.20_279.14	5790.34	58053.1	0.1	< 1e-07	< 1e-07
6.29_308.16	5329.15	55186.3	0.097	< 1e-07	1.25e-05
