# Supplementary material for: Medium Roasting and Brewing Methods Differentially Modulate Global Metabolites, Lipids, Biogenic Amines, Minerals, and Antioxidant Capacity of Hawai‘i-Grown Coffee (Coffea arabica)
Source: Metabolites. 2023 Mar 10;13(3):412. doi: 10.3390/metabo13030412 (PMC10051321; doi:10.3390/metabo13030412)
Supplement: Supplementary file 1 [file metabolites-13-00412-s001.zip › Coffee Supplement 3 Nerurkar.xlsx]

## Sheet: 1-Global metabolites
Global metabolites significantly different among green and roasted Kaua'I coffee
Number of global metabolites significant at 0.05 level of the univariate test: 314		102 known metabolites
Class 1: KauaiGreen; Class 2: KauaiRoasted (no cold brew)		209 unknown metabolites
UniqueID	Geom mean of intensities in class 1	Geom mean of intensities in class 2	Fold-change	Parametric p-value	FDR
tryptophan	36289.3	359.34	100.99	< 1e-07	< 1e-07
4-aminobutyric acid	8466.17	102.44	82.64	< 1e-07	< 1e-07
glutamic acid	16684.9	244.92	68.13	2e-07	1.8e-06
valine	28377.2	582.19	48.74	2e-06	9.21e-06
proline	38183.8	811	47.08	3e-07	2.5e-06
alanine	94003	2986.13	31.48	< 1e-07	< 1e-07
sucrose	499496	16486.6	30.3	2.2e-06	1e-05
aspartic acid	26645.9	1230.01	21.66	7e-07	4.48e-06
serine	16206.2	787.81	20.57	2e-07	1.8e-06
ethanolamine	34661.4	2099.28	16.51	2e-07	1.8e-06
raffinose	4283.73	336.98	12.71	2.07e-05	6.1e-05
phenylalanine	27939.7	2708.7	10.31	1e-06	5.82e-06
isoleucine	22239.1	2918.61	7.62	1.6e-06	8.13e-06
asparagine	7434.23	1106.77	6.72	9e-06	3.08e-05
putrescine	2777.26	451.96	6.14	0.0015053	0.00275
threonine	722.67	123.82	5.84	1.83e-05	5.58e-05
fructose	6021.67	1221.18	4.93	0.0036999	0.00624
beta-alanine	665.33	162.76	4.09	0.0006676	0.00132
chlorogenic acid	1.02706e+06	267925	3.83	5.86e-05	0.000146
isohexonic acid	909.8	242.59	3.75	0.0353237	0.0502
glucose	1884.86	720.67	2.62	0.0025335	0.00441
saccharic acid	987.98	424.79	2.33	0.0019699	0.00353
glycerol	263472	115885	2.27	0.0023676	0.00415
ferulic acid	665.96	304.07	2.19	0.0005758	0.00116
tyrosine	11344.8	5693.07	1.99	0.0055526	0.00909
3,4-dihydroxycinnamic acid	15197.5	8299.22	1.83	0.0065344	0.0106
guanosine	513.99	314.57	1.63	0.0240236	0.0354
threonic acid	535.13	349.17	1.53	0.02649	0.0388
capric acid	483.57	642.73	0.75	0.0332143	0.0475
ribitol	4154.6	6268.57	0.66	0.0276697	0.0402
adenosine	3099.75	5569.41	0.56	0.0032925	0.00566
digitoxose	1073.04	2017.15	0.53	0.0035588	0.0061
beta-gentiobiose	1292.98	2470.26	0.52	0.0150895	0.0229
4-methylcatechol	796.29	1612.09	0.49	0.003634	0.00618
glycerol-alpha-phosphate	704.13	1452.06	0.48	0.0036951	0.00624
nicotinic acid	97483.1	207578	0.47	0.0007811	0.00151
quinic acid	773330	1.66944e+06	0.46	0.0008169	0.00157
lyxitol	6239.95	13774.9	0.45	0.0066507	0.0108
isomaltose	3264.23	7231.32	0.45	0.0020548	0.00363
arbutin	948.92	2104.26	0.45	0.000296	0.000632
galactinol	27339.9	68985.2	0.4	0.0001772	0.00039
pentadecanoic acid	1046.66	2784.85	0.38	0.0025868	0.00448
citric acid	267948	706032	0.38	0.0002006	0.000437
heptadecanoic acid	933.48	2745.57	0.34	0.0008652	0.00165
aconitic acid	399.18	1192.22	0.33	0.0008434	0.00161
1,2-anhydro-myo-inositol NIST	464.12	1451.56	0.32	0.0004223	0.000864
phenylacetic acid	708.07	2278.72	0.31	0.0001028	0.000239
phosphate	3143.65	10349.9	0.3	0.005073	0.0084
hexitol	323.68	1089.89	0.3	0.001255	0.00232
2-hydroxyglutaric acid	962.95	3198.55	0.3	0.0023626	0.00415
glycerol-3-galactoside	2041.94	7158.87	0.29	0.0003055	0.000649
isochlorogenic acid	3744.28	14210.3	0.26	3.2e-06	1.35e-05
p-hydroxylphenyllactic acid	105.98	425.3	0.25	0.0003854	0.000796
citramalic acid	286.89	1194.11	0.24	2.03e-05	6.02e-05
n-acetyl-d-hexosamine	118.5	554.9	0.21	3.5e-06	1.43e-05
butyrolactam NIST	3339.72	15774.8	0.21	0.0001725	0.000383
2,3-dihydroxybutanoic acid NIST	100.21	484.15	0.21	1.69e-05	5.22e-05
salicylic acid	283.43	1443.28	0.2	4.8e-06	1.8e-05
maleic acid	1231.6	6057.5	0.2	2.71e-05	7.58e-05
2,3-dihydroxypyridine	439.47	2169.47	0.2	4.48e-05	0.000114
myo-inositol	49552.5	256226	0.19	2.57e-05	7.28e-05
diglycerol	1930.34	10022	0.19	1.65e-05	5.14e-05
4-hydroxybenzoate	585.59	3055.53	0.19	1.1e-05	3.6e-05
xylitol	2023.79	10957.7	0.18	0.0365772	0.0518
maleimide	1200.92	7269.13	0.17	0.0006233	0.00125
4-hydroxybutyric acid	851.28	4905.48	0.17	0.0096284	0.0153
maltose	787.73	5073.37	0.16	0.017635	0.0264
2-picolinic acid	445.57	2986.09	0.15	6.37e-05	0.000155
vanillic acid	102.87	726.16	0.14	2.52e-05	7.19e-05
pyruvic acid	145.47	1259.33	0.12	4.8e-06	1.8e-05
succinic acid	1574.14	13757.3	0.11	1.7e-06	8.26e-06
2-hydroxyhexanoic acid	241.42	2239.16	0.11	1.3e-06	6.84e-06
2-monopalmitin	778.1	7763.26	0.1	0.0127612	0.0197
xylose	1725.21	19447.5	0.089	0.0015475	0.00281
uridine	452.21	5133.45	0.088	1.6e-06	8.13e-06
indole-3-lactate	103.5	1177.77	0.088	3.9e-06	1.54e-05
adenine	1001.7	12117.4	0.083	7.1e-06	2.55e-05
pyrogallol	117.62	1482.21	0.079	1.12e-05	3.64e-05
glutaric acid	102.95	1365.65	0.075	4.3e-06	1.65e-05
1-methyladenosine	106.09	1495.91	0.071	7e-07	4.48e-06
n-acetylglutamate	392.59	6265.92	0.063	0.0040967	0.00688
xylulose NIST	182.27	3134.81	0.058	< 1e-07	1.16e-06
beta-mannosylglycerate	156.94	2689.01	0.058	6.15e-05	0.000151
pyrrole-2-carboxylic acid	121.85	2273.95	0.054	6e-07	4.02e-06
3,4-dihydroxybenzoic acid	1062.67	19712	0.054	6e-07	4.02e-06
uracil	183.15	4153.01	0.044	1.7e-06	8.26e-06
N-acetyl-D-tryptophan	105.02	2497.85	0.042	< 1e-07	1.16e-06
oxoproline	46628.1	1.31509e+06	0.035	2e-07	1.8e-06
3,4-dihydroxyhydrocinnamic acid NIST	748.21	25836.8	0.029	4e-07	3.21e-06
N-acetylaspartic acid	181.56	6509.04	0.028	4e-06	1.56e-05
levoglucosan	870.19	34055.3	0.026	3.6e-06	1.45e-05
lactic acid	1780.13	71316.8	0.025	5e-07	3.68e-06
thymine	86.36	3581.43	0.024	1e-06	5.82e-06
UDP-glucuronic acid	212.6	9677.44	0.022	4.2e-06	1.63e-05
glyceric acid	1673.27	77510.7	0.022	3e-07	2.5e-06
3-hydroxybenzoic acid	299.95	13916.7	0.022	6e-07	4.02e-06
arabinose	689.56	34743.6	0.02	1.97e-05	5.88e-05
fumaric acid	1470.79	100382	0.015	6.51e-05	0.000157
itaconic acid	2031.93	170864	0.012	< 1e-07	< 1e-07
citraconic acid	4847.62	513257	0.0094	< 1e-07	< 1e-07
methylmaleic acid	138.51	20304.5	0.0068	< 1e-07	< 1e-07
5-hydroxymethyl-2-furoic acid NIST	154.34	26351.5	0.0059	< 1e-07	1.16e-06
glycolic acid	1618.19	374416	0.0043	< 1e-07	< 1e-07
catechol	106.93	54614	0.002	< 1e-07	< 1e-07
UniqueID	Geom mean of intensities in class 1	Geom mean of intensities in class 2	Fold-change	Parametric p-value	FDR
84209	4907.76	212.79	23.06	4.8e-06	1.8e-05
191804	14718	674.88	21.81	2e-07	1.8e-06
105250	939.81	120.06	7.83	0.0001753	0.000387
16809	587.35	117.85	4.98	9.6e-06	3.24e-05
189939	3878.66	857.41	4.52	0.0011542	0.00214
170971	16116.6	4460.14	3.61	6.89e-05	0.000166
3228	2904.38	865.87	3.35	0.0013073	0.0024
105209	1053.01	335.25	3.14	0.0120946	0.0188
161497	2051.48	668.67	3.07	0.0010443	0.00196
453	8037.64	2773.91	2.9	5.9e-06	2.16e-05
17439	255.04	88.35	2.89	0.0340218	0.0485
84181	10254.5	4892.65	2.1	0.0036174	0.00617
16548	60960.1	30730.5	1.98	0.0019878	0.00354
1941	5849.77	3052.06	1.92	0.0096492	0.0153
171305	1642.46	881.42	1.86	0.0182594	0.0273
134472	2554.51	1377.85	1.85	0.0155473	0.0235
137	63472.7	54794.9	1.16	0.0478028	0.0675
1878	3692.35	4970.17	0.74	0.0305616	0.0439
31359	1976.23	2776.83	0.71	0.0053503	0.00882
16594	115143	172517	0.67	0.0147555	0.0225
26755	30076.6	45863.6	0.66	0.0188487	0.0281
171558	1161.66	1788.7	0.65	0.012367	0.0191
16909	2019.41	3108.74	0.65	0.0297247	0.0428
17198	6030.8	9836.73	0.61	0.008278	0.0132
3182	2238.45	3738.56	0.6	0.0075034	0.012
120526	10947.8	18636.7	0.59	0.0009414	0.00178
105081	30651.9	55031	0.56	0.004639	0.00774
17094	1971.12	3563.25	0.55	0.0024287	0.00424
110965	2465.35	4540.1	0.54	0.0490452	0.069
17045	532.04	988.55	0.54	0.0009798	0.00184
3161	28749	52938.2	0.54	0.0020502	0.00363
16793	2383.38	4482.83	0.53	0.0046565	0.00774
125788	1287.72	2493.05	0.52	0.01336	0.0205
183046	3615.51	7396.25	0.49	0.0015615	0.00283
131157	322.84	676.99	0.48	0.0226403	0.0336
22346	2465.35	5140.97	0.48	0.028451	0.0412
168821	143.18	307.78	0.47	0.0293434	0.0424
131558	1595.29	3396.85	0.47	0.0025969	0.00448
105625	1105.33	2371.94	0.47	0.0165578	0.025
102860	655.21	1500.33	0.44	0.000742	0.00144
183356	1709.17	3934.77	0.43	0.0062875	0.0103
127690	3744.65	9223.56	0.41	0.0006793	0.00133
3270	110.58	266.94	0.41	0.0009361	0.00178
100897	1426.22	3552.31	0.4	0.0248596	0.0365
170069	1149.77	2991.65	0.38	0.0001348	0.000307
106153	240.89	631.41	0.38	0.0008089	0.00156
21683	5013.28	13080.4	0.38	0.0136441	0.0209
102847	319.94	859.25	0.37	0.0010616	0.00198
183228	583.97	1635.46	0.36	6.19e-05	0.000151
31285	2184	6173.32	0.35	0.0041346	0.00692
84185	206.54	612.15	0.34	0.0114504	0.0178
3185	1693.37	5156.72	0.33	0.0005867	0.00118
118854	777.47	2420.07	0.32	0.0001597	0.000357
14736	126047	390134	0.32	0.0004921	0.000998
17187	583.97	1913.22	0.31	8.17e-05	0.000194
131202	292.48	964.24	0.3	0.0017234	0.00311
120744	1573.48	5303.35	0.3	0.0271041	0.0395
45378	362.8	1208.16	0.3	1.92e-05	5.81e-05
1700	649.42	2176.84	0.3	8.16e-05	0.000194
14698	947.78	3238.83	0.29	0.0004095	0.000842
5483	340.21	1183.91	0.29	0.000708	0.00138
170821	75.73	268.92	0.28	4.84e-05	0.000122
125786	1824.45	6512.87	0.28	5.29e-05	0.000133
107131	1048.77	3726.33	0.28	0.01077	0.0169
102849	3245.63	11588	0.28	0.0003603	0.000748
17391	138.65	494.38	0.28	0.0168746	0.0254
110	1045.96	3743.63	0.28	2.73e-05	7.59e-05
168766	833.52	3146.67	0.26	2.94e-05	7.92e-05
134461	1.20495e+06	4701470	0.26	4.02e-05	0.000104
105085	109.06	426.93	0.26	0.0054471	0.00895
17425	1652.31	6297.78	0.26	4.03e-05	0.000104
3232	1702.22	6581.5	0.26	0.0229825	0.034
3178	2031.39	7754.31	0.26	0.0003272	0.000685
54	386.43	1565.28	0.25	0.0003305	0.000689
131166	867.47	3670.15	0.24	0.0001269	0.000291
106498	2003.77	8382.85	0.24	0.0002301	0.000499
44509	169.95	703.58	0.24	3.68e-05	9.74e-05
16649	430.54	1807.08	0.24	0.0006369	0.00126
120923	916.91	4062.85	0.23	0.0001198	0.000276
816	855.93	3718.42	0.23	0.0099175	0.0157
105630	3898.54	17842.8	0.22	4.33e-05	0.000111
100876	3691.5	16843.5	0.22	8.77e-05	0.000207
85067	362.65	1620.93	0.22	1.3e-05	4.1e-05
14724	2262.77	10223	0.22	2.81e-05	7.67e-05
2547	155.37	698.48	0.22	0.0112328	0.0175
104922	987.91	4774.03	0.21	2.35e-05	6.74e-05
183110	2137.95	10492.3	0.2	1.65e-05	5.14e-05
160847	983.13	4818.45	0.2	1.2e-06	6.63e-06
125942	1500.71	7889.69	0.19	0.0003125	0.000658
168863	217.9	1220.81	0.18	6.1e-05	0.000151
106385	2114.35	11712.4	0.18	0.0104785	0.0165
47420	855.93	4767.67	0.18	1.3e-05	4.1e-05
4735	328.45	1851.78	0.18	9.6e-06	3.24e-05
18147	214.4	1255.97	0.17	1.3e-06	6.84e-06
1715	485.52	2935.64	0.17	3e-06	1.31e-05
190008	232.75	1443.15	0.16	0.0001438	0.000326
32528	1171.08	7435.6	0.16	9.95e-05	0.000233
84288	285.94	1916.85	0.15	3.1e-06	1.32e-05
18242	138.32	941.76	0.15	1.02e-05	3.39e-05
1833	80.6	555.18	0.15	1.1e-06	6.31e-06
127359	787.52	5433.38	0.14	2.21e-05	6.43e-05
84607	114.06	826.55	0.14	3.1e-06	1.32e-05
106211	138.51	1027.18	0.13	1.4e-06	7.28e-06
89221	457.05	3541.12	0.13	8.2e-06	2.9e-05
118997	137.52	1113.32	0.12	3.59e-05	9.56e-05
17471	321.16	2578.76	0.12	0.0075068	0.012
17466	247.79	2125.21	0.12	0.0006314	0.00126
21707	180	1599.81	0.11	3.14e-05	8.41e-05
17066	351.61	3275.24	0.11	2.85e-05	7.73e-05
2667	98.94	918.71	0.11	2.76e-05	7.62e-05
135867	539.32	5408.5	0.1	1.06e-05	3.5e-05
114501	102.46	978.74	0.1	1.16e-05	3.74e-05
99877	102.47	986.11	0.1	1.7e-06	8.26e-06
34113	324.57	3136.69	0.1	3e-07	2.5e-06
1996	1130.92	10843.8	0.1	1.95e-05	5.86e-05
309	83.28	801.29	0.1	8.7e-06	3e-05
110018	183.01	1903.57	0.096	0.0001481	0.000334
110022	86.17	914.03	0.094	5.98e-05	0.000148
6381	173.62	1842.31	0.094	0.000154	0.000346
102850	266.41	2899.45	0.092	1.22e-05	3.91e-05
183276	571.43	6303.19	0.091	1.2e-06	6.63e-06
34183	113.56	1249.2	0.091	1.8e-06	8.65e-06
18086	103.16	1133.68	0.091	2e-07	1.8e-06
2188	206.66	2300.95	0.09	0.0002411	0.00052
1735	916.91	10225.9	0.09	2.5e-06	1.13e-05
170962	253.19	2840.44	0.089	2.7e-06	1.21e-05
102791	176.97	2047.76	0.086	0.001273	0.00234
118791	124.57	1508.25	0.083	9.77e-05	0.00023
105305	128.85	1599.93	0.081	< 1e-07	1.16e-06
189727	1734	21645.2	0.08	1.3e-06	6.84e-06
1713	316.92	4067.47	0.078	8.1e-06	2.89e-05
2395	149.7	1957.18	0.076	3.71e-05	9.76e-05
34172	498.71	6684.79	0.075	1.2e-06	6.63e-06
110086	128.31	1752.53	0.073	9e-07	5.45e-06
1803	124.39	1702.06	0.073	6.4e-06	2.32e-05
183116	259.26	3677.33	0.071	0.0001174	0.000272
160821	104.22	1476.61	0.071	2.23e-05	6.44e-05
100878	242.05	3481.01	0.07	8e-07	5.05e-06
4986	1943.85	28215.2	0.069	0.0017525	0.00315
4732	121.34	1821.47	0.067	5.1e-06	1.88e-05
1673	481.04	7176.7	0.067	2e-07	1.8e-06
3253	559.62	8486.17	0.066	6e-07	4.02e-06
1705	169.22	2594.4	0.065	1.7e-06	8.26e-06
29926	183.41	2869.6	0.064	5e-07	3.68e-06
122293	273.01	4305.8	0.063	1.3e-06	6.84e-06
124564	559.62	9109.09	0.061	9e-07	5.45e-06
3285	170.27	2776.18	0.061	6e-07	4.02e-06
18037	197.78	3275.11	0.06	2.2e-05	6.43e-05
2031	15937.3	272113	0.059	< 1e-07	< 1e-07
17644	139.84	2419.39	0.058	8.6e-06	2.99e-05
16784	158.03	2812.37	0.056	5e-07	3.68e-06
125900	101.02	1952.2	0.052	3.97e-05	0.000104
103138	641.41	12471.9	0.051	5e-07	3.68e-06
17011	159.53	3141.53	0.051	6e-07	4.02e-06
163873	305.64	6060.81	0.05	4.9e-06	1.82e-05
2394	159.53	3261.39	0.049	1e-07	1.16e-06
14744	156.94	3422.86	0.046	1e-07	1.16e-06
14688	108.37	2362.57	0.046	0.0002902	0.000623
1717	186.62	4143.41	0.045	3.7e-06	1.47e-05
130582	358.05	8192.58	0.044	0.0001803	0.000395
125800	689.56	15622.5	0.044	0.0072975	0.0118
9489	412.18	9300.25	0.044	2.9e-06	1.28e-05
3173	135.91	3090.49	0.044	< 1e-07	< 1e-07
34149	137.58	3230.1	0.043	3e-07	2.5e-06
109383	245.52	6135.69	0.04	8.5e-06	2.98e-05
100869	526.44	13296.9	0.04	2e-07	1.8e-06
84151	934.12	23507.9	0.04	< 1e-07	1.16e-06
134887	70.61	1827.56	0.039	2e-06	9.21e-06
117482	145.83	3779.73	0.039	2e-07	1.8e-06
4929	208.59	5475.41	0.038	3.5e-06	1.43e-05
101706	105.09	2950.44	0.036	< 1e-07	1.16e-06
34007	1285.52	35727	0.036	< 1e-07	< 1e-07
2568	151.06	4353.64	0.035	9.7e-06	3.25e-05
106921	108.48	3175.85	0.034	3.1e-06	1.32e-05
1830	101.2	3097.96	0.033	2e-06	9.21e-06
189287	143.28	4604.56	0.031	0.0004316	0.000879
4797	859.18	27538.4	0.031	2.63e-05	7.4e-05
122787	663.43	23923.2	0.028	< 1e-07	1.16e-06
88521	145.34	5528.45	0.026	2e-07	1.8e-06
3211	154.39	6081.57	0.025	4e-07	3.21e-06
1702	166	6598.2	0.025	3.6e-06	1.45e-05
183206	159.32	6590.3	0.024	1e-07	1.16e-06
195186	1229.88	54354.1	0.023	3.3e-06	1.38e-05
133264	197.02	9551.16	0.021	9e-07	5.45e-06
122235	293.44	14177.3	0.021	1e-06	5.82e-06
41876	122.84	5904.24	0.021	2.78e-05	7.63e-05
1721	142.31	7346.6	0.019	5e-07	3.68e-06
189239	100.84	5818.45	0.017	2e-06	9.21e-06
133237	101.94	5993.16	0.017	1.8e-05	5.53e-05
1981	1209.18	79034.8	0.015	< 1e-07	< 1e-07
183040	7018.83	542054	0.013	< 1e-07	< 1e-07
171576	4050.84	316426	0.013	0.0003127	0.000658
5121	897.45	69320.6	0.013	< 1e-07	1.16e-06
188970	123.12	9921.87	0.012	< 1e-07	< 1e-07
122221	415.42	36638.6	0.011	< 1e-07	< 1e-07
12444	418.72	42217	0.0099	< 1e-07	< 1e-07
123989	211.03	22074.2	0.0096	< 1e-07	< 1e-07
7053	316.81	37713.2	0.0084	< 1e-07	< 1e-07
102740	122.86	14915.7	0.0082	2e-07	1.8e-06
105538	586.54	83699.4	0.007	7e-07	4.48e-06
125070	150.6	25053.9	0.006	< 1e-07	< 1e-07
610256	202.37	35409.1	0.0057	4.36e-05	0.000111
145951	993.28	233749	0.0042	< 1e-07	< 1e-07
4529	395.95	114020	0.0035	< 1e-07	< 1e-07
170483	150.96	44342.5	0.0034	< 1e-07	< 1e-07
18156	606.03	209083	0.0029	< 1e-07	< 1e-07
14689	606.03	210599	0.0029	< 1e-07	< 1e-07
188921	497.33	215121	0.0023	< 1e-07	< 1e-07
134464	2038.16	1.578e+06	0.0013	< 1e-07	< 1e-07
33993	868.36	1.05204e+06	0.00083	< 1e-07	< 1e-07

## Sheet: 2-Lipids positive clustering
Lipids (positive clustering) significantly different among green and roasted Kaua'I coffee
Number of positive ESI lipids significant at 0.05 level of the univariate test: 119					5 known positive ESI lipids
Class 1: KauiGreen; Class 2: KauiRoasted.					113 unknown positive ESI lipids
UniqueID	Geom mean of intensities in class 1	Geom mean of intensities in class 2	Fold-change	Parametric p-value	FDR
Annotation-LPC (18:1)	31385.7	7545.1	4.16	0.001274	0.0396
Annotation-LPC (16:0)	35847.4	18162.8	1.97	0.0173395	0.35
Annotation-1_SM (d35:1) iSTD	21337.8	22992.9	0.93	0.0222226	0.414
Annotation-1_PE (17:0/17:0) iSTD	21175.2	16525.4	1.28	0.0003302	0.0124
Annotation-1_CUDA (pos) iSTD	49595	57455.7	0.86	0.0135274	0.304
UniqueID	Geom mean of intensities in class 1	Geom mean of intensities in class 2	Fold-change	Parametric p-value	FDR
9.98_842.67	1178	4283	0.28	0.0261084	0.451
9.73_914.07	295	840.57	0.35	0.0337877	0.53
9.72_900.27	411.36	10589.3	0.039	0.0005166	0.0174
9.27_934.84	170	12617.9	0.013	0.0231391	0.414
8.91_932.83	915	5159.6	0.18	0.0079068	0.197
8.70_864.76_8.68_869.72	657.9	21365.2	0.031	0.0232708	0.414
8.66_830.73	1070.66	6881.84	0.16	0.021074	0.406
8.27_854.73	105.64	11970.6	0.0088	0.0027997	0.0838
6.41_658.49	554.84	2782.13	0.2	0.0489381	0.665
6.34_611.55	16950.9	929.68	18.23	0.0232183	0.414
5.89_681.49	447.2	2753.35	0.16	0.0457803	0.644
5.20_147.12	69	15180.3	0.0045	0.0182725	0.365
5.19_1155.85	256.88	7111.17	0.036	0.0187856	0.37
5.07_631.50	2635.29	4635.22	0.57	0.0352044	0.542
3.26_614.48	204	10581.6	0.019	0.0374227	0.571
12.07_995.90	33	4674.25	0.0071	0.0265202	0.451
11.58_633.58	1102	10785.2	0.1	0.0248741	0.437
11.57_908.85	252.5	1839.31	0.14	0.0412913	0.612
11.41_982.88	550.29	2893.45	0.19	0.0447516	0.64
11.36_983.88	105	9159.85	0.011	0.0165647	0.342
11.34_1026.94	3524	14614.1	0.24	0.0124636	0.284
11.26_932.86	8504.13	150300	0.057	0.0350242	0.542
11.26_575.51	1026.65	11242.1	0.091	0.0403303	0.604
11.22_922.88	2040	13206.3	0.15	0.048489	0.664
11.10_265.15	638	5789.89	0.11	0.0415991	0.612
10.96_599.51	1080.76	12304	0.088	0.0090214	0.211
10.95_911.81	966	7660.86	0.13	0.029332	0.473
10.85_893.37	885	6069.66	0.15	0.029074	0.473
10.85_392.30	7266.91	1450.9	5.01	0.0451066	0.64
10.82_923.87	2040.06	3418.01	0.6	0.0278506	0.464
10.80_913.71	474.34	4688.27	0.1	0.0050704	0.137
10.56_919.21	345.31	6233.71	0.055	0.0263114	0.451
10.54_924.74	1047.37	4977.96	0.21	0.0167061	0.342
10.48_892.16	1626.67	4442.1	0.37	0.0086271	0.205
10.47_861.11	462.02	2667.41	0.17	0.0475925	0.663
10.46_877.25	3625	44851.5	0.081	0.0156111	0.332
10.45_863.36	576.87	4244.85	0.14	0.0166278	0.342
10.37_205.09	2469.06	25343.9	0.097	0.0381591	0.577
10.17_961.70	2486	6582.97	0.38	0.0032679	0.0961
10.06_865.86	690	4579.09	0.15	0.0484541	0.664
1.94_328.32	440.2	16738.2	0.026	0.0277692	0.464
1.88_342.34	39.34	4207.53	0.0094	0.0041626	0.114
1.78_324.29	1015.73	8686.31	0.12	0.0152661	0.329
1.57_366.27	9163.1	1291.21	7.1	0.0286615	0.473
1.45_522.36	5768.27	424.41	13.59	7.16e-05	0.00362
1.29_279.16	14059.9	73565.5	0.19	0.0111723	0.258
1.28_195.12	2371.15	15462.8	0.15	0.0447754	0.64
1.23_258.28	270.67	40887.3	0.0066	0.0004406	0.0155
1.21_434.27	786	7842.54	0.1	0.0014324	0.0437
1.09_520.34	15955.1	10081.6	1.58	0.0433564	0.632
1.06_933.60	294	2532.25	0.12	0.0077477	0.196
0.88_891.59	119	17171.4	0.0069	6.7e-06	0.000492
0.87_579.29	15169.7	1972.07	7.69	0.03016	0.478
0.85_126.06	1257.97	23641.7	0.053	0.0055114	0.146
0.83_230.25	5227.27	72070	0.073	0.0084595	0.205
0.77_315.25_0.77_337.24	5533.99	19770	0.28	0.0005154	0.0174
0.75_891.58	146.36	2954.52	0.05	0.0195484	0.381
0.75_1002.62_0.75_1024.61	139	76931.5	0.0018	1.4e-06	0.000162
0.73_892.53	139.16	10723.1	0.013	0.0001182	0.00517
0.72_856.55_0.72_878.54	130.11	52034.9	0.0025	1e-07	1.8e-05
0.72_257.16	546	10225.6	0.053	5.43e-05	0.003
0.71_667.43	506.62	2748.76	0.18	9.81e-05	0.00441
0.70_709.45_0.71_731.43	235.64	67243.1	0.0035	< 1e-07	< 1e-07
0.70_313.24_0.70_335.22	8113.14	21489.5	0.38	0.0003952	0.0145
0.69_893.53	118	6120.16	0.019	9.74e-05	0.00441
0.68_909.60_0.68_931.58	261	173590	0.0015	8e-07	0.000108
0.65_445.22	633.52	4052.83	0.16	0.0008086	0.0262
0.65_379.22	405.86	5627.26	0.072	0.0038024	0.106
0.65_138.06	61501.5	17806.8	3.45	5.56e-05	0.003
0.64_438.21	368	3597.27	0.1	0.0037026	0.105
0.64_336.22	909.18	2591.01	0.35	0.0058481	0.153
0.64_286.14	444	9787.47	0.045	4.3e-06	0.000348
0.63_424.21	260.56	1843.85	0.14	0.0295653	0.473
0.63_1032.63	87	3420.58	0.025	0.0229041	0.414
0.62_711.46	549.2	9378.44	0.059	< 1e-07	< 1e-07
0.62_644.40	466	9234.62	0.05	8.81e-05	0.00432
0.62_467.21	629.29	6041.46	0.1	0.0001348	0.00559
0.61_571.32	627.2	4866.83	0.13	5e-06	0.000385
0.61_409.17	8033.67	15372.2	0.52	0.0215592	0.41
0.61_354.25	1152.61	4228.84	0.27	3.31e-05	0.00191
0.61_290.18	461	25975.7	0.018	1.3e-06	0.000162
0.61_221.10	503	7010.92	0.072	0.0077055	0.196
0.61_204.11	609.08	13404.8	0.045	4e-06	0.00034
0.60_713.47	222	13514.5	0.016	5e-07	7.35e-05
0.60_439.31	262.57	4120.34	0.064	6.15e-05	0.00321
0.60_336.25	966	9476.34	0.1	0.0086001	0.205
0.60_285.14	585.99	9233.67	0.063	< 1e-07	< 1e-07
0.60_216.11	521	10366.7	0.05	0.0002103	0.0081
0.59_994.61	131	4951.2	0.026	2.4e-06	0.000243
0.59_454.25	428	6791.73	0.063	8.6e-06	0.000605
0.59_437.20	1155.19	5213.46	0.22	0.0140761	0.312
0.59_262.14	393	16104.2	0.024	3e-06	0.000285
0.59_214.11	817	5365.33	0.15	0.0001246	0.0053
0.59_203.11	448.44	4775.7	0.094	1.47e-05	0.000914
0.58_934.59	222.28	5896.63	0.038	0.0036946	0.105
0.58_441.22	647	6754.45	0.096	0.0001957	0.00772
0.58_326.15	360	16293.4	0.022	0.0001923	0.00772
0.57_730.46	392.34	7864.24	0.05	< 1e-07	< 1e-07
0.57_584.34_0.57_606.33	355	31141.4	0.011	< 1e-07	< 1e-07
0.57_455.23	867.34	6007.09	0.14	2e-07	3.23e-05
0.57_392.27	777	6021.1	0.13	9.66e-05	0.00441
0.57_352.24	1606.89	11984.8	0.13	0.0004023	0.0145
0.57_334.23	850.99	4391.45	0.19	0.0007457	0.0246
0.57_317.20	1634.09	26978.7	0.061	< 1e-07	< 1e-07
0.57_299.18	192	4071.98	0.047	0.0149903	0.328
0.57_213.11	701.5	6056.13	0.12	1.38e-05	0.000893
0.56_231.11	5414.47	17323	0.31	3.3e-06	0.000296
0.55_729.47	762.33	17001.8	0.045	< 1e-07	< 1e-07
0.55_472.22	510	6396.21	0.08	1.33e-05	0.000893
0.55_243.11	900	14341.9	0.063	1.97e-05	0.00118
0.55_152.10	913.84	5291.89	0.17	0.0225082	0.414
0.54_410.24	210.23	19217	0.011	0.0010608	0.0336
0.54_166.09	960	44359	0.022	2.3e-06	0.000243
0.53_182.11	310.92	8235.68	0.038	< 1e-07	< 1e-07

## Sheet: 3-Lipids negative clustering
Lipids (negative clustering) significantly different among green and roasted Kaua'I coffee
Number of negative ESI lipids significant at 0.05 level of the univariate test: 678					8 known negative ESI lipid
Class 1: KauaiGreen; Class 2: KauaiRoasted (noCB).					670 unknown negative ESI lipid
UniqueID	Geom mean of intensities in class 1	Geom mean of intensities in class 2	Fold-change	Parametric p-value	FDR
Annotation-PI 34:2; PI(16:0/18:2);	265990	39682.1	6.7	0.0002884	0.00413
Annotation-LPE (18:2)	49328.8	519.77	94.91	0.0001324	0.00249
Annotation-LPC (20:3)	11965.6	326.96	36.6	0.0125298	0.0607
Annotation-LPC (18:1)	69060.1	8647.02	7.99	< 1e-07	7.34e-05
Annotation-LPC (18:0) B	23511	2718.69	8.65	3.68e-05	0.0011
Annotation-LPC (16:0)	75488.4	19924.8	3.79	8e-06	0.000452
Annotation-FA (18:3) (linolenic acid)	545487	55602.8	9.81	0.0145513	0.0678
Annotation-FA (15:1)	10405.1	2261.23	4.6	0.0093901	0.0497
UniqueID	Geom mean of intensities in class 1	Geom mean of intensities in class 2	Fold-change	Parametric p-value	FDR
9.88_236.11	11910.9	3712.13	3.21	0.0108464	0.0552
9.85_533.41	7388.34	2704.92	2.73	0.0152844	0.0701
9.80_612.39	15163.8	6683.24	2.27	0.0165315	0.0728
8.90_755.65	604.43	2301.94	0.26	0.0363966	0.13
8.90_711.61	2899.65	1074.9	2.7	0.0353553	0.128
8.85_752.68	511.66	8452.55	0.061	0.0095164	0.0503
8.85_728.63	724.64	12106	0.06	0.0154394	0.0701
8.66_851.65	6706.51	3662.32	1.83	0.0016554	0.0141
8.56_714.62	858.33	13977.3	0.061	0.0283111	0.109
8.51_859.67	3532.5	7567.36	0.47	0.047466	0.156
8.46_713.57	3052.63	1086.76	2.81	0.0175537	0.0754
8.35_672.61	1553.2	1058.33	1.47	0.0385278	0.136
8.34_946.74	1760.47	731.17	2.41	0.026545	0.103
8.29_659.54	7547.01	1689.29	4.47	0.0276159	0.107
8.27_700.60	1138.67	54441.5	0.021	0.0074023	0.0419
8.26_724.65	1539.62	55213.1	0.028	0.0051121	0.0323
8.26_723.61	856.91	7447.95	0.12	0.0085425	0.0465
8.26_701.60	1070.87	26614.6	0.04	0.0114851	0.0574
8.09_1002.80	4287.7	2007.1	2.14	0.0163824	0.0726
8.00_847.62_8.00_871.67	5377.18	14950.8	0.36	0.0321749	0.12
7.94_688.59	1379.17	5269.21	0.26	0.0362454	0.13
7.93_698.59	894.96	55827.2	0.016	0.0019554	0.0163
7.91_722.63	1618.73	45295	0.036	0.0268576	0.104
7.91_699.59	468.21	21327.3	0.022	0.0339505	0.124
7.90_721.59	548.14	6790.16	0.081	0.0346548	0.126
7.89_881.65	2239.53	1501.78	1.49	0.045539	0.152
7.65_632.51	3189.53	1276.22	2.5	0.0002085	0.00328
7.61_695.58	429.01	2837.3	0.15	0.0184424	0.0783
7.45_674.58	3736.97	540.86	6.91	0.0308269	0.115
7.31_307.08	33452.5	5168.12	6.47	0.005265	0.033
7.29_734.60	6860.82	986.65	6.95	0.0054738	0.0335
7.29_698.63	4749.8	491.45	9.66	0.0243178	0.0976
7.28_716.60	639.76	4647.12	0.14	0.0288305	0.11
7.23_903.65_7.24_927.69	9965.21	1127.24	8.84	0.0100435	0.0522
7.21_877.63	7422.39	816.5	9.09	0.0225642	0.0921
7.19_901.68	10827.3	1304.1	8.3	0.0028256	0.0213
7.17_820.64	23744.6	1049.21	22.63	0.0029679	0.022
7.02_632.49	4340.13	1036.19	4.19	0.0113325	0.057
7.02_631.49	6242.45	2165.42	2.88	0.0478001	0.157
6.98_880.64	6483.16	1846.87	3.51	0.0042742	0.0285
6.98_842.67	5250.38	1599.12	3.28	0.0012978	0.0118
6.97_902.69	12404	3317.8	3.74	0.0034523	0.0243
6.97_879.65_6.96_903.70	12294.8	4373.93	2.81	0.0014701	0.0129
6.97_878.65	11744.4	3897.39	3.01	0.0053233	0.0332
6.97_732.59	10822.9	682.15	15.87	4.81e-05	0.00132
6.88_1053.76	5470.58	1290.39	4.24	0.0439578	0.149
6.87_1054.76	3444.76	1507.85	2.28	0.013378	0.0638
6.78_365.27	1936.77	1119.43	1.73	0.0387942	0.136
6.74_805.62	6266.65	1681.24	3.73	0.0422657	0.144
6.73_901.63_6.73_925.68	22397.6	2632.51	8.51	0.0107411	0.0549
6.59_921.65	4857.23	564.52	8.6	0.0004286	0.00533
6.53_655.49	27368.1	6332.99	4.32	0.0244607	0.098
6.50_821.64	8583.61	3711.37	2.31	0.0068652	0.0398
6.34_852.62	4796.42	1288.91	3.72	2.69e-05	0.000884
6.31_814.64	4578.39	1275.4	3.59	0.005474	0.0335
6.30_874.66	7539.1	1894.3	3.98	0.0001306	0.00248
6.30_850.62	10088.6	2960.12	3.41	0.0017795	0.0151
6.05_894.62	4846.67	1141.73	4.25	0.0039407	0.0267
6.05_718.57	4971.66	1889.52	2.63	0.0002752	0.00399
6.04_893.62	14484.3	1955.95	7.41	0.0032089	0.0229
5.99_280.24	5597.25	1882.88	2.97	0.0330915	0.121
5.93_698.44	5382.41	2367.08	2.27	0.0005002	0.00596
5.87_879.60	9846.51	1570.12	6.27	0.0010991	0.0103
5.85_949.69	360.9	1887.84	0.19	0.024682	0.0981
5.84_511.39	10010.5	1464.81	6.83	0.0057149	0.0347
5.84_307.08	37852.3	4652.39	8.14	0.0195119	0.082
5.79_820.56	2621.3	5296.91	0.49	0.0370872	0.132
5.75_894.68	4470.82	1651.91	2.71	0.0156523	0.0707
5.67_815.54_5.68_839.59	2573.84	9133.01	0.28	0.0162696	0.0723
5.66_891.60	6839.5	552.15	12.39	0.0025192	0.0192
5.49_307.08	38973.3	5393.68	7.23	0.0038688	0.0264
5.35_729.62	5144	1811.34	2.84	0.0474519	0.156
5.34_311.30	10952.9	4149.94	2.64	0.0241073	0.0969
5.33_509.38	7334.37	2630.11	2.79	0.0214204	0.0884
5.30_505.37	1.02027e+06	338828	3.01	0.0171898	0.0746
5.30_341.27	5345.77	1383.94	3.86	0.037505	0.133
5.30_171.02	6070.76	1577.7	3.85	0.0067602	0.0393
5.29_671.46	9913.1	697.94	14.2	0.0079275	0.0441
5.28_657.39	4246.09	1864.35	2.28	0.0473092	0.156
5.26_714.51	28950	887.82	32.61	7.1e-06	0.000423
5.25_673.48	14759	1462.89	10.09	0.0030705	0.0223
5.24_715.51	10668.2	909.64	11.73	0.0001303	0.00248
5.23_815.72	5644.65	913.48	6.18	0.0031528	0.0228
5.21_671.48	5189.56	1248.56	4.16	0.0004328	0.00536
5.21_124.04	1885.28	7973.17	0.24	0.0179588	0.0767
5.20_393.37	2530.9	1206.57	2.1	0.0151864	0.07
5.17_742.54	1435.89	12669.9	0.11	0.0259963	0.102
5.15_874.54	1703.4	1328.14	1.28	0.0143103	0.0671
5.03_307.08	41337.4	7490.41	5.52	0.0009089	0.00914
4.94_307.08	39234.4	4590.52	8.55	0.0085363	0.0465
4.89_509.38	4452.96	2178.48	2.04	0.011716	0.0577
4.87_779.59	4006.52	1846.19	2.17	0.0058782	0.0352
4.87_465.33	19071.9	9316.92	2.05	0.0290683	0.111
4.83_509.38	5115.33	2520.24	2.03	0.0164902	0.0728
4.83_332.27	5445.9	2463.87	2.21	0.0160702	0.0718
4.82_695.47	5692.14	1139.39	5	0.0238706	0.0963
4.80_671.47	17829.1	2416.54	7.38	0.0110313	0.0557
4.80_511.39	5173.52	2302.11	2.25	0.038727	0.136
4.78_595.38	4669.2	2182.08	2.14	0.0251419	0.0993
4.78_433.33	12728.2	6543.77	1.95	0.0105038	0.0539
4.78_341.27	2376.59	880.1	2.7	0.0050764	0.0321
4.77_587.50	2280.6	926.7	2.46	0.0018887	0.0158
4.76_820.64	4014.73	1970	2.04	0.029505	0.112
4.74_693.53	1993.83	377.91	5.28	0.0357782	0.129
4.74_481.33	45819.8	11600.3	3.95	0.0192684	0.0812
4.73_975.58_4.72_999.62	3930.94	6300.35	0.62	0.0399998	0.139
4.73_717.51	446.05	7509.92	0.059	0.0119452	0.0585
4.73_669.48	2084.65	757.16	2.75	0.0084867	0.0464
4.72_565.42	3000.22	646.66	4.64	0.0006475	0.00703
4.70_588.44	29017.2	7954.86	3.65	0.046163	0.154
4.70_562.42	28566.4	4653.28	6.14	0.0485935	0.159
4.69_667.47	3788.13	832.89	4.55	0.0050107	0.032
4.69_589.44	11760	2750.23	4.28	0.0403769	0.139
4.66_193.05	4511.97	16161	0.28	0.013096	0.0629
4.61_861.55	19464.8	3590.67	5.42	0.0001882	0.00307
4.52_671.46	24310.7	1334.43	18.22	0.0004711	0.0057
4.48_835.53	39280	6303.16	6.23	0.0006403	0.00703
4.47_836.54	19076.2	2477.47	7.7	2.1e-05	0.000792
4.47_744.64	3038.82	590.61	5.15	0.0107399	0.0549
4.44_1013.72	14739.4	1902.33	7.75	0.0172093	0.0746
4.41_809.52	9465.58	823.64	11.49	9e-06	0.000496
4.38_725.45	709.19	2955.04	0.24	0.0463085	0.154
4.36_1014.68	1408.52	556.15	2.53	0.0284763	0.109
4.34_822.53	591.26	2957.62	0.2	0.0267105	0.104
4.33_574.39	11569.4	1322.12	8.75	0.0354766	0.128
4.33_511.39	88144.5	961.34	91.69	0.0118918	0.0583
4.32_715.49	622.71	12024.5	0.052	6.9e-05	0.00169
4.31_547.37	33120	4999.04	6.63	0.0300684	0.113
4.27_613.44	6370	15056.2	0.42	0.0057866	0.0348
4.25_581.47	9333.94	1837.77	5.08	0.0056412	0.0343
4.23_515.13	17541.7	5094.47	3.44	0.0224793	0.0919
4.23_510.41	5836.68	3465.79	1.68	0.0291522	0.111
4.22_514.43	7950.35	1108.13	7.17	0.0205486	0.0854
4.20_695.47	14886.9	1200	12.41	0.0015843	0.0137
4.20_335.08	42913.5	147787	0.29	0.012433	0.0605
4.19_124.04	4545.65	15042.1	0.3	0.0178786	0.0766
4.12_891.47	7054.56	1523.01	4.63	1e-07	7.34e-05
4.12_834.52	86815	15426.5	5.63	0.0324784	0.12
4.12_556.39	6153.16	2193.42	2.81	0.045299	0.152
4.11_915.52	18898.5	2963.92	6.38	1.37e-05	0.000616
4.11_726.39	4569.06	793.2	5.76	0.0022733	0.0178
4.11_659.40	6791.62	1575.1	4.31	0.045344	0.152
4.11_647.45	10187.4	2561.7	3.98	0.0063543	0.0372
4.11_587.44	4657.1	960.63	4.85	0.0028637	0.0213
4.11_581.44	5235.08	2031.08	2.58	0.044105	0.149
4.10_657.39	15721.2	6276.03	2.5	0.003739	0.0259
4.10_582.44	4308.48	1012.35	4.26	0.0005524	0.00634
4.10_560.41	108873	35826.7	3.04	0.020014	0.0835
4.10_536.39	44185.9	7699.4	5.74	0.0099925	0.052
4.10_535.39	129975	34240.2	3.8	0.0351805	0.127
4.10_533.39	395683	108950	3.63	0.0417	0.143
4.10_523.33	7905.05	2542.86	3.11	0.0228171	0.0929
4.09_562.41	8804.7	3019.14	2.92	0.0001685	0.00288
4.09_555.42	3867.56	1084.75	3.57	0.0145043	0.0678
4.07_643.39	3917.29	1700.4	2.3	0.0069967	0.0404
4.06_622.44	2816.17	7607.55	0.37	0.0166002	0.073
4.06_590.42	10065.2	3298.65	3.05	0.005393	0.0335
4.05_671.37	10140	2530.74	4.01	0.0032023	0.0229
4.05_625.39	2837.88	1288.07	2.2	0.0369891	0.132
4.05_615.41	6640.47	4485.56	1.48	0.0168834	0.0739
4.05_574.39	23970.5	4706.28	5.09	0.0097104	0.0508
4.04_511.39_4.05_547.37	162160	33694.8	4.81	0.0448286	0.151
4.02_985.69	21540.6	1893.28	11.38	0.0073304	0.0417
4.02_949.71	17259.9	1686.68	10.23	0.0096636	0.0508
4.02_1012.71	9136.35	754.08	12.12	0.0009725	0.00961
4.02_1009.73	10250.5	774.28	13.24	0.0013924	0.0123
4.01_739.49	328.88	6391.95	0.051	0.0001698	0.00288
3.99_549.38	23463.2	5006.46	4.69	0.0360913	0.13
3.99_513.41	43242.5	8053.04	5.37	0.0331106	0.121
3.88_649.37	13094.5	3335.33	3.93	0.0205814	0.0854
3.82_857.52	23125.6	3480.7	6.64	3.06e-05	0.000977
3.82_831.50	9217.91	1449.47	6.36	0.0004261	0.00533
3.81_551.29	3464.8	1424.98	2.43	0.0308057	0.115
3.80_644.57	6538.59	193.89	33.72	0.0456709	0.152
3.75_546.35	9482.05	618.05	15.34	0.0115286	0.0574
3.75_483.36_3.74_519.34	72958.8	15799.1	4.62	0.0187412	0.0794
3.72_553.44	30562.3	3897.9	7.84	0.0081906	0.0451
3.68_307.08	32017.8	2324.26	13.78	0.00278	0.021
3.58_532.37	59182.3	16698.7	3.54	0.0455403	0.152
3.58_505.37	307863	119849	2.57	0.0045746	0.0297
3.57_423.33	4913.78	1262.15	3.89	0.0179618	0.0767
3.56_547.37	4480.62	1434.43	3.12	0.0253519	0.0997
3.56_427.38	12230.3	1524.12	8.02	0.0006244	0.00691
3.52_336.08	10430	28667.3	0.36	0.0473774	0.156
3.49_569.42	2733.24	1100.34	2.48	0.0368703	0.131
3.46_485.37	27535.1	4046.9	6.8	0.0249052	0.0987
3.34_639.40	8761.98	2946.33	2.97	0.0333465	0.122
3.34_413.36	20522.7	1683.36	12.19	0.0037836	0.026
3.29_526.41	17035.3	1145.53	14.87	0.0138666	0.0653
3.29_525.41	32978	5171.82	6.38	0.0043783	0.0291
3.23_288.03	3778.34	456.55	8.28	0.0410404	0.141
3.23_282.85	2428.83	1246.59	1.95	0.016257	0.0723
3.22_281.99	2897.7	699.76	4.14	0.0079963	0.0441
3.22_109.03	3550.34	10181.2	0.35	0.0228879	0.0929
3.18_477.28	4579.52	828.31	5.53	0.030897	0.115
3.15_667.42	3177.56	1150.14	2.76	0.0158866	0.0713
3.14_601.41	4150.54	1699.38	2.44	0.0291285	0.111
3.12_399.35	70193.3	7677.47	9.14	0.0030238	0.0222
3.07_337.08	1727.72	7513.5	0.23	0.0172151	0.0746
3.05_506.38	33518.5	2116.27	15.84	0.0426148	0.145
2.97_336.08	18178.1	48167.9	0.38	0.0085788	0.0465
2.96_151.04	4296.27	12725	0.34	0.0152202	0.07
2.95_355.32	77062.4	18608.3	4.14	0.0457413	0.152
2.94_655.39	40482	6364.73	6.36	0.0285727	0.109
2.89_385.33	13709.7	954.66	14.36	9.79e-05	0.00213
2.79_354.09	32597.2	3055.63	10.67	0.0059932	0.0357
2.77_575.43	6992.2	1820.54	3.84	0.0147212	0.0681
2.72_641.37	23169	2552.33	9.08	0.0002998	0.00421
2.72_365.25	8015.93	2332.09	3.44	0.0400464	0.139
2.71_390.29	9235.19	1664.04	5.55	0.0079571	0.0441
2.69_615.53	2419.6	1257.74	1.92	0.0340787	0.124
2.68_466.30	15987.2	3344.54	4.78	0.0147156	0.0681
2.68_379.23	4354.68	1055.55	4.13	0.007385	0.0419
2.55_354.09	46913.3	8411.19	5.58	0.0006795	0.00724
2.55_151.04	5262.84	14954.7	0.35	0.0059885	0.0357
2.54_335.08	70433.5	356698	0.2	0.002054	0.0166
2.49_653.37	14111.6	1559.12	9.05	0.0003181	0.00441
2.46_773.45	3142.32	1330.32	2.36	0.0087754	0.0472
2.46_495.22	10505	5118.26	2.05	0.0001764	0.00295
2.46_429.29	2614.55	7376.41	0.35	0.0154214	0.0701
2.46_413.22	44425	23003.2	1.93	0.0220811	0.0904
2.46_371.32	11877.1	732.6	16.21	0.0008464	0.00864
2.46_351.22	7301.16	2764.29	2.64	0.0012652	0.0116
2.46_337.24	198302	91189	2.17	0.0379967	0.134
2.46_321.26	4094.38	1273.18	3.22	0.0116178	0.0575
2.46_257.76	1655.35	313.27	5.28	0.0154056	0.0701
2.46_256.86	1514.74	831.15	1.82	0.032448	0.12
2.46_255.84	3990.07	749.26	5.33	0.0066613	0.0389
2.46_254.97	9086.19	1348.71	6.74	0.0191904	0.081
2.46_254.82	5507.1	1529.83	3.6	0.0408156	0.141
2.46_254.31	2496.26	707.02	3.53	0.0433488	0.147
2.46_254.07	5184.54	672.88	7.7	0.0377535	0.133
2.45_612.46	8254.59	2797.79	2.95	0.0245301	0.0981
2.45_419.24	16657.7	8251.23	2.02	0.0082414	0.0452
2.45_397.24	4469.21	2125.15	2.1	0.0290185	0.111
2.45_109.03	3525.18	13966.1	0.25	0.0089374	0.0478
2.39_336.08	11175.2	85297	0.13	0.0020868	0.0168
2.34_354.09	57968.5	9913.5	5.85	0.0002938	0.00415
2.32_323.08	3405.61	11368.1	0.3	0.0052631	0.033
2.30_336.08	4110.13	73953.1	0.056	0.0002793	0.00402
2.18_335.08	64782.8	434888	0.15	0.0006108	0.00683
2.16_413.29	24898.2	4857.87	5.13	0.0228705	0.0929
2.14_459.22	445.32	3411.16	0.13	0.012526	0.0607
2.13_327.29	8767.33	1040.67	8.42	9.09e-05	0.00202
2.12_619.42	4091.27	1090.54	3.75	0.0323336	0.12
2.09_515.12	46524.9	3397.91	13.69	0.0297169	0.112
2.09_354.09	68365.9	10007.7	6.83	0.0003357	0.00459
2.06_583.40_2.07_643.42	10891.2	2048.92	5.32	0.0486047	0.159
2.04_277.22	2407.53	597.56	4.03	0.0400069	0.139
2.03_821.45	4962.83	870.46	5.7	0.0005296	0.00617
2.03_739.44	6832.17	3387.27	2.02	0.0060135	0.0357
2.03_725.59	7526.27	1099.45	6.85	0.0015183	0.0132
2.03_684.55	5573.57	945.21	5.9	0.0002735	0.00399
2.03_683.55	9276.99	1439.43	6.44	0.0020213	0.0166
2.03_611.51	104781	12190.3	8.6	0.0485064	0.159
2.03_579.37	8474.4	1440.7	5.88	0.0032644	0.0232
2.03_536.32	7233.44	967.78	7.47	0.0003941	0.00511
2.03_519.22	9440.15	1188.85	7.94	0.0154922	0.0702
2.03_489.31	7043.66	946.77	7.44	0.003946	0.0267
2.03_377.21	18042.2	2027.67	8.9	0.0200458	0.0835
2.03_375.22	9181.48	3113.71	2.95	0.0086336	0.0466
2.03_281.00	1773.93	412.98	4.3	0.0031911	0.0229
2.03_280.79	1717.14	361.73	4.75	0.0019255	0.0161
2.03_279.88	4767.24	280.53	16.99	0.0398243	0.139
2.03_279.82	1794.25	441.68	4.06	0.0101317	0.0524
2.03_277.62	1652.83	529.28	3.12	0.0259238	0.101
2.02_578.37	16685.3	3414.81	4.89	0.0375803	0.133
2.02_465.29	11941.5	1638.08	7.29	0.0031249	0.0226
2.02_398.28	5483.46	1129.19	4.86	0.0009284	0.00927
2.02_347.22	15122.7	2622.6	5.77	0.0237466	0.096
2.02_278.27	4715.97	434.34	10.86	0.0003842	0.00509
2.02_277.88	2901.07	293.95	9.87	0.0249047	0.0987
11.87_307.08	30033.3	8312.86	3.61	0.0294733	0.112
11.76_307.08	27232.8	3297.25	8.26	0.0089764	0.0478
11.15_265.15	18807	11148.9	1.69	0.0420455	0.144
11.13_995.69	8462.25	2992.77	2.83	0.003064	0.0223
11.10_855.58	12744	1881.06	6.77	0.0481	0.158
10.81_800.70	6087.43	1195.32	5.09	0.0254983	0.1
10.72_433.33	54501.2	29102	1.87	0.0045254	0.0297
10.54_894.68	21229.7	10457	2.03	0.0154157	0.0701
10.41_339.33	6789.47	2692.07	2.52	0.0246266	0.0981
10.27_234.01	3999.36	1476.79	2.71	0.0004096	0.00525
10.26_1001.81	57772.6	17813	3.24	0.0467066	0.155
1.93_354.09	79758.1	10917.2	7.31	1.95e-05	0.000792
1.90_419.26	2250.55	6157.06	0.37	0.0306433	0.115
1.90_151.04	3684.82	17837.9	0.21	0.0007884	0.00831
1.87_367.10	16016.6	5937.68	2.7	0.01735	0.0748
1.79_354.09	83496.1	13723.3	6.08	0.0006662	0.00719
1.77_336.08	9770.77	97986.5	0.1	0.0001766	0.00295
1.72_521.35	10470.7	987.44	10.6	0.0398901	0.139
1.72_354.26_1.72_390.24	1213.1	6214.86	0.2	0.012178	0.0595
1.71_639.36	42598.2	773.66	55.06	2e-07	7.34e-05
1.71_579.34	24355.8	583.15	41.77	6.15e-05	0.00152
1.68_607.40	5280.94	968.47	5.45	0.0040881	0.0275
1.68_479.28	9105.36	327.92	27.77	0.0343191	0.125
1.65_506.32	15243.9	663.03	22.99	0.0021005	0.0169
1.58_335.08	30197.3	659895	0.046	0.0005038	0.00597
1.52_527.38	27934.8	3039.57	9.19	0.017186	0.0746
1.49_480.31	17907.5	4924.7	3.64	2.12e-05	0.000792
1.48_555.35	14794.2	3581.99	4.13	0.0109321	0.0555
1.47_402.30	2720.7	643.4	4.23	0.0008132	0.00845
1.44_599.32	18796.7	815.6	23.05	0.0001561	0.00273
1.41_603.34_1.40_663.36	67040	891.5	75.2	1.3e-06	0.00022
1.38_299.26	9199.03	3310.12	2.78	0.0179915	0.0767
1.37_641.31	8549.43	437.26	19.55	0.0003832	0.00509
1.37_417.24	5159.62	15272.2	0.34	0.0010827	0.0103
1.36_664.36	12152.5	369.29	32.91	0.0005145	0.00606
1.36_554.35	9040.94	3708.37	2.44	0.0020412	0.0166
1.35_818.37	6329.84	268.62	23.56	0.0077308	0.0432
1.34_251.20	8411.97	2000.52	4.2	0.0005682	0.00645
1.34_235.06	2357.87	13744.4	0.17	0.002838	0.0213
1.33_340.28	9925.97	2435.74	4.08	0.0131749	0.0631
1.33_287.06	2827.7	23438.2	0.12	5.8e-06	0.000387
1.33_221.05	1899.96	18022.3	0.11	7.8e-06	0.000452
1.33_195.03	821.12	11369	0.072	0.0198435	0.083
1.32_271.06	1079.03	9559.75	0.11	1.06e-05	0.000531
1.32_177.06	2295.52	21959.3	0.1	1.6e-05	0.000678
1.32_165.06	2315.71	21433.7	0.11	0.0008413	0.00864
1.32_163.04	2519.72	19876.2	0.13	0.0002333	0.00352
1.32_137.02	25872.1	60302.4	0.43	0.0092548	0.0491
1.32_109.03	4327.23	33859.7	0.13	5.84e-05	0.00151
1.31_151.04	4777.86	30769.3	0.16	0.0218005	0.0896
1.30_335.08	77873.9	827360	0.094	5.04e-05	0.00137
1.28_297.24	24103.3	1923.24	12.53	0.0006186	0.00688
1.25_391.23	5243.8	53626.9	0.098	0.0028272	0.0213
1.24_554.30_1.23_578.35	128115	38580.7	3.32	0.0009343	0.00927
1.23_504.31_1.24_564.33	29194.7	8175.6	3.57	0.0008468	0.00864
1.22_336.08	18046.8	131503	0.14	0.0001218	0.00242
1.21_313.24	1838.39	8094.72	0.23	0.001051	0.0101
1.14_578.35	26998.8	8556.45	3.16	0.0011015	0.0103
1.12_335.08	62033	872093	0.071	2.41e-05	0.00085
1.12_317.21	1784.29	21996.7	0.081	8.17e-05	0.00187
1.11_364.29	5539.66	691.56	8.01	0.0002527	0.00376
1.10_351.25	1227.77	2945.92	0.42	0.0028601	0.0213
1.05_597.30	26417.4	414.99	63.66	0.0035732	0.0251
1.04_94.03	3611.54	43877.4	0.082	0.0034249	0.0242
1.04_751.31	194.28	3223.38	0.06	0.0074307	0.042
1.04_415.23	9615.87	63410	0.15	0.000122	0.00242
1.02_499.35	50293.2	3744.88	13.43	0.0011744	0.0109
1.02_337.24	659.63	12417.8	0.053	1.1e-05	0.000539
1.02_295.23	191330	6996.35	27.35	5e-07	0.000138
0.97_431.22	853.77	1460.78	0.58	0.0215737	0.0888
0.97_235.06	1767.71	17901.9	0.099	0.0001463	0.00264
0.96_571.29	99980	11414.6	8.76	0.0002068	0.00328
0.95_315.20	874.96	33446	0.026	1.06e-05	0.000531
0.94_297.24	14706.3	2227.76	6.6	0.0024767	0.019
0.93_177.06	1706.46	25732.5	0.066	0.0025244	0.0192
0.89_319.23	1316.71	3599.09	0.37	0.0054021	0.0335
0.86_181.01	3781.64	27085.9	0.14	0.0077615	0.0433
0.84_516.12	59485.3	2321.43	25.62	0.0006802	0.00724
0.84_335.08	39834.2	1.19855e+06	0.033	2.2e-05	0.000795
0.84_323.08	3099	22875.7	0.14	0.0001164	0.00237
0.84_223.06	1509.97	8562.63	0.18	0.0024036	0.0186
0.83_671.16	736.82	40033.6	0.018	4.71e-05	0.00132
0.83_336.08	8292.97	100840	0.082	0.0158069	0.0712
0.82_513.11	26598.6	1595.62	16.67	0.0001243	0.00244
0.82_137.02	44224.9	125063	0.35	0.0017087	0.0145
0.81_293.21	524280	17947.6	29.21	2.08e-05	0.000792
0.81_287.06	3022.2	33767.3	0.09	3.79e-05	0.0011
0.80_319.23	9963.66	27600.1	0.36	0.0109764	0.0556
0.80_315.20	8986.74	68923.5	0.13	5.71e-05	0.0015
0.79_867.53_0.79_903.51	1728.12	17689.1	0.098	0.0005367	0.00622
0.79_637.30	477.69	2555.61	0.19	0.0136555	0.0646
0.79_571.29	169713	18377.2	9.23	9.62e-05	0.00212
0.79_507.27	34937.2	4678.45	7.47	0.0002689	0.00395
0.79_479.26	1467.72	13628.9	0.11	3.38e-05	0.00103
0.79_421.23	17668.1	4583.51	3.85	0.0495473	0.161
0.79_349.24	6448.82	36556.5	0.18	0.0001359	0.00252
0.79_295.23	1.08591e+06	44859.1	24.21	0.0001288	0.00248
0.79_277.22	26288.2	769.77	34.15	0.0275517	0.106
0.79_271.23	98947.8	11859.5	8.34	0.0004997	0.00596
0.78_595.29	390441	33997.2	11.48	0.0001255	0.00245
0.78_491.26	2922.64	7514.54	0.39	0.0219245	0.0899
0.78_413.21	969.69	6168.06	0.16	0.0013218	0.0118
0.78_331.20	14172.5	1808.9	7.83	0.0171772	0.0746
0.78_296.23	62626	4953.9	12.64	0.0031934	0.0229
0.78_206.12	367.25	5620.47	0.065	0.003615	0.0251
0.77_399.22	295.65	3197.6	0.092	0.0098398	0.0514
0.77_317.21	6071.3	257648	0.024	2.73e-05	0.000884
0.77_313.07	358.83	4375.93	0.082	0.0198036	0.083
0.75_370.26	1857.96	9149.99	0.2	0.0022113	0.0177
0.75_333.20	4969.39	21078.1	0.24	0.0115862	0.0575
0.74_347.22	253.44	14013.3	0.018	0.0368699	0.131
0.74_233.07	3766.53	25219.6	0.15	0.0012608	0.0116
0.73_377.23	854.13	14915.2	0.057	0.0009315	0.00927
0.73_361.20	656.9	5333.07	0.12	0.0069355	0.0401
0.72_209.04	779.86	18292.7	0.043	5.8e-06	0.000387
0.71_221.04	1731.16	35228.9	0.049	0.0004562	0.00555
0.70_451.25	976.42	4444.54	0.22	0.0029982	0.0221
0.70_336.08	2845.13	59853.6	0.048	0.0257932	0.101
0.70_335.08	2861.05	1.03448e+06	0.0028	1.27e-05	0.000595
0.70_305.07	1718.07	21008	0.082	3.44e-05	0.00104
0.70_192.99	976.95	15192.6	0.064	0.0010552	0.0101
0.69_490.34_0.69_526.31	649.89	6980.76	0.093	0.0267587	0.104
0.69_348.23	327.47	5817.4	0.056	0.0045525	0.0297
0.69_316.20	837.59	13520	0.062	0.0001605	0.00278
0.69_293.21	46617.6	3492.28	13.35	0.0044222	0.0293
0.69_194.05	1245.27	49588.8	0.025	0.0012545	0.0116
0.68_363.22	16.95	8167.53	0.0021	0.0004523	0.00554
0.68_315.20	1836.29	104518	0.018	1.3e-06	0.00022
0.68_303.19	1439.76	28714.5	0.05	1.3e-06	0.00022
0.68_191.04	523530	31702.7	16.51	0.0490359	0.16
0.67_244.13	377.51	2754.5	0.14	0.0422182	0.144
0.67_233.07	4172.1	38446.6	0.11	0.032238	0.12
0.67_223.06	1672.41	22406.3	0.075	0.0003652	0.00494
0.67_123.90	5033.28	33311.8	0.15	0.0325134	0.12
0.66_515.13	119282	2308.83	51.66	0.0008964	0.00906
0.66_375.22	1222.81	31389.2	0.039	0.0004075	0.00525
0.65_365.18	603.36	33713.3	0.018	0.0128555	0.0621
0.65_324.12	429.99	6524.03	0.066	0.002044	0.0166
0.65_312.22	4609.52	938.12	4.91	0.0075312	0.0424
0.65_259.13	347.52	2773.11	0.13	0.0402684	0.139
0.65_258.11	460.09	11919.4	0.039	1.88e-05	0.000781
0.65_218.11	596.92	4601.99	0.13	0.0061831	0.0366
0.64_672.16	335.04	18906.4	0.018	0.0042867	0.0285
0.64_246.11	479.26	7065.6	0.068	0.0021478	0.0172
0.63_1088.60_0.63_1124.58	458.31	10072.1	0.046	0.000191	0.00309
0.62_517.30_0.62_553.28	1266.74	35577.7	0.036	1.34e-05	0.000615
0.62_351.22	11576.2	2209.58	5.24	0.0037939	0.026
0.62_301.18	1232.46	18077.5	0.068	0.0198264	0.083
0.62_295.22	1550.26	520.23	2.98	0.00492	0.0317
0.62_291.12	743.4	4462.05	0.17	0.0159854	0.0716
0.62_282.11	563.37	5697.09	0.099	0.0057594	0.0348
0.62_233.11	615.16	7610.72	0.081	8.16e-05	0.00187
0.62_221.11	727.7	4531.02	0.16	0.004515	0.0297
0.62_181.05	3069.36	27858.3	0.11	0.0250418	0.099
0.62_180.06	1864.62	74856.8	0.025	1.5e-06	0.000236
0.62_178.09	1201.31	129218	0.0093	2e-07	7.34e-05
0.62_111.04	4062.76	13578.5	0.3	0.007056	0.0406
0.61_671.16	1209.15	58911.4	0.021	2.5e-06	0.000324
0.61_619.24	5721.91	1183.8	4.83	0.0156097	0.0706
0.61_570.32	573.83	2933.91	0.2	0.0062273	0.0368
0.61_509.27	2265.78	18041.3	0.13	0.005011	0.032
0.61_481.12	1582.7	5184.89	0.31	0.0009814	0.00965
0.61_431.24	541.23	3279.38	0.17	0.0133281	0.0637
0.61_417.22	506.44	10056.6	0.05	0.000541	0.00624
0.61_294.11	604.85	7478.21	0.081	0.0012905	0.0118
0.61_293.07	1350.37	13406.5	0.1	5.98e-05	0.00151
0.61_285.11	1079.01	23220.2	0.046	5.5e-06	0.000387
0.61_245.11	597.4	14958.8	0.04	9.04e-05	0.00202
0.61_232.13	581.18	4269.35	0.14	0.0025546	0.0194
0.61_230.11	546.77	9390.79	0.058	2.07e-05	0.000792
0.61_211.06	2346.28	18519	0.13	0.0001813	0.00298
0.61_187.07	627.76	27272.2	0.023	5.5e-06	0.000387
0.61_164.11	820.96	9271.9	0.089	0.0001799	0.00298
0.60_582.32	553.58	5631.35	0.098	0.0002273	0.00345
0.60_517.13	14101.1	3456.9	4.08	0.0041889	0.028
0.60_493.21	1168.14	5195.77	0.22	0.0138512	0.0653
0.60_418.16	637.05	2997.42	0.21	0.0089784	0.0478
0.60_367.10	41460.3	19787.6	2.1	0.0324145	0.12
0.60_362.20	876.38	6685.79	0.13	0.0167789	0.0736
0.60_335.22_0.59_395.23	113446	883070	0.13	0.0001987	0.0032
0.60_323.12	933.18	9071.84	0.1	0.000156	0.00273
0.60_297.11	1531.4	21179	0.072	2.43e-05	0.00085
0.60_287.16	328.35	29831	0.011	0.00011	0.00229
0.60_281.12	975.47	6056.07	0.16	0.0022264	0.0177
0.60_269.11	1191.12	8186.25	0.15	0.0001368	0.00252
0.60_226.08	1265.62	16549.8	0.076	0.004107	0.0276
0.59_632.31	438.74	1341.64	0.33	0.0367159	0.131
0.59_524.34_0.59_560.32	458.49	13175.3	0.035	9.5e-06	0.000498
0.59_473.28	815.56	2810.06	0.29	0.0009892	0.00969
0.59_448.16	1138.29	5825.53	0.2	0.021189	0.0877
0.59_446.26	670.7	3465.47	0.19	0.0135996	0.0646
0.59_445.13	1080.95	4400.57	0.25	0.0114166	0.0573
0.59_400.13	915.49	5022.81	0.18	0.0054459	0.0335
0.59_397.07	566.35	4207.06	0.13	0.0103555	0.0534
0.59_387.11	1918.13	8063.44	0.24	0.0112374	0.0566
0.59_369.11	4064.15	9988.46	0.41	0.0214015	0.0884
0.59_347.10	854.45	6244.25	0.14	0.0006736	0.00724
0.59_344.11	280.18	5493.78	0.051	0.0096828	0.0508
0.59_340.11	787.5	27162.6	0.029	4.4e-06	0.000387
0.59_338.22	989.4	3113.72	0.32	0.0328851	0.121
0.59_273.11	1173.44	25754.2	0.046	1.7e-06	0.00025
0.59_262.15	472.44	76368.8	0.0062	4e-07	0.000126
0.59_257.12	1171.44	22876.6	0.051	2.51e-05	0.000854
0.59_239.06	3053.6	16503.6	0.19	0.0057452	0.0348
0.59_231.10	782.47	24942.6	0.031	0.0024638	0.019
0.59_230.08	936.89	49887.2	0.019	3e-06	0.00035
0.59_215.06	4948.37	121948	0.041	5.2e-06	0.000387
0.59_208.09	1193.47	20145.8	0.059	4e-06	0.000383
0.59_199.03	514.4	36970.6	0.014	1.49e-05	0.000652
0.59_197.04	1667.46	24750.9	0.067	0.0086578	0.0466
0.59_159.04	876.72	14457.1	0.061	0.0049696	0.0319
0.58_649.35	2686.64	10108.2	0.27	0.0022645	0.0178
0.58_645.31	752.1	3345.86	0.22	0.017502	0.0753
0.58_643.31	610.34	2827.07	0.22	0.0103967	0.0535
0.58_621.35	564.97	2131.93	0.27	0.0139932	0.0657
0.58_516.12	30062.4	2283.41	13.17	0.0394707	0.138
0.58_491.19	536.04	11441	0.047	0.000387	0.00509
0.58_475.14	724.41	7459.04	0.097	0.0426793	0.145
0.58_455.13	2087.91	6080.11	0.34	0.0420507	0.144
0.58_451.13	2427.87	9571.08	0.25	0.0129713	0.0625
0.58_416.13	1823.46	6135.71	0.3	0.0044923	0.0296
0.58_389.12	1077.09	8847.59	0.12	0.0071356	0.0408
0.58_387.13	931.06	7845.04	0.12	0.0010138	0.00984
0.58_363.12	1052.66	12051.6	0.087	6.12e-05	0.00152
0.58_361.11	822.73	5782.72	0.14	0.0010132	0.00984
0.58_360.11	1039.77	6392.25	0.16	0.0020241	0.0166
0.58_306.07	929.44	11003.3	0.084	0.0005773	0.00652
0.58_301.11	1498.5	30510.7	0.049	0.0015103	0.0132
0.58_294.07	1214.29	8926.04	0.14	0.0062696	0.0369
0.58_286.10	931.51	15854.4	0.059	0.0054819	0.0335
0.58_276.12	2730.85	10282.5	0.27	0.0013538	0.0121
0.58_270.11	803.26	11983.2	0.067	3.38e-05	0.00103
0.58_241.15	1138.89	11554.2	0.099	0.0011638	0.0109
0.58_220.10	1043.23	17749.4	0.059	2.54e-05	0.000854
0.58_186.05	711.91	14652.2	0.049	0.0020412	0.0166
0.58_177.05	5871.38	240182	0.024	2.3e-06	0.000317
0.58_115.00	1409.86	5277.46	0.27	0.0008804	0.00894
0.57_667.42	544.95	6031.86	0.09	0.001363	0.0121
0.57_621.28	800.63	4709	0.17	0.0046635	0.0302
0.57_619.32	106.33	2122.58	0.05	0.0307919	0.115
0.57_607.31	1109.21	14525.2	0.076	1.24e-05	0.000594
0.57_591.30	651.02	2736.46	0.24	0.0451019	0.152
0.57_575.31	1662.59	6206.09	0.27	0.0108248	0.0552
0.57_532.28	746.6	5049.92	0.15	0.0014069	0.0123
0.57_529.13	33177.9	10061.6	3.3	0.0115349	0.0574
0.57_512.12	9941.72	2947.81	3.37	0.0008329	0.00861
0.57_507.26	1652.93	46132.9	0.036	2.56e-05	0.000854
0.57_495.25	1008.57	12771.4	0.079	0.002018	0.0166
0.57_465.10	1090.32	30174.2	0.036	5.7e-06	0.000387
0.57_464.16	801.87	4505.24	0.18	0.0076077	0.0428
0.57_462.25	876.97	9801.18	0.089	0.0052003	0.0327
0.57_431.18	1180.47	17348.4	0.068	0.0013213	0.0118
0.57_425.27_0.57_461.25	1224.99	189477	0.0065	< 1e-07	< 1e-07
0.57_419.24	1153.78	3992.78	0.29	0.0151188	0.0698
0.57_415.20	1794.95	15838.2	0.11	0.0002667	0.00394
0.57_411.14	2862.75	8857.44	0.32	0.0036102	0.0251
0.57_407.11	1278.82	9648.68	0.13	0.0023104	0.0179
0.57_364.11	1205.38	9968.16	0.12	0.0002516	0.00376
0.57_356.25	161.21	3532.24	0.046	0.0002213	0.00339
0.57_333.20	34558.8	2.56524e+06	0.013	3.2e-06	0.00035
0.57_308.12	869.48	6839.01	0.13	0.0003939	0.00511
0.57_287.21	10505.4	1711.31	6.14	0.006677	0.0389
0.57_287.13	1252.41	6477.82	0.19	0.0145426	0.0678
0.57_241.04	1316.58	56133.7	0.023	4.7e-06	0.000387
0.57_225.05	1490.18	28459.4	0.052	0.0001396	0.00254
0.57_175.03	2492.28	130541	0.019	2e-07	7.34e-05
0.57_164.07	3229.15	392334	0.0082	9.84e-05	0.00213
0.56_638.32	648.73	1781.56	0.36	0.0475136	0.156
0.56_600.32	607.89	3562.6	0.17	0.0016268	0.0139
0.56_590.31	977.13	6594.55	0.15	0.0030461	0.0223
0.56_579.30	1686.29	3967.94	0.42	0.0240924	0.0969
0.56_519.31	823.42	5580.12	0.15	0.0007457	0.0079
0.56_466.10	769.54	9948.71	0.077	0.0003608	0.00491
0.56_462.15	852.9	4597.57	0.19	0.0164606	0.0728
0.56_459.23	1241.14	6338.27	0.2	0.0037587	0.026
0.56_448.14	913.78	8156.23	0.11	0.0006453	0.00703
0.56_424.14	1748.94	8331.26	0.21	5.16e-05	0.00139
0.56_418.12	917.79	8994.17	0.1	4.79e-05	0.00132
0.56_405.12	3072.86	12309.3	0.25	0.00179	0.0151
0.56_397.12	2514.28	18432.7	0.14	0.0082008	0.0451
0.56_395.11	2441.45	18513.5	0.13	0.0003825	0.00509
0.56_382.13	842.69	4276.99	0.2	0.0076575	0.0429
0.56_378.13	1589.19	12118.9	0.13	0.0029802	0.022
0.56_376.12	1774.25	10630.7	0.17	0.0118104	0.0581
0.56_374.12	527.37	5161.25	0.1	0.0054333	0.0335
0.56_360.14	482.05	5866.43	0.082	0.003362	0.0238
0.56_359.14	2900.41	12175.2	0.24	0.0114374	0.0573
0.56_359.11	1394.17	9277.63	0.15	0.0373541	0.133
0.56_351.21	37963.3	8337.82	4.55	0.0395104	0.138
0.56_348.11	1052.45	4860.71	0.22	0.0191037	0.0808
0.56_328.11	1580.93	21737	0.073	5.4e-06	0.000387
0.56_325.10_0.55_385.12	2102.94	52740	0.04	0.0001131	0.00233
0.56_321.20	615.77	48597.8	0.013	5.91e-05	0.00151
0.56_311.22	127212	66580.4	1.91	0.0282401	0.109
0.56_309.20	13674	2756.64	4.96	0.0323485	0.12
0.56_309.11	1454.79	38338	0.038	3.37e-05	0.00103
0.56_308.09	3199.43	13920.5	0.23	0.0153902	0.0701
0.56_299.12	1817.11	16056.6	0.11	0.0010958	0.0103
0.56_295.09	2451.85	21032.8	0.12	0.009538	0.0503
0.56_289.11	3984.48	24238.9	0.16	0.0050492	0.0321
0.56_283.09	1819.94	66813.9	0.027	7e-06	0.000423
0.56_281.08	1411.38	23719.8	0.06	5.31e-05	0.00141
0.56_269.08	2082.78	45105.9	0.046	0.0001059	0.00223
0.56_256.08	2661.31	18408.7	0.14	0.0049002	0.0317
0.56_240.06	623.56	39941.5	0.016	0.0004412	0.00543
0.56_216.06	2111.37	66601.6	0.032	8e-07	0.000196
0.56_195.00	449.26	12894.2	0.035	0.000596	0.0067
0.56_185.06	1173.64	6998.28	0.17	0.0146783	0.0681
0.56_129.01	1531.3	32040.8	0.048	6.9e-06	0.000423
0.55_612.35	853.57	5650.77	0.15	0.0263282	0.103
0.55_606.21	1046.42	4613.93	0.23	0.010071	0.0522
0.55_588.31	1118.19	10323.8	0.11	0.0008007	0.00836
0.55_552.33	708.63	11237.2	0.063	0.0002133	0.00329
0.55_515.12	287268	14771.7	19.45	3.1e-06	0.00035
0.55_514.13	30437.1	936.08	32.52	0.0337982	0.123
0.55_492.16	1410.26	7256.29	0.19	0.0003067	0.00428
0.55_480.16	1016.21	5316.82	0.19	0.0013214	0.0118
0.55_466.14	1064.65	7206.33	0.15	0.0309023	0.115
0.55_465.25	9335.93	43191.3	0.22	0.0003236	0.00446
0.55_450.15	1292.96	6412.88	0.2	0.0414943	0.143
0.55_449.25	1366.48	6305.03	0.22	0.0008004	0.00836
0.55_449.14	2582.15	12971.8	0.2	0.0161622	0.0721
0.55_444.23	751.27	3014.81	0.25	0.0252123	0.0994
0.55_432.16	2783.81	8562.12	0.33	0.0070889	0.0407
0.55_430.13	2247.56	6985.97	0.32	0.0158608	0.0713
0.55_410.12	1269.85	7715.04	0.16	0.0050513	0.0321
0.55_409.12	3866.11	28934.7	0.13	2.02e-05	0.000792
0.55_408.14	1138.89	8247.48	0.14	0.0136556	0.0646
0.55_406.12	791.2	10185.5	0.078	0.0037708	0.026
0.55_396.14	673.48	13290.2	0.051	0.000149	0.00267
0.55_394.12	1238.81	14036.5	0.088	0.003587	0.0251
0.55_393.22	3805.85	18101.2	0.21	0.0079786	0.0441
0.55_384.11	2230.65	5507.24	0.41	0.044716	0.151
0.55_381.09	3031.91	10125.6	0.3	0.0172468	0.0746
0.55_380.12	1659.67	10245.1	0.16	8.12e-05	0.00187
0.55_375.20	2456.99	15640.1	0.16	0.0004268	0.00533
0.55_373.12	1359.76	11837.3	0.11	0.0045714	0.0297
0.55_343.11	6562.25	27595.8	0.24	0.0022931	0.0179
0.55_338.10	3094.21	34537.2	0.09	0.0001372	0.00252
0.55_331.19	20007.9	60380.7	0.33	0.0018019	0.0152
0.55_331.11	1527.93	22288	0.069	0.0001063	0.00223
0.55_326.10	1883.96	19093.9	0.099	3.75e-05	0.0011
0.55_322.10	1194.28	14320.9	0.083	0.0001176	0.00238
0.55_317.14	1950.48	10089.6	0.19	0.0230606	0.0934
0.55_313.10	2109.25	23785.2	0.089	0.0181446	0.0772
0.55_311.09	3988.47	49989.3	0.08	2.17e-05	0.000795
0.55_310.10	1228.48	22234	0.055	1.51e-05	0.000652
0.55_304.11	3893.95	12231	0.32	0.0072395	0.0413
0.55_297.07	2278.04	52916.9	0.043	0.0022555	0.0178
0.55_292.12	769.66	7662.18	0.1	0.0004178	0.00532
0.55_288.12	1469.05	16944.2	0.087	0.0001004	0.00215
0.55_282.11	1012.72	10533.2	0.096	0.0002123	0.00329
0.55_280.10	652.59	4077.34	0.16	0.0040504	0.0274
0.55_274.11	848.02	15246.5	0.056	6.98e-05	0.00169
0.55_273.07	1901.93	135453	0.014	0.0001539	0.00273
0.55_265.10	1802.64	14478.7	0.12	0.0130923	0.0629
0.55_260.12	1138.9	9602.62	0.12	0.0005291	0.00617
0.55_258.11	732.46	14255.2	0.051	0.0005665	0.00645
0.55_255.06	2238.52	40894.6	0.055	3.5e-06	0.00035
0.55_250.11	1050.39	7572.83	0.14	0.0003882	0.00509
0.55_248.14	438.53	14755.2	0.03	0.0002093	0.00328
0.55_246.11	570.99	9532.84	0.06	0.0356363	0.128
0.55_227.13	1175.29	7563.14	0.16	7.63e-05	0.00183
0.55_212.06	1252.44	8573.66	0.15	0.0116885	0.0577
0.55_206.11	858.73	5070.96	0.17	0.0088006	0.0472
0.55_189.05	2899.63	404433	0.0072	0.000163	0.00281
0.55_170.06	590.93	3838.85	0.15	0.0451801	0.152
0.55_169.03	522.52	12692.2	0.041	0.0002913	0.00414
0.55_158.06	978.77	8201.41	0.12	0.0022447	0.0178
0.54_889.58	654.39	9049.34	0.072	4.6e-06	0.000387
0.54_689.18	13285.9	2180.28	6.09	0.0055708	0.034
0.54_635.28	9128.89	2153.64	4.24	0.0246739	0.0981
0.54_599.30	1845.38	8353.61	0.22	0.0006458	0.00703
0.54_539.28	1513.81	18358.3	0.082	0.0010553	0.0101
0.54_505.16	3187.01	8647.79	0.37	0.0474067	0.156
0.54_479.26	1476.86	20913	0.071	0.0002098	0.00328
0.54_386.12	426.49	9544.15	0.045	0.0015985	0.0138
0.54_372.14	794.67	15662.2	0.051	0.0086418	0.0466
0.54_370.12	1620.67	15226	0.11	4.32e-05	0.00124
0.54_366.13_0.55_426.14	1606.24	26035.4	0.062	0.0022858	0.0179
0.54_339.08	3907.45	39594.3	0.099	0.0172838	0.0747
0.54_329.10	2605.08	68992.8	0.038	9.3e-06	0.000498
0.54_302.13	1002.87	13457.5	0.075	8.06e-05	0.00187
0.54_282.07	1111.14	23142.4	0.048	0.0013228	0.0118
0.54_267.06	3162.45	44120.7	0.072	3.5e-06	0.00035
0.54_243.06	4092.94	158426	0.026	8.39e-05	0.00191
0.54_234.11	892.96	6796.65	0.13	0.0490029	0.16
0.54_174.05	5295.28	108184	0.049	6.2e-06	0.000402
0.54_127.89	2768.83	5291.82	0.52	0.0386168	0.136
0.54_122.03	264.17	79214.9	0.0033	9e-07	0.000198
0.53_854.54	520.09	6632.54	0.078	0.0010445	0.0101
0.53_695.21	60790.9	3082.63	19.72	0.0004805	0.00578
0.53_664.42	578.3	6036.98	0.096	0.0136753	0.0646
0.53_381.12	4874.72	27417.1	0.18	0.0124348	0.0605
0.53_365.22	2422.05	51645.6	0.047	0.0004199	0.00532
0.53_296.08	2308.93	20864.4	0.11	0.0063198	0.0371
0.53_155.01	721.93	7565.41	0.095	0.0057907	0.0348
0.53_1000.61	762.46	6747.34	0.11	0.0013714	0.0121

## Sheet: 4-Biogenic amines
Biogenic amines significantly different among green and roasted Kaua'I coffee
Number of biognic amines significant at 0.05 level of the univariate test: 1132		38 known BA
Class 1: KauaiGreen; Class 2: KauaiRoasted (noCB).		1094 unknown BA
UniqueID	Geom mean of intensities in class 1	Geom mean of intensities in class 2	Fold-change	Parametric p-value	FDR
Annotation-N?,N?,N?-Trimethyllysine	382914	891.02	429.75	3.7e-06	2.11e-05
Annotation-DL-Indole-3-lactic acid	48334.6	490.14	98.61	4e-07	4e-06
Annotation-Maltose	873086	10662.5	81.88	2.34e-05	9.23e-05
Annotation-Adenine, N6-methyl	275149	4044.36	68.03	< 1e-07	1.33e-06
Annotation-Chlorogenic acid	950078	14596.3	65.09	3.93e-05	0.000143
Annotation-D-Fructose	128986	2223.33	58.01	1.91e-05	7.8e-05
Annotation-Carnitine	78968.5	1868.03	42.27	1.9e-06	1.28e-05
Annotation-1,3,5-benzenetriol	98373	2862.51	34.37	4.4e-05	0.000157
Annotation-S-Adenosyl-L-homocysteine	927214	27077.9	34.24	0.0124076	0.0212
Annotation-Isoleucine	131088	7456.41	17.58	9.3e-06	4.37e-05
Annotation-trans-Ferulic Acid	1.13847e+06	72622.4	15.68	0.0016526	0.00352
Annotation-p-Coumaric acid	69070.9	7943.46	8.7	0.0101203	0.0177
Annotation-Leucine	22150.5	3412.17	6.49	0.0052307	0.00974
Annotation-4-acetamidobutyric acid	51002.3	11903	4.28	0.0194433	0.0322
Annotation-13-Docosenamide	111427	28126.9	3.96	0.0021031	0.00436
Annotation-Theobromine [M+H]+	292999	75697.4	3.87	9.25e-05	0.000291
Annotation-Indole-3-acetamide	31333.6	16519.2	1.9	0.0140353	0.0238
Annotation-Adenine	175398	114069	1.54	0.0109886	0.019
Annotation-Theophylline	30273.7	140834	0.21	0.0001738	0.000497
Annotation-N-cyclohexylformamide	830.35	4574.67	0.18	0.0002976	0.000787
Annotation-Acetylcholine	105337	892359	0.12	0.0129385	0.0221
Annotation-synephrine	902.95	8394.96	0.11	0.0023187	0.00471
Annotation-porphobilinogen	2243.7	29326	0.077	5.86e-05	0.000199
Annotation-Tropic acid	1692.13	27266.3	0.062	2e-07	2.33e-06
Annotation-2-phenylacetamide (b)	1602.62	26210.6	0.061	< 1e-07	< 1e-07
Annotation-pipecolic acid	495.47	8561.77	0.058	< 1e-07	< 1e-07
Annotation-N-methylanthranilic acid	1874.83	46839.6	0.04	< 1e-07	1.33e-06
Annotation-N,N-dimethylhistidine	410.08	10377.9	0.04	0.0010499	0.00237
Annotation-4-hydroxy-6-methyl-2-pyrone	1232	33819.1	0.036	9e-07	7.35e-06
Annotation-Coniferyl alcohol	2592.75	76724.9	0.034	< 1e-07	< 1e-07
Annotation-4-hydroxy-3-methoxycinnamaldehyde	1242	37033.8	0.034	2.32e-05	9.22e-05
Annotation-2-phenylacetamide (a)	1294.11	52520.2	0.025	1.97e-05	8.01e-05
Annotation-Indole-3-carbinol	590.17	28424.8	0.021	< 1e-07	< 1e-07
Annotation-Tyramine	2250.89	132269	0.017	0.0027798	0.0055
Annotation-2-Methylindoline	3208.72	215226	0.015	0.0001649	0.000475
Annotation-3-indoleacetic acid	1250.15	118596	0.011	< 1e-07	< 1e-07
Annotation-Piperidinium, 1,1-dimethyl	1079.92	110921	0.0097	< 1e-07	< 1e-07
Annotation-3-Hydroxypyridine	472.52	59319.8	0.008	< 1e-07	< 1e-07
UniqueID	Geom mean of intensities in class 1	Geom mean of intensities in class 2	Fold-change	Parametric p-value	FDR
9.50_175.12	170871	1769.99	96.54	1.62e-05	6.84e-05
5.97_499.13	667495	11948.2	55.87	2.8e-06	1.7e-05
6.92_393.06	765756	14006.7	54.67	0.0072266	0.013
8.09_138.06	1.03404e+06	21194.9	48.79	0.0010324	0.00233
5.67_759.22	113574	2699.18	42.08	0.0001006	0.000312
5.51_412.19	147212	3530.65	41.7	3.9e-06	2.18e-05
5.98_517.14	397354	10934	36.34	1.81e-05	7.46e-05
6.21_509.24_6.21_531.23	1.40434e+06	42958.1	32.69	4e-07	4e-06
6.53_467.21_6.53_489.19	330437	10338.3	31.96	9.28e-05	0.000291
8.55_325.12	294405	9518.92	30.93	1.21e-05	5.42e-05
5.72_398.20	227111	9513.39	23.87	7.2e-06	3.58e-05
4.45_184.06	158598	7005.81	22.64	0.0388103	0.061
5.85_517.14	202776	10031	20.21	0.0003165	0.000828
5.85_499.13	186518	9801.92	19.03	0.0002524	0.000681
6.87_163.04	333291	20723.9	16.08	1.9e-06	1.28e-05
6.53_160.13	23913	1518.43	15.75	0.0001375	0.000405
5.68_178.06	112762	7323.86	15.4	0.0114983	0.0198
5.74_295.10	51193.8	3351.72	15.27	0.0005863	0.00141
6.06_339.12	126340	8490.65	14.88	0.0003046	0.000801
5.48_434.20	203268	15170.4	13.4	0.003291	0.00634
1.18_196.10	925074	70671.1	13.09	0.0076051	0.0137
8.28_129.07	200189	15447.8	12.96	0.0001474	0.000429
6.19_329.18	298119	24757	12.04	6.4e-06	3.26e-05
5.67_391.11 _5.68_369.12	1.75229e+06	160099	10.95	1.65e-05	6.93e-05
8.24_138.05	1.06337e+06	97862.6	10.87	0.0022853	0.00467
6.89_356.12	77219.5	7568.65	10.2	0.0068288	0.0124
5.83_369.12	487046	47874.1	10.17	0.0006579	0.00156
5.99_339.11	166442	16530	10.07	0.0010689	0.0024
1.67_132.10	27741.7	2777.46	9.99	3e-07	3.12e-06
6.64_373.22	139802	14438.7	9.68	0.0008711	0.002
5.96_220.12	1.80394e+06	186264	9.68	0.000212	0.000595
6.65_211.17	166036	17738.3	9.36	0.0008138	0.00188
8.55_381.08	23545.1	2534.82	9.29	0.0067497	0.0123
6.56_305.18	123222	13306.5	9.26	0.0002264	0.000625
2.32_195.09	133837	14536.3	9.21	0.0228101	0.0374
6.12_370.15	229262	25077.7	9.14	0.003712	0.00709
6.69_555.29	57963.5	6380.47	9.08	2.96e-05	0.000113
1.74_191.08	100259	11182.8	8.97	1.6e-06	1.12e-05
7.02_598.94	22746	2634.43	8.63	0.0368851	0.0582
7.26_273.12	82174.8	9684.08	8.49	0.0086587	0.0153
8.02_453.14	50316.3	5999.77	8.39	0.010455	0.0182
6.14_147.04	34728.6	4154.96	8.36	0.0026773	0.00533
5.39_531.15	88112.2	10807	8.15	0.0004448	0.00111
6.87_731.19	21807.6	2680.61	8.14	0.0083957	0.015
5.37_513.14	85152.4	10639.4	8	0.0001441	0.000422
5.16_167.10	41993.8	5372.29	7.82	5.48e-05	0.000191
6.32_370.15	65033.7	8437.13	7.71	0.0082572	0.0148
6.64_535.28_6.65_557.26	131948	18371.7	7.18	0.0004194	0.00105
7.05_393.06	59119.1	8599.82	6.87	0.0117975	0.0203
6.07_113.07	36789.8	5403.52	6.81	1.4e-05	6.1e-05
5.83_253.13_5.83_270.15	242620	36493	6.65	0.0423301	0.0661
5.83_177.05	305886	46902.4	6.52	0.0312471	0.0502
6.18_491.23	38269.1	6062.55	6.31	0.0004338	0.00108
6.47_210.13	54728.6	8804.12	6.22	0.0028534	0.00563
5.50_483.13	50478.4	8139.16	6.2	0.0027951	0.00552
8.77_258.11	432913	70219.1	6.17	0.0399447	0.0626
7.88_229.15	86945.9	14238.9	6.11	0.0005912	0.00142
6.05_220.11	1.11095e+06	181910	6.11	0.0178088	0.0297
4.96_166.08	71540.8	11769.4	6.08	0.0002873	0.000763
6.55_464.21	57614.1	9799.08	5.88	0.0016437	0.00351
7.50_450.11	105131	18457.5	5.7	0.0396904	0.0623
5.09_191.08	32026	5635.69	5.68	0.0002594	0.000694
7.50_861.25	125637	22488.6	5.59	0.0247801	0.0403
7.50_724.20	51814.9	9422.9	5.5	0.022116	0.0363
7.50_313.06	302816	55611.9	5.45	0.0305114	0.0491
6.29_254.14	22604.4	4162	5.43	0.0061313	0.0112
6.42_458.26	58018.9	10728.8	5.41	0.00204	0.00425
8.55_365.11	163489	30467	5.37	0.0499524	0.0771
6.60_220.10	37862	7082.56	5.35	0.0001094	0.000333
5.60_420.19	29592.6	5546.08	5.34	0.0004248	0.00106
7.51_587.15	130619	25163	5.19	0.0368714	0.0582
2.63_351.14	54736.1	10539.6	5.19	0.0003819	0.000973
6.65_193.16	27212.8	5305.16	5.13	0.0058196	0.0107
3.70_207.14	65697.3	12976.5	5.06	0.0063534	0.0116
8.17_260.11	24287	4884.29	4.97	0.0074661	0.0134
5.13_531.16	32828.8	6669.1	4.92	0.0001483	0.000431
7.50_176.01	301368	61425.3	4.91	0.0339806	0.0541
7.43_423.13	29630	6073.31	4.88	0.0061584	0.0112
10.01_110.01	118953	24803.1	4.8	0.0143105	0.0242
2.47_376.24	20025.5	4206.25	4.76	0.0042752	0.00808
7.92_160.04	114822	25463.6	4.51	0.0149385	0.0252
7.92_155.08	40566	9391.05	4.32	5.5e-06	2.84e-05
1.66_118.08	8600.82	2134.76	4.03	0.0003672	0.000941
5.61_522.35	29402	7306.89	4.02	0.0083963	0.015
5.02_367.13	71171.4	18324.9	3.88	0.0023191	0.00471
7.43_241.15	29567.1	7808	3.79	0.0020479	0.00426
2.32_402.36	6935.08	1829.22	3.79	0.0499342	0.0771
6.69_512.27_6.68_517.23	61133.7	16691.5	3.66	0.0067606	0.0123
6.65_162.05	20505.5	5620.02	3.65	0.0449864	0.07
6.74_354.13	66608.3	18781.7	3.55	5.5e-06	2.84e-05
6.64_593.32	12794.6	3624.91	3.53	0.0104474	0.0182
6.89_377.09	19248.9	5510	3.49	0.0375674	0.0592
8.21_266.16	190577	58563.2	3.25	0.0061206	0.0112
8.02_226.12	34283.1	10806.1	3.17	0.0030572	0.00597
6.82_180.07	14282.9	4503.43	3.17	0.0480754	0.0744
1.74_146.06	20623.5	6512.56	3.17	0.0001179	0.000354
6.13_126.06	24510.7	7759.25	3.16	0.030584	0.0492
7.35_229.15	49419.9	16382.4	3.02	0.0035812	0.00687
7.86_241.15	71292.3	24057.3	2.96	0.0002523	0.000681
7.50_1097.39	12800.4	4869.62	2.63	0.0245012	0.0399
5.79_506.21	14538.4	5587.68	2.6	0.0207385	0.0342
6.11_208.10	48920.9	18858.5	2.59	0.03862	0.0608
1.51_195.21	148115	57686.4	2.57	0.0057287	0.0106
7.95_185.09	9526.55	3725.27	2.56	0.0285083	0.0461
4.09_389.21	17237.3	6754.26	2.55	0.0164785	0.0277
6.84_430.23	9207.25	3813.15	2.41	0.0019413	0.00406
7.50_960.34	24157.9	10477.4	2.31	0.0273647	0.0444
8.02_217.07 _8.03_195.09 _8.02_212.11	90809.9	39868.7	2.28	0.0272415	0.0443
6.67_579.30	14851.3	6567.64	2.26	0.032881	0.0524
6.87_354.13	36218.2	16596.5	2.18	0.003975	0.00755
5.89_509.25	8391.3	4024.42	2.09	0.0033528	0.00645
5.81_126.06	18741.3	9142.54	2.05	0.0424091	0.0662
7.94_321.12	11628.4	5692.58	2.04	0.0175494	0.0293
2.05_195.09	118021	61428.4	1.92	0.0161997	0.0273
6.89_251.14	23948.9	12800.7	1.87	0.0087747	0.0155
6.11_434.21	14909.6	8290.06	1.8	0.0289912	0.0468
1.82_347.18	13691.3	7698.43	1.78	0.0007644	0.00178
5.27_243.18	38324.2	22299.9	1.72	0.0326841	0.0521
6.81_525.24	6014.98	3519.75	1.71	0.0076973	0.0138
2.37_294.16	26781.4	16672.7	1.61	0.0102669	0.0179
1.27_196.09	1.15918e+06	882683	1.31	0.0060164	0.0111
6.73_304.17	6164.35	10437.5	0.59	0.0016328	0.00349
1.68_208.10	12389.9	22832.4	0.54	0.0456697	0.071
6.57_387.14	7536.17	14110.2	0.53	0.0210944	0.0348
6.14_235.13	22486.2	42205.1	0.53	0.0124456	0.0213
2.44_189.06	12112.1	22696.5	0.53	0.0256896	0.0418
2.44_241.13	6675	12805.2	0.52	0.0097048	0.017
1.28_329.16	12626.9	24091.8	0.52	0.0302924	0.0488
0.95_684.20	940.06	1798.81	0.52	0.0241184	0.0394
1.63_234.12	11886.1	23826.9	0.5	0.0008738	0.002
6.63_258.12	3130.67	6473.06	0.48	0.0219832	0.0361
1.69_305.15	10845.7	22594.4	0.48	0.0088617	0.0156
1.15_253.14	10251	23088.6	0.44	0.0083637	0.0149
1.76_182.08	26563.9	61220.5	0.43	0.0018149	0.00383
6.16_224.13	6716.99	16005.6	0.42	0.0424789	0.0662
1.68_218.11	5918.96	14060.9	0.42	0.0280965	0.0455
6.91_338.12	2915.31	7187.9	0.41	0.003781	0.0072
6.14_569.30	3162.67	7760.77	0.41	0.0085924	0.0152
2.18_450.25	5655	13887.7	0.41	0.0203127	0.0335
7.82_266.16	3018.49	7538.05	0.4	0.0167307	0.0281
6.35_440.19	5063.87	12664.7	0.4	0.0109929	0.019
1.96_342.15	6629	16768.8	0.4	0.0057145	0.0106
1.93_287.14	8887.69	22114.3	0.4	0.0002421	0.000659
5.14_411.22	2498.82	6469.31	0.39	0.0049519	0.00928
2.46_162.12	12781.9	32705.1	0.39	0.015067	0.0254
1.51_109.05	2855	7510.51	0.38	0.0318555	0.051
6.89_158.12	45556.4	123545	0.37	0.0004474	0.00111
6.38_202.14	3766.2	10096	0.37	0.0354823	0.0562
6.28_222.11	5498.62	14686.3	0.37	0.004028	0.00764
1.96_443.24	3599.36	9670.02	0.37	0.0054973	0.0102
6.09_228.11	2023	5680.67	0.36	0.0394439	0.0619
5.86_327.17	2703.32	7466.67	0.36	0.0273794	0.0444
5.17_289.16	3989.95	11035.9	0.36	0.0007913	0.00183
4.35_166.12	5544.1	15449	0.36	0.0047661	0.00897
1.15_151.09	9492	26256.8	0.36	0.0063606	0.0116
7.87_325.12	4821.46	13693.3	0.35	0.0029347	0.00575
7.50_94.07	5090.63	14953	0.34	0.0112018	0.0193
7.15_184.06	2253.84	6661.75	0.34	0.0318718	0.051
6.59_524.28	2466.21	7328.13	0.34	0.0004591	0.00114
6.00_479.26	3013.1	8882.63	0.34	0.0121255	0.0208
5.83_220.12	54529.9	159164	0.34	0.0017492	0.00371
3.42_212.10 _3.42_195.08	32656.3	97088.6	0.34	0.0084777	0.0151
1.33_198.11	8045.49	23906.5	0.34	1.2e-05	5.42e-05
5.16_166.08	8342.55	25390.8	0.33	0.0019729	0.00412
1.41_253.14	8097.43	24459.1	0.33	0.0001312	0.000388
7.87_379.13	2701.29	8416.79	0.32	0.0054889	0.0102
6.37_546.30	2112.1	6786.44	0.31	4.18e-05	0.000151
2.89_276.15	3694	12079.1	0.31	0.0289042	0.0467
1.56_349.19	7848	25402.4	0.31	0.0090752	0.016
1.42_508.31	5176.53	16959.7	0.31	0.0008971	0.00205
6.13_519.33	3685.49	12489.2	0.3	8.83e-05	0.000279
4.23_259.14	4185.67	13888.9	0.3	0.0002492	0.000675
3.18_250.14	7003.66	23580	0.3	0.0093997	0.0165
8.24_212.09	3698.95	12717.6	0.29	0.0049928	0.00934
8.06_196.10	2806.86	9526.07	0.29	0.0185967	0.0309
1.88_211.11	6429	22477.7	0.29	0.0003258	0.00085
6.60_234.12	2040.46	7209.12	0.28	6.1e-05	0.000205
6.45_568.29	2171.95	7684.9	0.28	0.0010443	0.00236
6.39_208.10	1626.81	5820.85	0.28	0.0318949	0.051
6.27_210.12	5155.01	18530.8	0.28	0.0028874	0.00568
5.98_112.05	10706.4	38640.1	0.28	1.98e-05	8.03e-05
3.19_280.15	3125.83	11234.3	0.28	3.5e-06	2.02e-05
6.11_177.14	3575.3	13166.7	0.27	0.0001856	0.000527
6.06_316.13	5006.22	18438.5	0.27	0.0035822	0.00687
5.59_439.21	2442.97	9023.86	0.27	0.0370948	0.0585
5.14_137.05	5153.96	19001.3	0.27	0.0027827	0.0055
2.40_280.13	2565.2	9573.17	0.27	0.0218728	0.036
2.37_199.11	5771.88	21145.4	0.27	0.0010249	0.00232
1.95_553.30	2384.67	8909.26	0.27	0.0231161	0.0378
1.92_191.09	4606.53	16762.7	0.27	0.0007014	0.00165
6.42_236.12	1765.21	6767.96	0.26	0.0015942	0.00342
6.25_553.31	2992	11589	0.26	0.0004483	0.00111
3.73_206.12	10879.6	41591	0.26	0.0371208	0.0585
3.38_201.11	3196.65	12122.2	0.26	0.0117819	0.0203
2.22_188.16	49577.8	188568	0.26	0.0001249	0.000371
1.83_199.11	4533.64	17514	0.26	0.000145	0.000423
7.74_148.10	956.44	3816.11	0.25	0.0056408	0.0104
6.70_266.15	2664.13	10488.6	0.25	0.0001161	0.00035
6.53_546.31	3026.47	12334.1	0.25	7.03e-05	0.000228
6.20_279.14	1398	5582.08	0.25	0.012847	0.0219
5.74_288.13	6475.57	25738.2	0.25	0.0015942	0.00342
5.17_313.16	2342.32	9436.66	0.25	0.0026841	0.00534
3.73_183.10	2827.36	11140.6	0.25	0.0141604	0.024
3.32_542.29	1837.75	7463.58	0.25	0.0003305	0.000856
3.09_158.10	3210.36	12895.8	0.25	1.55e-05	6.66e-05
1.58_208.10	9393.55	38090	0.25	0.0028788	0.00567
1.44_158.07	2238.66	8886.48	0.25	4.71e-05	0.000167
7.88_144.10	2142.98	8977.48	0.24	0.0015301	0.0033
6.87_414.20	2022.83	8589.48	0.24	0.0001064	0.000327
6.58_158.12	1630.52	6712.01	0.24	0.0103822	0.0181
5.94_276.13	4505.4	18462.7	0.24	0.0001925	0.000544
3.40_168.10	2127.8	8858.02	0.24	0.0468347	0.0726
3.39_154.07	6756.23	28713	0.24	0.044209	0.0689
3.33_393.12	1844.36	7655.63	0.24	0.0188054	0.0312
1.79_309.18	4139	17504.7	0.24	0.0006355	0.00152
1.66_241.12	20320.2	83799	0.24	0.0002324	0.000637
6.72_520.29	1755.44	7598.68	0.23	6e-07	5.38e-06
6.48_222.11	10175.4	44779.9	0.23	0.001906	0.004
4.32_266.14	1929.81	8443.28	0.23	0.0152372	0.0257
2.87_137.11	2398.03	10442.8	0.23	0.0130797	0.0223
2.74_197.12	5052.27	22108.9	0.23	0.0026003	0.0052
1.96_425.23	4215.24	18159.5	0.23	0.0008596	0.00198
1.64_188.09	2320.53	10219.5	0.23	2.33e-05	9.23e-05
1.44_127.07	14509.3	63888	0.23	0.000411	0.00103
1.29_243.12	5902.84	25166.7	0.23	0.0001177	0.000354
1.18_126.05	3290.38	14047.1	0.23	3.22e-05	0.000121
6.67_216.12	1142.43	5135.31	0.22	0.0096081	0.0168
4.41_257.13	4787	22224.5	0.22	0.0185208	0.0308
3.46_151.10	2543.16	11377.5	0.22	0.040931	0.0641
2.86_221.08	4415.34	20159.3	0.22	0.0011407	0.00255
2.22_196.10	7047.87	32522.5	0.22	0.002546	0.00511
1.80_214.11	4757.91	21891.7	0.22	0.0017236	0.00366
8.29_212.14	1890	8968.12	0.21	0.0356248	0.0564
8.25_227.14	2049.31	9662.09	0.21	0.0012694	0.0028
2.12_296.14	3578.01	17245.4	0.21	0.0107271	0.0186
1.58_260.13	4835	23427.2	0.21	0.0244044	0.0398
1.05_169.09	4220.22	20563	0.21	0.0010743	0.00241
7.92_220.12	1565.23	7648.18	0.2	2.08e-05	8.38e-05
6.77_373.16	1493	7413.03	0.2	4.65e-05	0.000166
5.93_277.12	3433.81	16845.8	0.2	0.0003846	0.000976
5.90_193.13	2024.42	9933.31	0.2	1e-06	7.98e-06
5.71_229.11	2013.32	10210.4	0.2	0.0001767	0.000504
5.64_620.31	1225.68	6171.27	0.2	0.0014666	0.00318
3.70_191.10	2285.28	11456	0.2	0.0029027	0.00569
2.68_247.11	7883.61	39622.7	0.2	0.0004478	0.00111
2.41_247.12	1909	9591.68	0.2	0.0084844	0.0151
1.19_140.07	2675.59	13149.6	0.2	0.0005849	0.00141
8.23_198.08	3360.48	17819.7	0.19	0.0057305	0.0106
8.03_349.12	1331.77	6989.48	0.19	3.79e-05	0.000139
7.60_402.16	1356.88	7220.81	0.19	0.0012131	0.0027
6.08_466.21	2034	10497.5	0.19	1.16e-05	5.29e-05
5.91_406.20	3716.25	19372.6	0.19	0.0340163	0.0541
5.70_409.17	2646.84	13686.6	0.19	0.0001197	0.000358
3.68_196.13	4515.89	23656.1	0.19	0.0009321	0.00212
3.30_191.11	1748.3	9052.27	0.19	0.0039183	0.00745
1.95_658.39	1403.05	7230.43	0.19	0.0176722	0.0295
1.59_711.46	1747	9287.01	0.19	0.0027766	0.0055
7.16_409.16	2158.47	12306.2	0.18	0.0020707	0.0043
6.62_276.13	1397	7618.8	0.18	0.0420627	0.0658
6.52_343.17	1960.25	10915.6	0.18	3.02e-05	0.000115
6.16_553.31	2330.07	13081.4	0.18	5.2e-05	0.000183
5.95_303.19	1605.77	8682.84	0.18	8.3e-05	0.000266
5.70_746.40_5.70_751.35	10804	60461	0.18	0.0138837	0.0235
5.16_275.14	1692.64	9466.71	0.18	0.0003628	0.000931
5.00_217.11	1647.8	8958.77	0.18	0.0003955	0.000998
4.99_242.12	1568.4	8832.89	0.18	0.0032899	0.00634
2.92_246.14	3211.45	17426.6	0.18	0.0025723	0.00515
2.50_190.08	2285.29	12617.9	0.18	0.0082937	0.0148
2.17_118.08	1134.45	6265.15	0.18	0.0094509	0.0166
2.00_155.08	7559.75	42403.3	0.18	0.0005046	0.00123
1.53_368.20	3569.59	19861.8	0.18	8.5e-06	4.07e-05
7.25_152.07	7137.64	42275.5	0.17	0.0467398	0.0725
6.74_376.22	3341.32	19962.6	0.17	0.0003026	0.000798
6.71_378.18	1367	8061.95	0.17	0.0043272	0.00817
5.79_297.13	1322.15	7705.02	0.17	1.76e-05	7.31e-05
5.69_711.36	1023.98	6138.34	0.17	6.92e-05	0.000226
4.67_233.13	1363.28	7907.49	0.17	8.7e-06	4.16e-05
2.92_132.09	1369.29	8287.11	0.17	0.0243162	0.0397
2.77_258.14	2455.92	14836.6	0.17	0.0019383	0.00406
2.44_259.14	4154.12	24329.6	0.17	0.0177826	0.0297
1.09_233.12	3639.17	21980	0.17	0.0004977	0.00122
6.70_497.31	1230.7	7837.23	0.16	5.6e-05	0.000193
6.06_196.10	4931.66	29973.3	0.16	0.0002418	0.000659
5.74_481.24	1205.36	7632.9	0.16	7.91e-05	0.000255
5.64_276.14	1025.93	6401.23	0.16	0.0010967	0.00246
5.45_246.12	2155.07	13634.1	0.16	7.14e-05	0.000232
5.24_114.07	1829.53	11712	0.16	0.0010567	0.00238
4.24_144.14	1063.18	6501.58	0.16	0.0109304	0.0189
3.68_123.09	5343.82	33917.6	0.16	2.7e-06	1.65e-05
3.57_149.10	4484.93	27255.4	0.16	0.0068369	0.0124
3.37_136.07	1630.61	10469.2	0.16	0.0004672	0.00115
3.11_126.09	1193.96	7323.87	0.16	0.0060456	0.0111
2.42_229.13	4597.19	28531.5	0.16	0.002275	0.00466
1.96_314.15	3006	18443.1	0.16	0.0002045	0.000577
1.93_152.07	4203.32	26022.2	0.16	0.0048143	0.00904
1.67_169.09	4320.93	26343	0.16	1.62e-05	6.84e-05
1.31_169.08	4376.05	28190	0.16	2.43e-05	9.55e-05
6.73_171.11	1993.13	13459.8	0.15	0.0017158	0.00365
6.70_386.18	1140.77	7801.83	0.15	5.61e-05	0.000193
6.33_240.10	1247.55	8413.28	0.15	0.0012753	0.0028
5.70_211.10	1158.68	7529.74	0.15	0.0004687	0.00115
5.08_303.17	2334.02	15836.3	0.15	0.0012174	0.0027
5.08_116.11	1042.04	7063.16	0.15	6.51e-05	0.000216
5.05_232.13	1946.51	12983.4	0.15	0.0001533	0.000444
3.88_124.14	3980.16	27108.5	0.15	0.0397121	0.0623
3.15_151.12	6385.96	42010.3	0.15	0.0052658	0.00979
2.99_178.12	7035.85	46977.5	0.15	0.0047342	0.00892
2.97_60.08	1043.29	6808.13	0.15	0.0060338	0.0111
2.68_165.13	2770.87	18210.5	0.15	< 1e-07	< 1e-07
2.23_169.08	5655.78	38174	0.15	0.0032173	0.00622
1.59_86.06	2113.16	13757	0.15	1.36e-05	5.96e-05
1.56_511.31	4086.38	27483.2	0.15	5.1e-06	2.67e-05
1.43_245.13	6622.72	43039.1	0.15	3.3e-06	1.92e-05
7.41_200.13	702.53	5134.88	0.14	0.0061387	0.0112
6.53_224.13	4679.59	34627.2	0.14	0.0004096	0.00103
6.15_196.10	4909.31	35751.1	0.14	6.71e-05	0.000221
5.95_500.29	10162	73775.8	0.14	8.84e-05	0.000279
5.84_192.10	716.45	5072.08	0.14	3.68e-05	0.000136
5.80_116.11	1180.4	8174.9	0.14	< 1e-07	< 1e-07
5.76_406.20	1798.76	12463.9	0.14	0.0026527	0.0053
5.70_247.12	21636.9	153187	0.14	0.0001444	0.000422
5.68_479.25	1737.82	12450.7	0.14	3.51e-05	0.000131
5.07_356.21	1949.74	13663.4	0.14	0.0067747	0.0123
4.05_205.11	2346.13	16771.3	0.14	0.0168686	0.0282
3.86_356.22	2974.83	21203.9	0.14	0.0008637	0.00199
2.97_87.04	3384.7	23922.9	0.14	0.0221082	0.0363
2.75_206.11	4923.27	35543.5	0.14	0.0001295	0.000384
2.75_198.10	1065	7578.65	0.14	0.0036833	0.00704
2.74_298.14	1896	13902.6	0.14	0.0030361	0.00594
2.42_166.09	3053.28	21444.8	0.14	2.4e-06	1.53e-05
2.21_178.09	2850.09	20559.2	0.14	1.15e-05	5.26e-05
2.03_742.41	1054	7595.66	0.14	0.0125522	0.0214
1.97_116.07	1098.22	7668.34	0.14	0.0005271	0.00128
1.95_435.25	3215.63	22634.6	0.14	0.0002152	0.000602
1.84_197.12	5833.02	40702.1	0.14	0.0027372	0.00543
1.59_596.36	2187.55	15806.3	0.14	1.1e-06	8.62e-06
1.24_226.10	1887.81	13315	0.14	0.0011899	0.00265
1.18_184.10	2025.07	14386.9	0.14	1.71e-05	7.15e-05
7.13_202.15	324.86	2576.5	0.13	0.0067127	0.0122
6.79_607.31	1307.47	10235.2	0.13	1.18e-05	5.37e-05
6.78_646.34	1965.83	15533.9	0.13	2.65e-05	0.000103
6.25_669.38_6.26_691.36	4751.35	36402.3	0.13	0.0106241	0.0185
5.92_353.18	1767.21	13324.2	0.13	7.98e-05	0.000257
5.49_526.27	921.01	7058.58	0.13	0.0007489	0.00175
5.10_228.10	1250	9396.43	0.13	0.0011284	0.00253
5.06_117.05	1312.16	9984.29	0.13	0.0042663	0.00807
4.96_273.16	2375.07	18690.2	0.13	0.0001722	0.000493
4.39_202.09	1094.88	8161.96	0.13	1.63e-05	6.87e-05
4.27_170.08	2251.56	17900.5	0.13	1.5e-06	1.08e-05
4.23_179.12	2744.61	20902.4	0.13	3.4e-06	1.97e-05
4.21_232.13	1626.04	12183.1	0.13	2e-07	2.33e-06
3.89_159.09	1381.12	10864.5	0.13	0.0023112	0.0047
3.85_128.11	807.86	6273.61	0.13	0.0005203	0.00127
3.73_203.12	1145.5	8964.64	0.13	0.0024131	0.00488
3.38_150.09	23021.6	176619	0.13	0.0054005	0.01
3.34_149.10	2719.48	21111.7	0.13	0.0002643	0.000703
3.32_266.13	1711.72	13533	0.13	0.0352022	0.0559
2.65_223.12	3902.71	30710.3	0.13	0.0007816	0.00182
2.21_258.14	2937.57	22872.1	0.13	0.0002565	0.00069
2.08_213.12	11497.1	91940.6	0.13	2.1e-05	8.44e-05
1.69_186.11	1244.42	9250.03	0.13	6.25e-05	0.000208
8.25_258.13	4708.56	37937	0.12	0.0022148	0.00454
6.84_262.14	801.73	6606.43	0.12	2.34e-05	9.23e-05
6.48_273.13	1710	14551.3	0.12	0.0302063	0.0487
6.25_172.13	819.84	7054.43	0.12	0.0050566	0.00943
6.23_197.13	2194.24	17881.1	0.12	3e-07	3.12e-06
6.16_357.18	2158.17	17901.4	0.12	0.0003073	0.000807
6.07_361.22	1527.76	12262.5	0.12	1e-07	1.33e-06
5.99_523.29	1763.45	14549.8	0.12	6.2e-06	3.17e-05
5.91_185.10	936.47	7564.97	0.12	0.0001891	0.000536
5.85_234.13	871.55	7568.56	0.12	8.3e-06	4e-05
5.66_201.10	10713.9	89596.6	0.12	0.0167899	0.0282
5.54_264.14	1284.76	10602.7	0.12	2.15e-05	8.6e-05
5.23_227.17	1288.24	10661.4	0.12	0.0080849	0.0145
5.12_254.13	1351.62	11301.5	0.12	1.5e-06	1.08e-05
4.44_275.17	1951.29	16340.5	0.12	0.0013405	0.00294
4.42_145.07	1546.24	12530.8	0.12	2.42e-05	9.53e-05
4.23_248.14	1904.05	15527.5	0.12	1e-07	1.33e-06
4.02_438.27	2217.48	17928	0.12	0.0024166	0.00488
3.74_246.12	1222	10194.7	0.12	0.0315044	0.0505
3.39_491.23	3535	29376.1	0.12	0.0017925	0.00379
3.20_220.14	2336.37	19010.2	0.12	1.6e-06	1.12e-05
2.93_1004.64	658.37	5375.15	0.12	0.0138333	0.0235
2.51_163.12	3433.63	29220.6	0.12	1.2e-06	9.16e-06
2.02_167.12	5355.16	42932.1	0.12	0.00066	0.00156
1.77_193.10	3481	28223.4	0.12	0.0001048	0.000323
1.47_505.30	3258.33	27189.8	0.12	4e-06	2.22e-05
1.05_208.12	1014	8271.8	0.12	0.0005335	0.00129
8.62_220.11	966.75	8944.6	0.11	0.0032598	0.0063
8.32_249.12	1140.8	10255.6	0.11	0.0006939	0.00163
8.17_199.11	1007.24	8952.23	0.11	0.006892	0.0125
7.70_311.13	862.63	7826.95	0.11	1.25e-05	5.57e-05
6.79_224.13	1047.77	9928.05	0.11	0.0025343	0.00509
6.57_168.10	2339	20401.8	0.11	0.0002098	0.000591
6.17_291.17	1604.18	14008.9	0.11	1e-07	1.33e-06
6.02_140.07	1574.15	13812	0.11	0.0199158	0.0329
5.74_445.26	1336.6	11678.2	0.11	0.0005437	0.00131
5.12_217.15	1207.16	10897.1	0.11	6.8e-06	3.41e-05
5.04_252.16	1388.33	12755.5	0.11	2.85e-05	0.000109
4.33_182.11	1725.3	15181.8	0.11	0.0002958	0.000783
4.26_180.13	3062.19	27486.7	0.11	0.0018196	0.00383
4.01_210.14	3072.19	29257.6	0.11	0.0002522	0.000681
3.94_303.20	2778.97	25356.9	0.11	0.002702	0.00537
3.27_165.10	1673.18	15515.6	0.11	0.0002345	0.000641
3.20_218.12	1588.6	14503.2	0.11	0.0016206	0.00347
2.83_204.10	6696.26	61771.6	0.11	0.0086254	0.0153
2.71_187.12	2332.74	22135.4	0.11	0.0031494	0.00611
2.66_248.13	2301	21314.7	0.11	1.54e-05	6.63e-05
2.44_120.08	1540.14	13422.6	0.11	0.0009655	0.00219
2.38_210.11	1971.12	17873.7	0.11	8.26e-05	0.000265
1.94_147.09	1292.72	12008.6	0.11	0.001593	0.00342
1.92_196.10	17677.1	160435	0.11	5.66e-05	0.000194
1.78_261.13	7599.38	68740.9	0.11	3e-07	3.12e-06
1.48_124.07	5439	49980.6	0.11	5.16e-05	0.000182
1.36_569.39	1587	14294.7	0.11	0.0011332	0.00253
1.33_168.10	1425.15	13053.7	0.11	7.4e-06	3.63e-05
1.31_214.10	1538.38	13636.1	0.11	3.68e-05	0.000136
1.27_173.07	1196.44	11051.8	0.11	0.0001515	0.00044
1.20_163.08	1233.25	11568.7	0.11	6.7e-06	3.39e-05
1.16_214.11	1637.62	14944.2	0.11	1.1e-06	8.62e-06
1.16_170.11	1981.97	17817.1	0.11	0.0084437	0.015
7.76_166.09	5879.45	58744.9	0.1	4.87e-05	0.000172
6.86_632.33	742.53	7429.27	0.1	1.4e-06	1.04e-05
6.46_186.10	746.99	7402.38	0.1	2.26e-05	9.02e-05
6.40_468.25	3327.72	32810.9	0.1	0.0017785	0.00376
6.11_257.18	1312.36	12775.5	0.1	7.02e-05	0.000228
5.59_154.09	1342.11	13342.9	0.1	0.0050284	0.0094
5.14_152.07	4739.69	46595.6	0.1	3e-07	3.12e-06
5.02_158.12	1118.93	10759.5	0.1	4e-06	2.22e-05
4.39_208.13	1664.72	16719.5	0.1	2e-07	2.33e-06
3.27_132.10	3388.32	33466.3	0.1	0.0029011	0.00569
3.00_162.10	2459.54	24402.4	0.1	0.0163633	0.0275
2.40_282.14	1252	12132.7	0.1	0.0312258	0.0502
2.26_262.14	3971.39	38182.8	0.1	0.0001227	0.000367
2.22_282.15	1309	12551.7	0.1	0.0108035	0.0187
2.16_172.17	656.89	6416.27	0.1	9e-05	0.000284
2.05_934.60	518.51	5190.46	0.1	0.0137718	0.0234
2.02_221.10	1599.95	15651.4	0.1	9.1e-06	4.31e-05
1.96_250.12	2376.65	23702.6	0.1	3.3e-06	1.92e-05
1.94_163.09	1623.06	16131.2	0.1	< 1e-07	< 1e-07
1.37_114.09	3784.56	36435.7	0.1	4.4e-06	2.37e-05
1.07_181.12	2178.59	21134	0.1	0.0006581	0.00156
1.64_303.20	3160.76	31982.8	0.099	1e-07	1.33e-06
6.05_210.11	1552.63	15918	0.098	0.0001142	0.000345
2.58_120.08	2107.83	21586.5	0.098	1.59e-05	6.78e-05
6.35_180.10	4933.62	50938.5	0.097	0.0031012	0.00604
2.86_120.08	797.69	8192.66	0.097	0.0025547	0.00512
2.04_212.14	1314.29	13560.8	0.097	1.2e-05	5.42e-05
6.26_214.11	839.03	8744.37	0.096	5e-07	4.72e-06
1.36_298.16	2475.54	25903.3	0.096	3.8e-06	2.14e-05
1.36_140.07	1389.02	14456.4	0.096	3.01e-05	0.000115
2.45_124.07	2397.46	25226.4	0.095	0.0232745	0.0381
6.86_436.22	678	7227.3	0.094	0.0031142	0.00606
4.14_193.13	1372.51	14559.9	0.094	0.0107292	0.0186
3.74_113.11	1098	11622.5	0.094	0.0072166	0.013
3.32_206.11	1393.66	14896.4	0.094	0.0002115	0.000594
1.51_299.16	8574.93	91151.3	0.094	0.019702	0.0326
6.35_154.09	787.33	8483.72	0.093	0.000226	0.000625
4.23_196.13	3461.52	37082.5	0.093	0.0020846	0.00433
3.57_468.28_3.57_485.31	4645.08	49959.3	0.093	0.000474	0.00116
3.50_144.08	1434.29	15441.7	0.093	6.11e-05	0.000205
2.93_194.11	1314.79	14141.5	0.093	3.2e-06	1.88e-05
6.72_243.16	1030	11172.5	0.092	0.0003457	0.000893
6.57_274.11	1418.78	15439.9	0.092	0.0002143	0.0006
5.96_306.14	779	8434.13	0.092	0.0012734	0.0028
5.90_198.16	992.89	10760.9	0.092	1e-07	1.33e-06
5.60_312.14	960.96	10441.8	0.092	0.0003946	0.000997
5.40_243.13	5054.25	55142.4	0.092	0.0069234	0.0125
1.63_142.08	3104.66	33775.2	0.092	< 1e-07	1.33e-06
3.65_136.07	1750.49	19204.1	0.091	1.7e-06	1.18e-05
1.94_311.16 _1.95_294.14	2780	30535.9	0.091	5.98e-05	0.000202
5.81_243.13	1784.92	19909.5	0.09	0.0018821	0.00395
5.54_628.31	554.91	6171.11	0.09	0.0015338	0.0033
4.98_247.14	5936.69	65678.4	0.09	0.0006384	0.00152
2.82_872.55	749.3	8318.29	0.09	0.0048814	0.00916
1.33_122.06	1489.98	16565.7	0.09	4.3e-06	2.33e-05
6.17_154.09	1123.51	12635.8	0.089	6.8e-06	3.41e-05
5.75_486.29	1001.73	11224.4	0.089	0.0023636	0.00479
5.48_180.10	1260.36	14227.1	0.089	0.0002587	0.000694
2.34_201.14	2327	26018.7	0.089	0.0116726	0.0201
1.55_110.06	4218.15	47382.1	0.089	0.0018824	0.00395
1.11_182.11	1622.45	18190.2	0.089	7.4e-06	3.63e-05
7.32_230.10	479.9	5474.54	0.088	0.0037185	0.0071
5.74_238.11	772	8726.99	0.088	0.0021579	0.00446
4.92_138.09	2469.81	28061.8	0.088	0.0003836	0.000975
2.42_175.12	1639.73	18679	0.088	2.7e-06	1.65e-05
6.87_373.18	590.69	6760.47	0.087	0.003082	0.00601
5.85_746.40	1981.52	22772.4	0.087	0.0007172	0.00168
5.56_544.24	937.47	10794.5	0.087	0.0012622	0.00279
1.20_169.08	4012.57	46077.9	0.087	< 1e-07	< 1e-07
5.66_186.09	763.35	8870.93	0.086	8.1e-06	3.91e-05
5.01_208.13	1728.47	20075.4	0.086	0.0001858	0.000527
1.92_108.04	1427.67	16515.6	0.086	< 1e-07	< 1e-07
6.07_116.11	1381.81	16176.5	0.085	6e-07	5.38e-06
5.74_305.15	926.74	10868.2	0.085	3e-06	1.8e-05
1.90_126.06	5260.6	62935.5	0.084	2.2e-06	1.42e-05
1.18_202.09	1381	16529.2	0.084	6.48e-05	0.000215
8.47_302.13	930.04	11235.2	0.083	0.0089547	0.0158
8.17_399.23	818.36	9878.5	0.083	0.0014946	0.00323
6.00_141.10	2787	33502.8	0.083	7e-07	6.06e-06
5.91_238.11	750.68	9054.14	0.083	4.5e-06	2.41e-05
5.82_617.33	608.88	7325.08	0.083	7.8e-06	3.8e-05
5.48_152.07	972.2	11643.6	0.083	5.43e-05	0.000191
5.04_180.10	2386.92	28880.5	0.083	0.0093168	0.0164
2.64_216.14	1874.65	22715.2	0.083	0.0003305	0.000856
1.95_140.07	1113.68	13339.8	0.083	9.6e-06	4.45e-05
1.93_219.11	1576.74	18901.3	0.083	0.0001098	0.000333
4.42_210.15	1799.54	21838.5	0.082	9.4e-06	4.39e-05
4.37_152.10	2333.42	28453.2	0.082	5.3e-06	2.76e-05
1.53_167.08	2073	25275.3	0.082	0.0017243	0.00366
5.99_215.14	1401.49	17387.9	0.081	2e-07	2.33e-06
3.11_160.08	689.31	8481.76	0.081	0.0001749	0.0005
2.42_218.13	1971.65	24382.3	0.081	0.0005768	0.00139
2.30_966.62	514.34	6311.08	0.081	0.045739	0.0711
2.18_203.13	1621.46	20125	0.081	0.0001077	0.00033
8.27_272.16	906.23	11342.4	0.08	0.0002085	0.000588
4.95_580.31	1863.97	23267.3	0.08	0.0026612	0.00531
6.69_250.11	774	9769.65	0.079	0.0014516	0.00316
6.20_755.48	559.59	7119.46	0.079	1.27e-05	5.65e-05
5.56_122.06	1256.98	16000.5	0.079	3e-07	3.12e-06
5.22_500.29	1035.21	13082.3	0.079	0.0008086	0.00187
2.20_246.14	2450.71	30875.5	0.079	4.5e-06	2.41e-05
6.06_264.14	1174.97	15052.4	0.078	3e-07	3.12e-06
5.56_250.15	894.74	11481.5	0.078	1.2e-06	9.16e-06
3.97_192.10	1396.49	18000.8	0.078	0.0002215	0.000616
3.48_245.10	2144	27623	0.078	0.0006619	0.00157
2.79_175.11	1638.02	20959.9	0.078	3.72e-05	0.000137
2.11_140.07	1612.74	20603.6	0.078	0.000677	0.0016
1.83_161.07	1023.18	13093.1	0.078	1.5e-06	1.08e-05
6.66_184.08	676.37	8808.61	0.077	1.57e-05	6.71e-05
6.23_204.10	737.06	9623.89	0.077	7.2e-06	3.58e-05
5.91_258.12	649	8446.06	0.077	0.0044541	0.0084
6.37_224.13	1616.15	21398.7	0.076	2.2e-06	1.42e-05
5.94_505.30	1508.39	19936.1	0.076	0.0019732	0.00412
4.89_194.12	1352.13	17755.5	0.076	6.84e-05	0.000224
4.08_226.11	1086.4	14348	0.076	0.0002208	0.000615
3.57_216.10	1756.13	22969.3	0.076	2.51e-05	9.77e-05
3.51_186.09	1112.34	14728.8	0.076	0.0010131	0.0023
3.25_159.09	1495.17	19785.3	0.076	5.6e-06	2.88e-05
1.18_156.10	2396.17	31667.4	0.076	< 1e-07	< 1e-07
5.82_576.28	738.57	9892.55	0.075	0.0003302	0.000856
5.74_263.14	888.91	11852	0.075	0.0001031	0.000319
3.73_174.09	1321.26	17646.8	0.075	0.0014683	0.00318
1.68_204.11	1156.19	15481.1	0.075	9.6e-06	4.45e-05
5.93_199.11	2340.54	31722	0.074	1e-07	1.33e-06
5.38_335.20	677.72	9102.43	0.074	0.005036	0.0094
4.46_230.12	8280.46	111733	0.074	0.0008782	0.00201
3.31_137.10	2524.03	33990.2	0.074	9.74e-05	0.000304
3.18_211.11_3.18_228.14	1914.32	25993	0.074	1e-07	1.33e-06
7.39_155.08	327.12	4506.98	0.073	0.0363538	0.0575
6.21_277.12	838.94	11533.5	0.073	2.3e-06	1.47e-05
6.17_581.30	1013.71	13851.1	0.073	0.001391	0.00304
6.17_310.18	1000.86	13653	0.073	7e-07	6.06e-06
5.97_481.24	1039.65	14177.6	0.073	1.3e-06	9.71e-06
3.53_168.06	1409.54	19436.4	0.073	0.0011055	0.00248
6.54_279.17	1369.22	19117.2	0.072	2.01e-05	8.11e-05
5.94_657.36	646.44	8955.52	0.072	3e-06	1.8e-05
1.96_442.26 _1.95_464.23	2460.86	34362	0.072	0.0021943	0.00451
8.26_234.13	976.58	13810.6	0.071	0.0003718	0.00095
5.11_743.39	1248.75	17513.8	0.071	0.0188431	0.0313
1.37_163.08	1380.83	19312.8	0.071	< 1e-07	1.33e-06
5.85_635.35	638.56	9094.74	0.07	1.92e-05	7.82e-05
5.10_192.10	1199	17102.8	0.07	0.0003026	0.000798
4.92_160.07	713.64	10124.2	0.07	0.0011486	0.00256
3.96_170.08	2438.4	34807.6	0.07	2.2e-06	1.42e-05
2.87_220.13	1459.71	20913.5	0.07	8.25e-05	0.000265
2.00_408.23	1294.29	18480.2	0.07	1.77e-05	7.33e-05
6.80_368.16	1199.39	17409.3	0.069	9.9e-06	4.57e-05
5.46_337.15	1130	16402.8	0.069	5.58e-05	0.000193
4.26_111.09	1850.47	26841.3	0.069	< 1e-07	< 1e-07
1.13_180.10	2414.85	35118.9	0.069	2e-06	1.33e-05
3.45_178.24	1893.89	27909.3	0.068	0.0051093	0.00952
2.19_163.04	950.4	14053.7	0.068	0.0009446	0.00215
6.08_581.30	963.94	14331.8	0.067	0.0005042	0.00123
5.01_240.16	1408.56	20910.2	0.067	4.3e-06	2.33e-05
1.45_139.08	5352.29	79821.9	0.067	4e-07	4e-06
1.40_284.15	2131.06	31980.7	0.067	1e-06	7.98e-06
1.39_428.27_1.39_450.25	5874.23	88273.6	0.067	3.35e-05	0.000126
1.19_168.10	1432.62	21354.9	0.067	8e-07	6.72e-06
7.22_164.07	515.59	7782.74	0.066	0.0223869	0.0367
5.96_182.12	777.06	11814	0.066	2e-07	2.33e-06
1.49_426.25	4135.62	63085.9	0.066	5.61e-05	0.000193
6.60_756.46	627.33	9719.61	0.065	9.6e-06	4.45e-05
3.94_186.14	756.36	11661.2	0.065	0.0022014	0.00452
3.69_176.11	1239.64	19101.8	0.065	0.0002163	0.000603
2.96_150.09	1008.83	15603.3	0.065	3e-07	3.12e-06
1.58_778.51	1170.23	17989.6	0.065	1.9e-06	1.28e-05
7.48_503.20	412	6463.81	0.064	0.0104086	0.0181
7.45_266.14	389.51	6067.61	0.064	0.0003268	0.000851
6.57_200.13	676.87	10623.3	0.064	0.0002163	0.000603
6.51_232.10	846.23	13232.2	0.064	6.73e-05	0.000222
6.36_165.10	1726.7	26784.2	0.064	6e-07	5.38e-06
3.47_178.12	33898.6	532059	0.064	0.003094	0.00603
1.90_657.40	1646.52	25806.5	0.064	9.8e-06	4.53e-05
5.63_182.12	1188.9	18807.3	0.063	< 1e-07	< 1e-07
5.52_224.13	688.6	10898.1	0.063	6.71e-05	0.000221
4.99_130.12	1504.41	23696.1	0.063	1.4e-06	1.04e-05
1.95_232.11	1498	23865.5	0.063	0.000114	0.000345
1.36_194.08	3414	53953.9	0.063	0.0001088	0.000332
5.62_606.32	702.62	11376.6	0.062	1.34e-05	5.9e-05
5.15_938.46	371.62	6012.89	0.062	0.0012338	0.00273
4.40_161.07	760.58	12357.3	0.062	1.5e-06	1.08e-05
2.02_210.11	1936.93	31124.5	0.062	3.12e-05	0.000118
1.49_199.09	3231.33	52147.4	0.062	< 1e-07	1.33e-06
5.74_172.13	643.8	10550.7	0.061	< 1e-07	< 1e-07
3.30_192.10	1573.13	25818.6	0.061	1.62e-05	6.84e-05
2.45_185.11	1929.21	31543.8	0.061	3.8e-06	2.14e-05
2.22_255.14_2.22_272.15	2795.72	45995.7	0.061	5.53e-05	0.000192
5.68_676.28	495	8214.34	0.06	0.0007235	0.00169
3.19_202.13	1276.8	21178.9	0.06	3.1e-06	1.84e-05
3.15_214.13	1942.14	32253.7	0.06	0.0005723	0.00138
2.24_166.09	1271.91	21046	0.06	< 1e-07	1.33e-06
1.93_177.10	1753.26	29452.1	0.06	0.003344	0.00644
7.40_220.10	387.27	6584.56	0.059	0.019092	0.0316
6.51_729.38	986.27	16757.5	0.059	4.47e-05	0.000159
5.15_186.08	753.09	12744	0.059	0.0007412	0.00173
3.32_182.15	1013.55	17086.8	0.059	0.0003161	0.000828
1.58_1018.63	538.1	9098.3	0.059	0.0004975	0.00122
1.53_709.45_1.53_731.43	3105.5	52427.8	0.059	< 1e-07	1.33e-06
6.87_274.11	424.79	7344.74	0.058	0.0001091	0.000332
1.56_905.57_1.55_927.55	1352.09	23419	0.058	2e-07	2.33e-06
6.57_883.49	593.65	10417.4	0.057	8.5e-06	4.07e-05
6.31_209.16	1455.17	25530.3	0.057	1.85e-05	7.57e-05
3.55_137.11	2768.9	48567.8	0.057	0.0021753	0.00448
3.50_208.13	2001.48	34946	0.057	1.6e-06	1.12e-05
3.39_209.09_3.40_226.12	2496.53	44142.2	0.057	1.5e-06	1.08e-05
1.99_154.09	1555.71	27249.4	0.057	0.0001415	0.000416
8.33_289.14	784.68	13916.5	0.056	0.0003802	0.00097
6.20_140.07	5873.47	105167	0.056	0.000143	0.000419
6.07_200.12	664.88	11819.9	0.056	1e-06	7.98e-06
5.11_668.40	1356.6	24029.5	0.056	0.0003487	0.000898
4.96_234.15	759.47	13645.4	0.056	0.001949	0.00408
3.55_170.11	2274.56	40324.9	0.056	0.0014765	0.00319
3.40_180.10	1930	34756	0.056	0.0001041	0.000321
3.17_135.09	1860.89	33217	0.056	8.72e-05	0.000278
1.35_226.11	2088.03	37430.9	0.056	1e-07	1.33e-06
7.41_210.11	517.14	9414.1	0.055	4.1e-06	2.26e-05
5.74_196.10	1594.08	29093.5	0.055	8e-06	3.87e-05
5.71_212.13	1091.88	19836.6	0.055	6.85e-05	0.000224
5.08_580.31	1628.62	29641.7	0.055	1.45e-05	6.29e-05
4.43_174.09	1172.77	21144	0.055	2.65e-05	0.000103
3.13_148.11	1234.05	22477.2	0.055	8.56e-05	0.000274
2.89_214.12	1805.48	32991.8	0.055	2.9e-06	1.75e-05
1.72_210.11	2220.95	40409.6	0.055	< 1e-07	< 1e-07
7.44_274.11	651.34	12063.9	0.054	3.84e-05	0.00014
6.78_687.36	1010.43	18810.8	0.054	1.2e-06	9.16e-06
6.03_553.30	1095.71	20185.6	0.054	0.0002255	0.000625
3.14_161.11	1440.61	26667.1	0.054	0.0008076	0.00187
2.14_180.07	2488.26	46194.7	0.054	7e-07	6.06e-06
1.95_870.53_1.95_892.52	1162.58	21403.7	0.054	0.0081254	0.0146
1.26_282.13	1206	22465.9	0.054	8.8e-05	0.000279
1.17_160.08	530.07	9737.63	0.054	1.9e-06	1.28e-05
7.93_228.12	894.05	16840.3	0.053	< 1e-07	1.33e-06
7.26_368.17	359.62	6750.92	0.053	6.79e-05	0.000223
6.25_850.50	472.14	8961.07	0.053	2.45e-05	9.6e-05
6.24_756.37	553.09	10374.3	0.053	3.17e-05	0.00012
5.77_745.41	437.72	8212.59	0.053	9.34e-05	0.000293
3.20_204.10	1699.77	32101.7	0.053	0.0116787	0.0201
2.89_165.11	3017.58	57175.2	0.053	0.0001247	0.000371
2.80_161.10	1549.68	29178.7	0.053	< 1e-07	1.33e-06
2.63_192.13	1211.91	22983	0.053	1.33e-05	5.89e-05
1.84_169.10	2594.35	49102.7	0.053	8e-07	6.72e-06
1.52_116.07	1530.23	29119.8	0.053	2.1e-06	1.38e-05
6.06_168.10	1236.34	23668.8	0.052	0.0007215	0.00169
5.12_272.13	566.05	10791.1	0.052	5.54e-05	0.000192
5.01_509.31	2831.74	54216.3	0.052	3e-07	3.12e-06
3.38_282.12	1594.57	30498.4	0.052	2.49e-05	9.74e-05
2.22_154.08	1281.03	24691.6	0.052	0.000304	0.0008
2.11_244.13	2475	48056.9	0.052	5.52e-05	0.000192
1.93_168.07	1839.96	35268.7	0.052	5.44e-05	0.000191
7.89_210.11	523.69	10216	0.051	7e-07	6.06e-06
6.61_934.43	412.18	8065.52	0.051	< 1e-07	< 1e-07
6.33_191.15	1695.71	33067.3	0.051	3.4e-06	1.97e-05
6.13_282.15	1121.76	21939.5	0.051	0.000155	0.000448
5.11_742.38	760.3	14818.5	0.051	0.0133983	0.0228
3.32_134.09	2152	42464.2	0.051	0.0033821	0.0065
2.88_184.17	976.27	19135.5	0.051	0.0008487	0.00196
6.89_264.11	361.61	7221.53	0.05	3e-07	3.12e-06
4.35_218.11	1215.45	24448.4	0.05	< 1e-07	< 1e-07
4.02_152.10	4537.05	91278.2	0.05	0.000644	0.00153
2.73_225.12_2.73_242.15	6733.69	136032	0.05	< 1e-07	< 1e-07
2.20_232.11	1155.29	23127.8	0.05	3.38e-05	0.000127
8.12_278.16_8.13_300.15	1285.78	26487.4	0.049	1.25e-05	5.57e-05
6.81_332.15	543	11064.8	0.049	5.53e-05	0.000192
6.50_182.12	1126.76	23040.7	0.049	0.00299	0.00585
2.78_81.03	660.51	13402.9	0.049	4.3e-06	2.33e-05
2.72_163.12	1665.12	34036.7	0.049	2.4e-06	1.53e-05
2.38_174.15	1739.59	35650.6	0.049	2e-07	2.33e-06
2.34_156.17	411.89	8391.44	0.049	0.0004757	0.00117
5.07_204.10	971.11	20178	0.048	1.11e-05	5.11e-05
2.21_369.12	1966.26	40606.7	0.048	4.4e-06	2.37e-05
1.96_222.11	1071	22216.7	0.048	1.35e-05	5.93e-05
1.89_124.08	2928.98	61293.5	0.048	1.1e-06	8.62e-06
1.25_240.12	1353	28388	0.048	4.32e-05	0.000155
1.13_165.10	2341.72	48909	0.048	4.3e-06	2.33e-05
6.44_892.44	595.2	12594.1	0.047	1.3e-06	9.71e-06
6.42_781.40	918.76	19532.2	0.047	1.6e-06	1.12e-05
6.04_199.11	2175.55	45826.6	0.047	5.5e-06	2.84e-05
6.02_737.45	537.82	11555	0.047	2.1e-06	1.38e-05
5.56_218.12	756.72	15955.5	0.047	5.27e-05	0.000185
4.22_192.10	1304.89	27641.4	0.047	0.0009229	0.00211
3.22_232.13	1658.33	35657.5	0.047	9e-07	7.35e-06
2.21_205.10	1043	22337.8	0.047	0.0024974	0.00503
1.54_168.10_1.53_190.08	3184.89	67734	0.047	2e-07	2.33e-06
1.22_204.10	1267.93	27185	0.047	0.0002481	0.000673
6.90_178.09	499.66	10936.9	0.046	0.00229	0.00467
5.45_463.20	395.07	8519.41	0.046	0.0010316	0.00233
5.15_237.11	450	9698.52	0.046	0.0014571	0.00317
3.46_84.04	594.99	12978.7	0.046	2.5e-06	1.57e-05
2.29_1153.72	212.32	4577.64	0.046	0.0313304	0.0502
2.23_870.53_2.23_892.52	1381.61	29981.1	0.046	0.003184	0.00617
1.82_923.58	611.32	13261.2	0.046	0.0018149	0.00383
1.37_236.13	1390.19	30384.2	0.046	3.8e-05	0.000139
8.50_193.17	321.64	7114.57	0.045	0.0002367	0.000646
6.90_244.10	437.52	9631.86	0.045	1e-07	1.33e-06
6.81_210.16	454.63	10180.2	0.045	1.6e-06	1.12e-05
6.25_194.12	1152.95	25423.8	0.045	1.3e-06	9.71e-06
5.79_764.37	384.51	8587.66	0.045	3.8e-06	2.14e-05
3.04_107.07	1798.31	40149.1	0.045	5.77e-05	0.000197
2.08_206.14	1132.7	25338.1	0.045	< 1e-07	< 1e-07
1.98_227.14	3786.01	84960.8	0.045	0.0001375	0.000405
1.70_149.07	805.67	17762.9	0.045	1e-07	1.33e-06
1.67_194.11	1777.45	39133.8	0.045	< 1e-07	< 1e-07
1.54_1176.72_1.54_1198.71	546.55	12199.9	0.045	0.0021522	0.00446
1.09_81.03	475.13	10549.8	0.045	< 1e-07	< 1e-07
6.87_566.28	1342.31	30199.8	0.044	0.0001065	0.000327
5.90_158.12_5.89_180.10	2146.49	48857.7	0.044	0.0021626	0.00447
5.46_254.15	674.15	15294.4	0.044	0.0003589	0.000923
5.19_247.15	11400.1	257042	0.044	0.0047709	0.00897
5.01_208.09	1256.41	28487.8	0.044	0.0002917	0.000774
4.12_166.12	1385.88	31449.4	0.044	0.0002292	0.000631
2.67_142.16	557.46	12712.8	0.044	0.0003868	0.00098
2.26_242.12	1955.91	44132.3	0.044	0.0003481	0.000897
1.54_176.07	1002.6	22946.3	0.044	< 1e-07	1.33e-06
5.67_859.40	355.5	8222.04	0.043	6e-07	5.38e-06
5.56_397.12	364	8539.01	0.043	0.0003839	0.000975
5.19_130.12	454.52	10604.5	0.043	2.77e-05	0.000107
2.38_176.11	1613.54	37914.5	0.043	0.0352163	0.0559
2.22_200.11	1326.02	31109.8	0.043	9e-06	4.28e-05
1.94_176.07	400.11	9248.13	0.043	7.4e-06	3.63e-05
1.22_130.08	597.05	13732.2	0.043	2e-07	2.33e-06
7.59_228.12	217.34	5225.64	0.042	4.7e-06	2.5e-05
5.82_733.43	613.75	14738.6	0.042	8e-06	3.87e-05
5.54_732.44	540.54	12847.9	0.042	4.8e-06	2.53e-05
5.44_205.10	377.21	8936.06	0.042	9e-07	7.35e-06
3.42_111.09	2369.1	57069.7	0.042	< 1e-07	< 1e-07
2.39_168.06	1976.85	47099.2	0.042	0.0015425	0.00332
1.32_238.13	1880.82	44430.9	0.042	< 1e-07	1.33e-06
7.70_158.12	344.31	8298.83	0.041	5e-07	4.72e-06
7.69_289.14	330.18	8030.95	0.041	6.21e-05	0.000208
5.19_259.14	1893.54	46244.4	0.041	4.8e-06	2.53e-05
3.63_192.10	1609.6	39147.2	0.041	0.0001408	0.000414
3.03_122.10	71421	1.75047e+06	0.041	3.1e-06	1.84e-05
2.72_952.61	611.11	14942	0.041	0.0289087	0.0467
1.51_180.10	2828.78	68727.7	0.041	0.0006849	0.00162
1.33_164.10	911.49	22214.9	0.041	2e-07	2.33e-06
4.38_150.09	3853.68	97454.8	0.04	0.0001193	0.000358
1.96_216.14_1.96_238.11	4476.44	110531	0.04	3.51e-05	0.000131
7.30_240.12	564.62	14561.8	0.039	< 1e-07	< 1e-07
3.90_130.12	671.09	17176.5	0.039	0.0001	0.000311
2.89_173.11	1664.07	43071.6	0.039	0.0004322	0.00108
1.58_974.63	444.07	11429	0.039	< 1e-07	1.33e-06
7.81_363.07	524.84	13842	0.038	< 1e-07	< 1e-07
7.74_218.14_7.74_240.12	891.5	23267.1	0.038	5.2e-06	2.71e-05
6.49_274.11	1901.37	50686.7	0.038	0.0084657	0.0151
2.79_140.10	1257.42	32710.5	0.038	0.0005329	0.00129
2.65_190.12	3244.08	85125.1	0.038	4.05e-05	0.000147
2.49_180.13	2310.24	60410.2	0.038	< 1e-07	< 1e-07
2.41_232.13	1677.88	44168.4	0.038	0.000782	0.00182
2.39_244.13	1885	49375.4	0.038	0.0348487	0.0554
2.12_154.09	1075.86	27970.5	0.038	< 1e-07	< 1e-07
1.97_220.10	924	24170.2	0.038	0.0008678	0.00199
1.94_208.10	1516.09	39919.9	0.038	< 1e-07	< 1e-07
1.53_187.04	277.21	7355.13	0.038	0.0007382	0.00173
1.40_192.10	1139.9	29672	0.038	1.8e-06	1.24e-05
1.31_206.11	1405.12	37273.6	0.038	< 1e-07	< 1e-07
1.16_192.10	1079.08	28156.5	0.038	0.0002595	0.000694
7.90_174.01	1249.57	33628.7	0.037	2.5e-06	1.57e-05
7.60_373.20	476.27	12760.1	0.037	9.03e-05	0.000284
6.19_209.16	2020.99	54052.5	0.037	< 1e-07	1.33e-06
5.18_252.13	532.04	14571.6	0.037	2.9e-06	1.75e-05
2.94_204.10	4333.34	118313	0.037	0.0001234	0.000368
1.93_192.10	1491.24	40774.1	0.037	1.7e-05	7.13e-05
1.60_727.46_1.59_749.44	3230.47	87437.8	0.037	0.001464	0.00318
1.44_153.10	2256.46	61817.1	0.037	< 1e-07	< 1e-07
7.87_342.14	533.76	15008.5	0.036	9.4e-06	4.39e-05
7.81_300.12_7.81_322.11	1050.66	28929.1	0.036	1.21e-05	5.42e-05
6.28_675.35	998.43	27460.8	0.036	8e-07	6.72e-06
5.20_423.20	361.96	10103.5	0.036	6e-07	5.38e-06
5.17_240.16	1428.3	39436.4	0.036	< 1e-07	< 1e-07
4.94_816.49_4.93_838.47	2389.19	67256.7	0.036	0.0136486	0.0232
3.54_152.10	2829.41	78320.6	0.036	0.0002315	0.000635
2.66_218.12	1991.86	55198	0.036	0.0001574	0.000454
1.96_169.10	2614.39	71903.6	0.036	1.9e-06	1.28e-05
1.08_204.10	583	16052.9	0.036	0.0041997	0.00796
6.24_199.11	1307.99	37676.4	0.035	< 1e-07	< 1e-07
6.13_734.38	609.25	17480.2	0.035	2e-07	2.33e-06
4.65_280.18	1695.49	49132.7	0.035	< 1e-07	< 1e-07
2.94_148.10	1682.79	48733.3	0.035	7e-07	6.06e-06
2.33_226.11	1676.51	48386.4	0.035	1.13e-05	5.18e-05
2.12_214.12	1545.68	44163.3	0.035	1.79e-05	7.4e-05
1.61_236.10	1412	40199.6	0.035	0.0089463	0.0158
1.14_166.09_1.13_188.07	2331.16	66963.2	0.035	< 1e-07	< 1e-07
5.79_653.34	704.24	20866.3	0.034	6e-07	5.38e-06
5.64_1067.63	221.4	6524.93	0.034	0.0025083	0.00505
5.56_272.11	288.62	8373.05	0.034	2.79e-05	0.000107
5.53_853.57	296.92	8759.9	0.034	0.0021657	0.00447
3.35_126.12	542.28	16103	0.034	7.92e-05	0.000255
2.09_204.14	1482.67	43978.9	0.034	4.6e-06	2.45e-05
1.60_923.58	937.81	27696.3	0.034	0.0031976	0.00619
1.38_177.10	1481	43712.8	0.034	9e-06	4.28e-05
1.13_199.10_1.13_216.12	4774.23	141078	0.034	< 1e-07	< 1e-07
7.64_304.17	399.28	11996.4	0.033	0.0005261	0.00128
5.88_486.29_5.88_508.27	2534.57	77302.1	0.033	7e-07	6.06e-06
2.45_180.13	2159.37	64468.3	0.033	2e-07	2.33e-06
1.76_224.13	1624.9	49811.8	0.033	3e-07	3.12e-06
1.59_656.37	2953.07	89272.7	0.033	0.0012272	0.00272
1.15_150.09	1049.66	32152.4	0.033	2e-07	2.33e-06
7.89_242.00	281.31	8818.02	0.032	7.8e-06	3.8e-05
7.24_246.11	220.1	6780.46	0.032	1.3e-06	9.71e-06
6.67_237.09	871.2	26904.1	0.032	7.5e-06	3.67e-05
6.30_226.08	310.84	9865.54	0.032	4.8e-06	2.53e-05
6.24_196.13	1833.89	57557.4	0.032	0.000335	0.000866
5.57_986.63	326.62	10263.5	0.032	0.0098825	0.0173
5.43_668.40	462.33	14457.7	0.032	0.0003242	0.000847
4.09_540.34_4.10_562.32	5969.27	189440	0.032	0.0024828	0.00501
2.24_184.13	2549.48	80707.2	0.032	0.0013085	0.00287
1.46_220.09	1193	36804.2	0.032	1.19e-05	5.4e-05
1.13_206.11	907.29	28417.3	0.032	3e-07	3.12e-06
6.26_653.36	1598.46	51599.7	0.031	5e-07	4.72e-06
6.00_821.39	293.56	9610.32	0.031	4.4e-05	0.000157
5.66_264.17	554.12	18165.2	0.031	1.3e-06	9.71e-06
3.08_128.14	850.99	27358.1	0.031	2.29e-05	9.12e-05
2.57_134.06	566.56	18117.5	0.031	1.3e-05	5.77e-05
1.53_499.31_1.53_521.29	4477	143906	0.031	3.2e-06	1.88e-05
8.16_289.14	366.69	12146.7	0.03	0.0016822	0.00358
8.06_277.09_8.07_299.07	964.52	31730.2	0.03	0.0001778	0.000506
7.88_222.11	730.27	24007.9	0.03	3e-07	3.12e-06
7.83_484.15	226.33	7622.96	0.03	1.2e-06	9.16e-06
7.09_180.10	236.15	7787.35	0.03	5.94e-05	0.000201
6.01_262.12	359.85	12069.8	0.03	4e-07	4e-06
5.34_453.23	431.31	14576.9	0.03	6e-07	5.38e-06
5.18_124.08	29206.3	980508	0.03	1.2e-06	9.16e-06
4.89_150.09	1659.6	55694.8	0.03	< 1e-07	< 1e-07
4.35_194.11	1422.14	46743.8	0.03	9e-07	7.35e-06
3.79_120.08	700.04	23225.5	0.03	< 1e-07	1.33e-06
2.63_160.13	2642.53	88966.2	0.03	0.0021792	0.00449
2.23_162.13	1611.77	53609.7	0.03	2.74e-05	0.000106
1.57_1004.64	437.99	14733.7	0.03	0.0023	0.00469
6.21_876.42	510.62	17448.1	0.029	6e-07	5.38e-06
5.99_825.54	247.13	8514.97	0.029	8e-07	6.72e-06
5.94_871.56	315.91	10790.5	0.029	1.5e-06	1.08e-05
5.83_208.10	413.13	14202.9	0.029	7.88e-05	0.000255
5.71_952.64	220.22	7503.31	0.029	8e-07	6.72e-06
5.57_493.82	357.41	12295.9	0.029	0.0070377	0.0127
5.56_298.11	350.95	12118.5	0.029	0.0036518	0.00699
5.56_206.08	438.91	14934.6	0.029	3.2e-06	1.88e-05
5.46_234.14	883.65	30584.3	0.029	2e-07	2.33e-06
2.70_134.09	924	32023.2	0.029	0.0464166	0.0721
2.65_182.10	1339.47	46695.7	0.029	< 1e-07	1.33e-06
2.10_539.36_2.10_561.34	4554.45	158818	0.029	0.0015294	0.0033
1.28_248.12	1064	36969.5	0.029	0.0031461	0.00611
8.20_479.14	353.05	12624.1	0.028	0.0023974	0.00486
5.57_356.25	588.24	21045.1	0.028	3.1e-06	1.84e-05
5.36_288.12	260.24	9276.47	0.028	5e-07	4.72e-06
4.96_152.11	2330.42	83661.9	0.028	1e-06	7.98e-06
3.62_80.05	279.29	9832.08	0.028	< 1e-07	< 1e-07
2.97_146.22	2854.69	103174	0.028	< 1e-07	< 1e-07
2.96_168.08	1660.06	59337.5	0.028	6.8e-06	3.41e-05
2.93_166.11	1353.21	48041.4	0.028	3.71e-05	0.000137
2.34_178.09	581.32	20411.4	0.028	1.7e-06	1.18e-05
2.27_140.07	1356.23	47996.9	0.028	3e-07	3.12e-06
1.54_891.59_1.54_913.57	1107.01	39039.2	0.028	2e-06	1.33e-05
6.53_525.21 _6.53_503.23	2132	77841.7	0.027	1.6e-06	1.12e-05
5.92_430.16	230	8526.63	0.027	0.0002616	0.000698
5.57_194.12	3404.32	125748	0.027	0.0001262	0.000375
5.56_968.52	241.29	8822.93	0.027	4.1e-06	2.26e-05
5.44_130.12	322.42	11932.4	0.027	8e-07	6.72e-06
5.40_161.07	602.39	22117.3	0.027	6.92e-05	0.000226
5.37_208.13	515.54	19322.9	0.027	6.9e-06	3.45e-05
5.15_190.09	666.19	24691.2	0.027	< 1e-07	< 1e-07
5.05_216.10	1963.21	73335.3	0.027	< 1e-07	1.33e-06
4.38_178.12	1331.01	49199.1	0.027	< 1e-07	< 1e-07
3.71_218.12	1335.66	50032.5	0.027	1.42e-05	6.17e-05
1.96_206.09	902.76	32836.5	0.027	3e-07	3.12e-06
1.45_208.12	1611.93	60354	0.027	9.3e-06	4.37e-05
1.28_244.11	797	29388.8	0.027	0.0004657	0.00115
5.88_200.09	693.3	26865	0.026	2.7e-06	1.65e-05
5.84_866.46	256.92	10041.8	0.026	6.8e-06	3.41e-05
5.73_154.09	937.38	35537.5	0.026	< 1e-07	< 1e-07
5.57_949.57	204.77	7993.51	0.026	5.48e-05	0.000191
3.50_200.10	1836.83	70733.8	0.026	0.0003303	0.000856
2.92_136.10	911.5	35051.5	0.026	3.75e-05	0.000137
2.24_198.12	2412.74	91387.8	0.026	0.0006887	0.00162
1.46_184.09	1919.25	73964.1	0.026	< 1e-07	1.33e-06
1.42_210.11	3000.64	113954	0.026	3.62e-05	0.000134
1.42_206.08	1227.44	46417.5	0.026	4e-07	4e-06
8.51_191.15	809.52	32121	0.025	1.73e-05	7.2e-05
7.42_251.14	562.99	22268	0.025	0.0002449	0.000666
6.63_194.08	190	7572.77	0.025	4.3e-06	2.33e-05
3.92_152.10	2635.6	107407	0.025	3.21e-05	0.000121
3.66_164.11	1591.17	63999.8	0.025	6e-06	3.08e-05
2.96_199.10	4079.81	162351	0.025	6.2e-05	0.000208
2.66_180.14	2563.84	100963	0.025	< 1e-07	< 1e-07
2.62_188.11	1048.46	41288.8	0.025	0.0002296	0.000631
2.45_220.13	730.23	29004.4	0.025	1.61e-05	6.84e-05
1.52_210.11	3359.97	135237	0.025	2e-07	2.33e-06
1.21_232.12	974	39308.1	0.025	1.83e-05	7.51e-05
7.45_216.12	291.57	12288.9	0.024	9e-07	7.35e-06
7.32_228.12	247.35	10324.8	0.024	6.12e-05	0.000205
5.75_384.15	650.49	26873.1	0.024	5e-06	2.62e-05
5.57_384.15	527.03	21817.2	0.024	0.0001123	0.00034
4.97_182.12	1939.94	81431.8	0.024	3.7e-06	2.11e-05
3.29_170.15	1638.25	69502.1	0.024	2.51e-05	9.77e-05
2.80_148.10	2254.85	94777.4	0.024	3.8e-06	2.14e-05
2.71_244.13	6318.95	260113	0.024	0.0026666	0.00531
2.71_162.09	689	29282.6	0.024	0.0024157	0.00488
2.44_192.13	1168.37	49506.8	0.024	0.0006341	0.00151
1.95_182.08	2122.5	87473	0.024	5e-07	4.72e-06
1.59_1002.62	656.89	27474.4	0.024	0.000259	0.000694
1.56_1193.75	173.81	7233.34	0.024	0.0012225	0.00271
1.48_166.11	1844.36	77476.4	0.024	< 1e-07	< 1e-07
1.29_232.11	974	41446	0.024	6.11e-05	0.000205
6.78_693.35	814.74	34933.6	0.023	< 1e-07	1.33e-06
6.27_565.29	1458.48	62668	0.023	1.1e-06	8.62e-06
5.59_196.13	1638.14	71375.2	0.023	< 1e-07	< 1e-07
5.28_1024.63	122.26	5351.37	0.023	0.000605	0.00145
3.48_188.11	3879.76	170865	0.023	0.0057671	0.0106
2.79_178.07	1169.59	49894.5	0.023	8.8e-05	0.000279
2.64_164.11	764.26	33722	0.023	0.0058461	0.0108
2.49_174.09	25456.1	1.12631e+06	0.023	0.0005956	0.00143
1.52_655.38_1.52_677.36	3204.84	137643	0.023	< 1e-07	< 1e-07
1.36_144.06	731.96	31999.7	0.023	< 1e-07	< 1e-07
1.28_234.11	1045	45535.3	0.023	3.01e-05	0.000115
1.22_174.09	782.05	34329.6	0.023	< 1e-07	< 1e-07
1.21_134.06	412.96	17611.9	0.023	< 1e-07	< 1e-07
6.90_300.16	491.62	22213.8	0.022	0.0003701	0.000947
5.12_194.12	6922.75	318185	0.022	< 1e-07	< 1e-07
5.05_166.12	2644.77	119137	0.022	< 1e-07	< 1e-07
3.90_150.03	580.97	26164.4	0.022	0.0002246	0.000623
2.94_152.10	2606.52	120426	0.022	9.45e-05	0.000296
2.89_199.11	4192.97	191879	0.022	< 1e-07	1.33e-06
2.24_192.13	1243.91	56715.7	0.022	< 1e-07	< 1e-07
1.96_218.12	1125.32	50493.8	0.022	2.2e-06	1.42e-05
1.42_166.09	2133.71	97137.2	0.022	< 1e-07	< 1e-07
1.34_218.08	939.08	42854.3	0.022	3.16e-05	0.00012
7.92_278.16	743.96	35672.8	0.021	1.21e-05	5.42e-05
7.28_236.15	1419.31	68655.8	0.021	5e-07	4.72e-06
6.91_436.23	204.93	9847.58	0.021	< 1e-07	< 1e-07
3.29_120.08	1488.12	71443.8	0.021	2e-05	8.09e-05
2.64_166.12	1418.59	68181.7	0.021	< 1e-07	1.33e-06
1.55_206.08	1050.55	50046.9	0.021	4e-07	4e-06
1.35_211.14	2601.31	124642	0.021	< 1e-07	< 1e-07
1.16_178.09	652	31104.7	0.021	2.7e-06	1.65e-05
7.75_202.11	286.86	14316.8	0.02	5e-07	4.72e-06
6.98_270.13	225.7	11080.5	0.02	3.6e-06	2.07e-05
5.86_435.14	199	10117.9	0.02	8.67e-05	0.000277
5.54_116.11	926.11	45725.6	0.02	< 1e-07	1.33e-06
5.33_143.12	270.75	13428.9	0.02	4.6e-06	2.45e-05
5.13_463.20	735	36591.7	0.02	0.0321624	0.0513
3.23_147.09	800.73	39476.6	0.02	1.46e-05	6.32e-05
2.88_202.14	2084.31	102812	0.02	0.000103	0.000319
2.87_174.14	720.14	35537.8	0.02	< 1e-07	< 1e-07
1.53_150.09	1206.67	60277.4	0.02	< 1e-07	< 1e-07
1.16_164.07	305.8	15376.8	0.02	5.69e-05	0.000195
1.11_176.07	874.05	42990.6	0.02	1.5e-06	1.08e-05
1.07_215.10_1.07_232.12	1186.5	59357.3	0.02	< 1e-07	< 1e-07
5.63_463.20	273	14454.9	0.019	3.54e-05	0.000132
5.14_427.25_5.14_449.24	4024.58	212426	0.019	1.9e-06	1.28e-05
3.55_126.13	745.61	39676.1	0.019	< 1e-07	1.33e-06
2.57_176.11	32405.5	1.70453e+06	0.019	9.99e-05	0.000311
1.90_183.11	2133.36	110590	0.019	< 1e-07	< 1e-07
1.73_115.05	354.63	19138.7	0.019	3e-07	3.12e-06
1.61_166.08	2577.34	137298	0.019	< 1e-07	< 1e-07
5.36_152.11	424.28	24103.5	0.018	3.9e-06	2.18e-05
2.39_188.11	9586.14	540692	0.018	0.0012258	0.00272
1.97_236.10	496.5	28068.6	0.018	3e-07	3.12e-06
1.62_490.25 _1.62_468.28	2496.3	139412	0.018	9e-07	7.35e-06
1.09_220.10	632	34591.6	0.018	5.83e-05	0.000198
7.46_198.11	308.72	18328.8	0.017	7.3e-06	3.61e-05
5.63_196.10	1628.04	94226	0.017	6e-07	5.38e-06
5.18_668.40	1346.89	81073.8	0.017	2.5e-06	1.57e-05
3.08_185.09	1968	116037	0.017	0.0168553	0.0282
2.63_136.22	327.12	19308.6	0.017	0.0001038	0.000321
1.70_167.08	1808.82	108952	0.017	< 1e-07	< 1e-07
1.49_164.07	779.95	46777.2	0.017	2e-06	1.33e-05
7.98_479.14	332.77	20226.2	0.016	2.8e-06	1.7e-05
7.42_240.12	886.93	55115.6	0.016	< 1e-07	< 1e-07
5.73_110.06	8647.78	550137	0.016	0.0473019	0.0732
5.19_124.18	1195.74	73539.1	0.016	< 1e-07	< 1e-07
4.67_187.12	1400.22	88782.1	0.016	< 1e-07	< 1e-07
3.74_238.07	471.87	29772.5	0.016	2.96e-05	0.000113
3.38_200.11	1742.01	111138	0.016	0.0001082	0.000331
1.70_222.08	793.69	50264.4	0.016	4e-07	4e-06
1.28_220.10	708	43591.1	0.016	3.68e-05	0.000136
1.15_162.09	796.14	50107.3	0.016	< 1e-07	< 1e-07
6.85_170.12	843.38	54564.7	0.015	2.5e-06	1.57e-05
6.05_924.61	468.43	30484.8	0.015	< 1e-07	1.33e-06
5.58_891.46	362.33	24780	0.015	0.002885	0.00568
5.45_172.13	298.19	19594.9	0.015	< 1e-07	< 1e-07
5.41_124.08	2952.23	196251	0.015	0.0004269	0.00107
4.99_124.08	4806.52	313224	0.015	1e-07	1.33e-06
3.96_156.14	1939.84	132529	0.015	0.0001667	0.000478
3.75_112.11	1647.5	111441	0.015	< 1e-07	< 1e-07
3.46_129.06	1461.23	99920	0.015	2e-07	2.33e-06
2.77_160.07	1181	80763.4	0.015	0.000633	0.00151
2.71_199.10	5283.03	341042	0.015	< 1e-07	1.33e-06
2.70_176.10	10404	715626	0.015	4.17e-05	0.000151
2.43_206.08	575.33	37142.2	0.015	2.2e-06	1.42e-05
2.22_206.09	573	37158.3	0.015	0.0014131	0.00308
1.40_208.10	1017.47	67382	0.015	< 1e-07	< 1e-07
1.23_142.08	1711.82	115148	0.015	< 1e-07	< 1e-07
6.86_288.11	924.78	64898.9	0.014	0.0022637	0.00464
5.72_219.11	5405.76	395676	0.014	0.0172501	0.0289
5.63_406.20	847.75	59611.4	0.014	0.0042644	0.00807
3.98_164.10	959.39	66822	0.014	4.76e-05	0.000169
3.82_108.08	15384.7	1.09336e+06	0.014	< 1e-07	1.33e-06
3.37_166.12	2613.9	181870	0.014	2.3e-06	1.47e-05
3.28_114.12	890.93	64769.8	0.014	< 1e-07	< 1e-07
2.30_188.11	26101.5	1.82544e+06	0.014	1.56e-05	6.68e-05
7.44_212.13	434.7	32697.6	0.013	1.2e-06	9.16e-06
5.17_222.11	157.4	12354	0.013	< 1e-07	1.33e-06
4.41_138.09	2783.48	220742	0.013	< 1e-07	< 1e-07
3.49_132.10	1049.63	79518.3	0.013	0.0002641	0.000703
2.80_128.14	659.66	52032.8	0.013	< 1e-07	< 1e-07
2.46_172.04	324.83	25828.6	0.013	1e-07	1.33e-06
2.37_190.12	1260.78	95787.6	0.013	2.6e-06	1.61e-05
2.34_184.13	2606.94	201188	0.013	0.0022911	0.00467
2.13_202.12	1007.76	79384	0.013	0.0002288	0.000631
1.50_152.07	2470.22	187592	0.013	< 1e-07	< 1e-07
5.72_1002.62	236.75	20121.1	0.012	1e-07	1.33e-06
4.14_204.10	6982.61	588165	0.012	0.0001546	0.000447
2.87_164.22	381.83	31653.3	0.012	0.0004132	0.00104
2.44_148.11	949.78	76316.3	0.012	1.54e-05	6.63e-05
1.36_178.09	670	54319.5	0.012	2.6e-06	1.61e-05
1.22_181.08	2749.93	233813	0.012	< 1e-07	< 1e-07
7.71_190.10	259.11	23874.1	0.011	2e-07	2.33e-06
7.22_200.07	159.72	14754.9	0.011	< 1e-07	< 1e-07
7.07_534.26	129	11876.6	0.011	0.0013783	0.00302
6.91_495.16	136.15	12028.1	0.011	3.7e-06	2.11e-05
5.61_1002.62	260.67	24152.9	0.011	6e-07	5.38e-06
4.38_81.03	663.86	58516.3	0.011	1.34e-05	5.9e-05
1.62_152.10	5631.04	489778	0.011	2e-07	2.33e-06
1.59_909.60_1.59_931.59	1850.52	171124	0.011	0.0002549	0.000687
7.16_371.19	302.46	29675.8	0.01	5.8e-05	0.000198
7.01_190.03	162.6	15525.6	0.01	0.0119777	0.0205
5.94_204.07	267.99	25661.6	0.01	0.0001654	0.000476
4.37_176.19	473.58	46473.1	0.01	0.000469	0.00115
2.88_164.11	7029.14	687965	0.01	7e-07	6.06e-06
2.77_178.12	1511.38	147114	0.01	< 1e-07	< 1e-07
2.44_142.16	652.01	64905.9	0.01	1.72e-05	7.18e-05
1.34_231.08	796.77	76220	0.01	< 1e-07	< 1e-07
3.25_166.12	1992.98	203361	0.0098	1.9e-06	1.28e-05
4.14_206.12	1697.18	174122	0.0097	1.37e-05	5.99e-05
4.64_94.07	6939.5	720479	0.0096	< 1e-07	< 1e-07
2.63_136.11	3452.63	360586	0.0096	4.33e-05	0.000155
5.71_219.25	254.28	26713.6	0.0095	0.0078347	0.0141
1.24_190.08	815.89	87626.5	0.0093	5e-07	4.72e-06
6.88_256.08	318.18	34507.7	0.0092	6.6e-06	3.35e-05
3.70_190.09	910	99044.7	0.0092	0.0037357	0.00712
2.29_188.23	1878.82	205197	0.0092	0.0188455	0.0313
4.13_204.23	534.86	58779.5	0.0091	3e-07	3.12e-06
7.65_167.12	262.46	29348.3	0.0089	< 1e-07	< 1e-07
7.02_240.12	187.64	21046.4	0.0089	2.6e-06	1.61e-05
5.61_244.10	1260.36	141453	0.0089	0.0014362	0.00313
1.17_194.08	1278.68	143969	0.0089	< 1e-07	1.33e-06
2.83_176.11	3119.03	356609	0.0087	9.2e-06	4.35e-05
2.32_150.24	200.95	23898.1	0.0084	6.55e-05	0.000217
3.59_156.14	1870.06	229095	0.0082	< 1e-07	< 1e-07
2.15_164.14	2079.93	255744	0.0081	0.0013779	0.00302
1.51_234.08	951.04	128330	0.0074	< 1e-07	1.33e-06
2.51_178.12	1569.95	219839	0.0071	< 1e-07	< 1e-07
1.76_110.06	4387.94	628678	0.007	< 1e-07	< 1e-07
1.65_110.06	2624.11	388272	0.0068	< 1e-07	< 1e-07
3.20_164.10	1539.9	234409	0.0066	2.1e-06	1.38e-05
2.41_150.13	1948.3	306649	0.0064	0.0004091	0.00103
2.32_150.13	2951.46	482619	0.0061	1.8e-06	1.24e-05
3.63_108.08	2834.45	482476	0.0059	1e-06	7.98e-06
1.13_193.05	1243.98	214750	0.0058	< 1e-07	< 1e-07
5.18_238.07	153.85	27165.6	0.0057	< 1e-07	< 1e-07
5.65_218.08	490.64	93860.4	0.0052	0.0003915	0.00099
3.03_122.23	710.82	138628	0.0051	< 1e-07	< 1e-07
4.37_176.07	4110.34	823998	0.005	1.83e-05	7.51e-05
1.98_224.09	267	54191.6	0.0049	4.21e-05	0.000152
1.13_207.06	405.23	83207.6	0.0049	< 1e-07	< 1e-07
7.61_236.15	299.01	65606.2	0.0046	3e-07	3.12e-06
1.82_291.10 _1.82_286.14 _1.82_269.12	6387.38	1.38597e+06	0.0046	6.3e-05	0.00021
5.45_200.16	400.02	95197.1	0.0042	< 1e-07	< 1e-07
6.86_334.14	86	20810.7	0.0041	5e-07	4.72e-06
2.57_176.23	1526.42	384569	0.004	2.12e-05	8.5e-05
5.38_232.10	373.7	106052	0.0035	2e-07	2.33e-06
7.87_347.10	303.51	94444.9	0.0032	5e-07	4.72e-06
2.49_174.21	1215.11	424360	0.0029	< 1e-07	1.33e-06
5.46_226.14	832.51	401410	0.0021	< 1e-07	< 1e-07
