# Supplementary material for: Medium Roasting and Brewing Methods Differentially Modulate Global Metabolites, Lipids, Biogenic Amines, Minerals, and Antioxidant Capacity of Hawai‘i-Grown Coffee (Coffea arabica)
Source: Metabolites. 2023 Mar 10;13(3):412. doi: 10.3390/metabo13030412 (PMC10051321; doi:10.3390/metabo13030412)
Supplement: Supplementary file 1 [file metabolites-13-00412-s001.zip › Coffee Supplement 4 Nerurkar.xlsx]

## Sheet: 1-Global metabolites
Global metabolites significantly different among green and roasted Waialua coffee
Number of metabolites significant at 0.05 level of the univariate test: 312				103 known metabolites
Class 1: WaialuaGreen; Class 2: WaialuaRoasted (no cold brew)				208 unknown metabolites
The first 312 genes are significant at the nominal 0.05 level of the univariate test
UniqueID	Geom mean of intensities in class 1	Geom mean of intensities in class 2	Fold-change	Parametric p-value	FDR
tryptophan	47833.5	255.29	187.37	1e-07	6.23e-07
4-aminobutyric acid	9961.88	111.44	89.39	< 1e-07	< 1e-07
glutamic acid	17073	266.86	63.98	2.6e-06	9.82e-06
ethanolamine	329859	5259.4	62.72	< 1e-07	< 1e-07
proline	24130.8	503.83	47.89	< 1e-07	< 1e-07
aspartic acid	25590.3	704.15	36.34	1.2e-06	5.25e-06
sucrose	1.00455e+06	29547	34	< 1e-07	< 1e-07
valine	15941.1	480.84	33.15	7.5e-06	2.38e-05
alanine	81767.2	2669.31	30.63	1e-07	6.23e-07
serine	23239	771.96	30.1	4e-07	2.03e-06
phenylalanine	45742.7	2275.98	20.1	< 1e-07	< 1e-07
galactonic acid	4807.85	245.86	19.56	< 1e-07	< 1e-07
fructose	14236.2	883.82	16.11	7e-07	3.33e-06
raffinose	5404.24	379.16	14.25	0.0003348	0.000705
putrescine	3116.14	282.81	11.02	3.69e-05	9.37e-05
glucose	4238.35	451.02	9.4	9e-07	4.14e-06
asparagine	7397.02	897.37	8.24	1.9e-06	7.7e-06
saccharic acid	2117.18	290.21	7.3	9e-07	4.14e-06
isoleucine	14544.6	2308.15	6.3	< 1e-07	6.23e-07
beta-alanine	585.65	117.09	5	0.0004322	0.000884
glycine	3072.21	660.64	4.65	0.0251323	0.037
ferulic acid	1149.55	265.19	4.33	1.44e-05	4.13e-05
chlorogenic acid	1.09672e+06	255619	4.29	9.5e-06	2.86e-05
3,4-dihydroxycinnamic acid	32664.3	7676.58	4.26	6.8e-06	2.18e-05
isohexonic acid	1119.34	267.93	4.18	0.0125187	0.0197
threonine	505.27	136.04	3.71	0.0021875	0.00398
isothreonic acid	754.38	288.88	2.61	0.0023359	0.00418
tyrosine	12054.7	5241.21	2.3	7.94e-05	0.00019
threonic acid	469.3	214.01	2.19	0.0043738	0.00738
mannose	2329.15	1172.25	1.99	0.0174715	0.0267
malic acid	144377	74425.4	1.94	0.0013942	0.00262
glycerol	279771	176605	1.58	0.0002794	0.000597
benzoic acid	11651.4	14961.5	0.78	7.56e-05	0.000182
galactinol	10458.6	14497	0.72	0.039616	0.0569
xylitol	5071.15	7302.55	0.69	0.0199733	0.0301
deoxypentitol	913.96	1562.6	0.58	0.0033362	0.00572
arabitol	17896.6	31662.8	0.57	0.0134182	0.021
heptadecanoic acid	1324.86	2391.21	0.55	0.0001809	0.0004
1,2-anhydro-myo-inositol NIST	835.94	1564.97	0.53	5e-06	1.7e-05
isomaltose	2058.87	3954.04	0.52	0.0110776	0.0177
myo-inositol	113465	242575	0.47	0.0003066	0.000648
glycerol-3-galactoside	2518.88	5449.86	0.46	0.0004424	0.000901
digitoxose	1292.59	2799.35	0.46	5e-06	1.7e-05
citramalic acid	314.68	680.57	0.46	3.1e-05	8.06e-05
4-methylcatechol	679.65	1490.88	0.46	0.0001345	0.000306
trehalose	1127.29	2550.78	0.44	0.0437858	0.0626
beta-glycerolphosphate	467.79	1058.16	0.44	0.0188776	0.0286
nicotinic acid	88954.4	205661	0.43	4.76e-05	0.000118
lyxitol	13155.6	31291.9	0.42	0.0213969	0.0321
isochlorogenic acid	4698.78	11213.3	0.42	0.0003772	0.000783
p-hydroxylphenyllactic acid	108.66	263.44	0.41	0.0479291	0.0681
n-acetyl-d-hexosamine	184.32	484.5	0.38	0.0032146	0.00559
maltose	1725.61	4670.36	0.37	0.0032737	0.00566
adenosine	1830.06	4885.38	0.37	0.0062476	0.0103
phenylacetic acid	1057.68	2984.45	0.35	0.0001764	0.000392
arbutin	758.95	2174.23	0.35	6.6e-06	2.13e-05
diglycerol	2414.42	7066.33	0.34	0.0030442	0.00534
pyruvic acid	324.28	1018.9	0.32	0.0391226	0.0563
maleic acid	862.28	3207.58	0.27	0.0002676	0.000574
2-picolinic acid	416.64	1682.83	0.25	0.0023104	0.00415
vanillic acid	155.19	670.27	0.23	1.91e-05	5.31e-05
succinic acid	2154.15	9449.64	0.23	5.2e-06	1.74e-05
2,3-dihydroxypyridine	394.2	1728.16	0.23	< 1e-07	6.23e-07
succinate semialdehyde	341.05	1547.41	0.22	0.0004776	0.00096
glutaric acid	178.76	832.82	0.21	0.0006239	0.00123
butyrolactam NIST	4630.79	22198.1	0.21	3.65e-05	9.33e-05
2-hydroxyhexanoic acid	362.45	1758.56	0.21	0.0002255	0.000489
2,3-dihydroxybutanoic acid NIST	80.33	413.2	0.19	1e-07	6.23e-07
4-hydroxybenzoate	473.2	2606.04	0.18	2.2e-06	8.61e-06
xylose	1896.33	11882.7	0.16	0.0071003	0.0116
UDP-glucuronic acid	1233.66	8256.39	0.15	5e-07	2.46e-06
maleimide	747.87	5173.65	0.14	0.0003567	0.000747
indole-3-lactate	124.08	892.73	0.14	3e-07	1.66e-06
pyrogallol	94.01	744.75	0.13	5.86e-05	0.000142
xylulose NIST	219.93	1874.4	0.12	0.0008552	0.00164
uridine	548.14	4679.6	0.12	2.28e-05	6.26e-05
fumaric acid	7952.76	65383.6	0.12	< 1e-07	< 1e-07
adenine	1166.8	9703.98	0.12	2e-07	1.18e-06
salicylic acid	693.84	6316.43	0.11	4e-07	2.03e-06
uracil	204.92	2098.02	0.098	0.0022389	0.00404
3,4-dihydroxybenzoic acid	1753.87	18329.2	0.096	< 1e-07	< 1e-07
beta-mannosylglycerate	200.24	2522.51	0.079	1e-07	6.23e-07
oxoproline	56816.3	751253	0.076	< 1e-07	< 1e-07
3,4-dihydroxyhydrocinnamic acid NIST	1880.49	24944.9	0.075	< 1e-07	< 1e-07
n-acetylglutamate	357.39	4857.6	0.074	1.87e-05	5.23e-05
glyceric acid	4318.19	58875.4	0.073	< 1e-07	< 1e-07
1-methyladenosine	93.13	1276.68	0.073	< 1e-07	< 1e-07
lactic acid	2924.23	54165.2	0.054	< 1e-07	< 1e-07
pyrrole-2-carboxylic acid	91.12	1844.73	0.049	5e-07	2.46e-06
N-acetyl-D-tryptophan	137.64	2818.2	0.049	< 1e-07	< 1e-07
N-acetylaspartic acid	185.54	3925.16	0.047	4.2e-06	1.46e-05
2-monopalmitin	223.33	4969.49	0.045	2.94e-05	7.74e-05
arabinose	675.73	18525.7	0.036	1.9e-06	7.7e-06
thymine	71.14	2111.94	0.034	0.0001642	0.00037
levoglucosan	769	27373.7	0.028	2e-07	1.18e-06
citraconic acid	10086.6	369139	0.027	< 1e-07	< 1e-07
2-hydroxybutanoic acid	598.42	28705.8	0.021	< 1e-07	< 1e-07
itaconic acid	2175.02	112323	0.019	< 1e-07	< 1e-07
methylmaleic acid	201.8	15087	0.013	< 1e-07	< 1e-07
3-hydroxybenzoic acid	172.3	12823.4	0.013	5e-07	2.46e-06
glycolic acid	1806.27	265886	0.0068	< 1e-07	< 1e-07
5-hydroxymethyl-2-furoic acid NIST	152.58	30457	0.005	< 1e-07	< 1e-07
catechol	86.27	50802	0.0017	< 1e-07	< 1e-07
UniqueID	Geom mean of intensities in class 1	Geom mean of intensities in class 2	Fold-change	Parametric p-value	FDR
84209	1796.12	167.84	10.7	0.0050013	0.00837
102904	3616.13	381.36	9.48	2.7e-06	9.94e-06
16809	1085.99	120.51	9.01	3.79e-05	9.52e-05
191804	6072.32	725.88	8.37	1e-06	4.42e-06
170971	12979.6	2982.31	4.35	0.0004073	0.000837
105250	531.82	136.12	3.91	0.0032927	0.00566
161497	2814.35	728.62	3.86	0.0009225	0.00177
127358	4644.86	1400.99	3.32	5.3e-06	1.76e-05
17439	287.75	88.9	3.24	0.0009704	0.00185
105209	796.13	246.29	3.23	0.0005802	0.00114
453	7683.76	2896.41	2.65	0.0001245	0.000287
3228	2388.81	943.14	2.53	0.0014077	0.00264
189939	2507.76	1051.56	2.38	0.0018061	0.00334
102858	49756.6	22156	2.25	0.0041236	0.00704
171558	3303.24	1597.42	2.07	0.0156882	0.0242
16548	56028.3	27901.7	2.01	0.0004798	0.00096
84181	8381.66	4258.21	1.97	0.0004742	0.000957
100862	4130.01	2131.34	1.94	0.0171049	0.0263
131157	1137.13	620.41	1.83	0.0247088	0.0365
17428	1983.49	1315.47	1.51	0.0287834	0.042
106931	5989.94	4077.18	1.47	0.0253726	0.0373
17289	2828.64	1963.52	1.44	0.0221995	0.0331
31408	13043.2	16601.7	0.79	0.0149233	0.0231
14724	6547.26	8390.83	0.78	0.0123357	0.0195
31359	1887.7	2501.2	0.75	0.0234452	0.0349
2575	498.08	666	0.75	0.0026304	0.00467
183216	7029.96	9679.73	0.73	0.035087	0.0508
47358	498.08	691.95	0.72	0.001977	0.00363
183110	6231.77	8769.94	0.71	0.0055352	0.0092
134463	39318.3	57253.4	0.69	0.0130646	0.0205
1878	3235.9	4759.23	0.68	0.0027203	0.00479
106387	5137.62	7741.87	0.66	0.0030603	0.00535
131558	1960.55	3012.3	0.65	0.0183129	0.0278
125788	1470.61	2374.15	0.62	0.0360778	0.0521
16571	27772.4	44874.2	0.62	0.0042072	0.00715
16793	3419.96	5592.19	0.61	0.0007879	0.00153
170069	1342.03	2245.69	0.6	0.0001073	0.000254
104901	1391.22	2337.48	0.6	0.0112334	0.0179
26755	6314.54	10470.9	0.6	0.0002108	0.000461
105081	14200.3	23877.4	0.59	0.0001002	0.000238
17327	9096.27	15825.8	0.57	0.0023701	0.00422
189286	790.34	1416.72	0.56	0.0299677	0.0436
21683	6653.65	12024.9	0.55	0.0108197	0.0173
127690	6122.73	11576.6	0.53	0.0002955	0.000628
125786	1621.53	3049.04	0.53	0.0176365	0.0269
22346	2207.62	4192	0.53	0.0244926	0.0363
118854	846.56	1637.2	0.52	0.0075773	0.0123
16594	16645.1	31762.2	0.52	2.88e-05	7.62e-05
16909	1536.01	2994.9	0.51	5.09e-05	0.000125
54	388.21	761.8	0.51	0.0464215	0.0662
104922	2159.64	4358.38	0.5	0.00047	0.000953
14736	248691	494342	0.5	0.001178	0.00223
183356	2460.38	5068.76	0.49	0.0001153	0.00027
102847	537.95	1109.09	0.49	0.000172	0.000384
170821	95.24	204.12	0.47	0.0077318	0.0125
110965	2207.62	4649.56	0.47	0.0022291	0.00404
131202	358.4	805.51	0.44	0.0146528	0.0227
17425	1391.22	3154.76	0.44	0.0046147	0.00776
17187	663.43	1496.89	0.44	0.0027139	0.00479
3161	8139.38	18908.3	0.43	1.2e-05	3.56e-05
102860	655.55	1563.52	0.42	0.0003673	0.000766
1735	2257.78	5482.39	0.41	1.96e-05	5.41e-05
100876	6267.57	15839.3	0.4	0.0061303	0.0101
110	1042.67	2678.19	0.39	0.0015755	0.00293
183228	663.43	1784.3	0.37	0.0001214	0.000281
17198	3734.83	10161.5	0.37	0.0143481	0.0223
105630	2841.87	7938.2	0.36	0.002062	0.00377
100897	1079.13	3109.28	0.35	0.020866	0.0314
16649	690.47	1973.18	0.35	0.0072874	0.0118
160847	902.47	2647.19	0.34	0.0002245	0.000489
2547	146.31	429.26	0.34	0.000704	0.00138
110889	1016.63	3070.64	0.33	0.0280344	0.041
89221	1011.47	3163.4	0.32	1e-06	4.42e-06
816	977.46	3085.07	0.32	0.0032757	0.00566
168766	1347.79	4400.7	0.31	2e-06	7.96e-06
17391	176.48	583.36	0.3	0.0063189	0.0104
1700	408.24	1394.98	0.29	0.000808	0.00156
18147	189.21	684.86	0.28	0.0042308	0.00716
1833	95.3	334.45	0.28	0.0005339	0.00106
110018	370.24	1360.59	0.27	8.1e-06	2.54e-05
5483	264.16	1010.01	0.26	0.001579	0.00293
134461	975111	3.9611e+06	0.25	2.4e-06	9.31e-06
85067	346.58	1398.22	0.25	7.6e-06	2.4e-05
118997	232.38	968.19	0.24	1.61e-05	4.59e-05
110022	90.28	369.32	0.24	0.0497174	0.0704
106153	236.79	972.6	0.24	3.71e-05	9.37e-05
105085	130.49	543.13	0.24	0.0002424	0.000523
102849	4626.45	20493.6	0.23	3e-07	1.66e-06
84185	157.76	684.56	0.23	3e-07	1.66e-06
3185	1449.97	6367.74	0.23	2.7e-06	9.94e-06
106385	2054.04	9519.27	0.22	0.0001138	0.000268
18242	157.25	731.04	0.22	3e-06	1.07e-05
3270	90.9	419.42	0.22	2.46e-05	6.63e-05
190008	261.89	1230.24	0.21	0.0019034	0.00351
34183	192.64	933.46	0.21	0.0001193	0.000278
168863	203.45	1041.55	0.2	2.44e-05	6.62e-05
106211	103.17	521.95	0.2	4.04e-05	0.0001
102733	678.86	3476.58	0.2	3.9e-05	9.74e-05
127359	814.12	4250.88	0.19	5.9e-06	1.93e-05
107131	827.76	4260.19	0.19	1.64e-05	4.65e-05
32528	1185.65	6374.1	0.19	5.1e-06	1.72e-05
183276	579.48	3241.61	0.18	0.0005358	0.00106
3232	1272.61	7018.77	0.18	1.29e-05	3.78e-05
163873	641.04	3830.35	0.17	0.0083061	0.0134
47420	977.46	5763.51	0.17	7e-07	3.33e-06
1715	434.91	2621.41	0.17	3e-07	1.66e-06
135867	683.65	4391.32	0.16	8.9e-06	2.73e-05
125942	1115.21	6991.47	0.16	6.5e-05	0.000157
44509	83.01	538.77	0.15	< 1e-07	6.23e-07
114501	94.96	696.28	0.14	2.7e-06	9.94e-06
110086	151.66	1155.8	0.13	9e-07	4.14e-06
84607	85.18	661.8	0.13	6.1e-06	1.98e-05
17466	168.29	1268.69	0.13	0.0053833	0.00898
2188	377.05	2917.99	0.13	4e-07	2.03e-06
1705	163.13	1273.14	0.13	1.5e-06	6.31e-06
170962	223.32	1788.15	0.12	4.6e-06	1.59e-05
118791	119.48	1016.67	0.12	1.16e-05	3.46e-05
105305	202.94	1708.05	0.12	< 1e-07	< 1e-07
99877	91.69	734.36	0.12	1e-07	6.23e-07
18037	169.31	1417.27	0.12	0.0113895	0.018
4735	268.78	2185.63	0.12	< 1e-07	< 1e-07
1673	495.78	4140.5	0.12	0.007258	0.0118
309	72.41	580.85	0.12	6e-07	2.91e-06
124564	895.74	8037.26	0.11	1.3e-06	5.52e-06
106921	119.55	1108.76	0.11	9.2e-06	2.79e-05
21707	125.43	1159.51	0.11	5.65e-05	0.000138
18086	86.75	825.99	0.11	5.5e-06	1.81e-05
17644	166.04	1527.02	0.11	3e-06	1.07e-05
17011	173.38	1620.72	0.11	3.22e-05	8.32e-05
2667	64.86	572.69	0.11	1.7e-06	7.09e-06
2394	173.38	1589.59	0.11	1.38e-05	3.99e-05
102791	122.42	1212.47	0.1	0.0001992	0.000438
34172	474.67	4691.59	0.1	3.5e-06	1.23e-05
17066	210.35	2039.38	0.1	8.2e-06	2.55e-05
6381	123.14	1179.93	0.1	3e-05	7.85e-05
3253	799.21	7950.34	0.1	2.2e-06	8.61e-06
3285	125.49	1292.84	0.097	0.0007305	0.00142
1996	812.05	8618.32	0.094	< 1e-07	6.23e-07
183116	210.35	2310.64	0.091	2.87e-05	7.62e-05
1717	189.67	2111.27	0.09	8.9e-06	2.73e-05
4732	138.87	1556.08	0.089	2e-07	1.18e-06
2395	100.44	1132.07	0.089	1e-06	4.42e-06
4797	1830.73	20797.7	0.088	0.0003847	0.000795
183206	274.5	3150.73	0.087	1.26e-05	3.71e-05
102850	298.56	3530.31	0.085	3e-07	1.66e-06
3173	170.25	2083.69	0.082	3.5e-06	1.23e-05
101706	118.15	1480.55	0.08	3e-06	1.07e-05
100878	339.32	4286.09	0.079	1e-07	6.23e-07
189727	1532.25	19545.5	0.078	< 1e-07	< 1e-07
17471	251.33	3243.4	0.077	0.0001277	0.000292
4929	231.73	3010.36	0.077	2.72e-05	7.29e-05
29926	163.51	2148.38	0.076	1e-07	6.23e-07
1803	88.44	1163.48	0.076	3.35e-05	8.61e-05
34149	182.88	2424.81	0.075	1e-07	6.23e-07
1830	127.48	1699.01	0.075	< 1e-07	< 1e-07
14744	200.24	2736.41	0.073	< 1e-07	6.23e-07
9489	381.82	5215.19	0.073	< 1e-07	6.23e-07
117482	192.94	2697.6	0.072	< 1e-07	< 1e-07
14688	151.73	2093.06	0.072	1.33e-05	3.87e-05
2031	18636.8	260319	0.072	< 1e-07	< 1e-07
109383	240.44	3511.26	0.068	1.74e-05	4.9e-05
16784	112.24	1710.4	0.066	4e-07	2.03e-06
160821	90.01	1434.66	0.063	< 1e-07	< 1e-07
125900	118.88	1893.93	0.063	1e-06	4.42e-06
84151	992.42	16153.4	0.061	0.0001682	0.000377
1713	188.85	3074.52	0.061	< 1e-07	6.23e-07
100869	915.76	15415.7	0.059	< 1e-07	< 1e-07
34007	1791.26	30151.8	0.059	< 1e-07	< 1e-07
122293	129.52	2368.34	0.055	< 1e-07	< 1e-07
189287	146.86	2729.23	0.054	2.8e-06	1.02e-05
125800	675.73	12732	0.053	0.0011575	0.0022
171576	12434.3	241013	0.052	< 1e-07	< 1e-07
2568	118	2274.48	0.052	1e-07	6.23e-07
34113	294.28	5839.18	0.05	< 1e-07	< 1e-07
88521	116.74	2371.16	0.049	< 1e-07	6.23e-07
3211	218.75	4455.46	0.049	1.8e-06	7.44e-06
134887	69.48	1440.47	0.048	9.1e-06	2.77e-05
1702	171.26	3718.21	0.046	4e-07	2.03e-06
610256	473.39	13271.6	0.036	2e-07	1.18e-06
133237	93.68	2635.58	0.036	1.3e-06	5.52e-06
130582	218.03	6208.63	0.035	2.5e-06	9.53e-06
122787	726.59	20813.9	0.035	4e-07	2.03e-06
41876	93.68	2676.42	0.035	2e-06	7.96e-06
195186	1085.26	32333.5	0.034	2.3e-05	6.28e-05
103138	363.47	10632	0.034	< 1e-07	< 1e-07
189239	109.79	3369	0.033	0.0001599	0.000362
122235	290.97	8725.24	0.033	< 1e-07	6.23e-07
1721	120.25	3619.03	0.033	1.3e-06	5.52e-06
4986	445.54	16435.2	0.027	2.5e-06	9.53e-06
133264	240.74	11124	0.022	4e-07	2.03e-06
1981	1572.64	70375.9	0.022	< 1e-07	6.23e-07
12444	657.71	35245.2	0.019	< 1e-07	< 1e-07
183040	7897.49	427697	0.018	< 1e-07	< 1e-07
5121	723.76	42492.3	0.017	< 1e-07	< 1e-07
123989	179.4	11444.2	0.016	1e-07	6.23e-07
122221	315.93	26781.7	0.012	< 1e-07	< 1e-07
7053	391.16	35132	0.011	< 1e-07	6.23e-07
188970	109.8	10649	0.01	< 1e-07	< 1e-07
102740	123.68	14491.9	0.0085	< 1e-07	< 1e-07
145951	1323.68	189785	0.007	< 1e-07	< 1e-07
105538	341.4	58585.3	0.0058	< 1e-07	< 1e-07
4529	444.96	76905	0.0058	< 1e-07	< 1e-07
18156	641.81	116438	0.0055	< 1e-07	< 1e-07
14689	641.81	115741	0.0055	< 1e-07	< 1e-07
125070	118.52	22032.8	0.0054	< 1e-07	< 1e-07
170483	130.5	44401.9	0.0029	< 1e-07	< 1e-07
188921	398.32	170319	0.0023	< 1e-07	< 1e-07
33993	1009.92	838118	0.0012	< 1e-07	< 1e-07
134464	1633.16	1.46298e+06	0.0011	< 1e-07	< 1e-07

## Sheet: 2-Lipids positive clustering
Lipids (positive clustering) significantly different among green and roasted Waialua coffee
Number of positive ESI lipids significant at 0.05 level of the univariate test: 105				5 known positive ESI lipids
Class 1: WailuaGreen; Class 2: WailuaRoasted.				100 unknown positive ESI lipids
UniqueID	Geom mean of intensities in class 1	Geom mean of intensities in class 2	Fold-change	Parametric p-value	FDR
Annotation-PC (36:4) A	1956.4	15721.8	0.12	0.0346069	0.666
Annotation-PC (34:1)	842.18	8240.01	0.1	0.0452869	0.74
Annotation-LPC (16:0)	11528	7482.76	1.54	0.0452446	0.74
Annotation-DG (38:5)	16	1490.46	0.011	0.0065254	0.192
Annotation-1_CUDA (pos) iSTD	49782.8	60413.1	0.82	0.0132537	0.34
UniqueID	Geom mean of intensities in class 1	Geom mean of intensities in class 2	Fold-change	Parametric p-value	FDR
9.73_967.85	951.52	5288.15	0.18	0.0398118	0.704
9.73_914.07	669.05	5171.78	0.13	0.0042832	0.139
9.73_899.23	157	45998.8	0.0034	0.010873	0.288
9.70_948.80	714	4460.45	0.16	0.0239997	0.524
9.36_936.80	388.09	3099.23	0.13	0.0406469	0.707
8.89_930.80	3184.31	350.62	9.08	0.0159827	0.398
8.81_922.76	1453.62	4706.92	0.31	0.0209483	0.477
7.87_877.73	1923.82	8704.02	0.22	0.0256531	0.54
6.80_593.64	4224.51	789	5.35	0.0493999	0.763
6.40_602.53	2292	5827.24	0.39	0.0190557	0.453
5.93_1187.92	69.82	3467.3	0.02	0.0120929	0.315
4.05_455.40	4479.2	9120.86	0.49	0.0357056	0.666
3.13_557.41	2302.43	16563.1	0.14	0.0468615	0.751
3.13_489.29	3212.44	6233.64	0.52	0.0277211	0.553
2.54_654.33	1547.04	8410.92	0.18	0.026154	0.542
11.58_577.52	468.3	4000.95	0.12	0.0204628	0.473
11.51_971.88	987.75	10692.7	0.092	0.0495716	0.763
11.26_970.74	1322	5128.1	0.26	0.0389567	0.704
11.25_937.82	1631.16	6473.42	0.25	0.0394325	0.704
11.24_969.74	2161.3	5889.31	0.37	0.0421488	0.719
11.21_920.86	599.71	3685.99	0.16	0.0275659	0.553
10.86_898.74	3334.78	24251.9	0.14	0.0104734	0.282
10.86_893.23	1004.9	7451	0.13	0.0355384	0.666
10.55_915.83	438	5491.99	0.08	0.0212218	0.477
10.45_852.28	174	10838.3	0.016	0.029674	0.579
10.25_719.69	681.65	4195.08	0.16	0.037019	0.68
10.10_891.46	1399	4065.04	0.34	0.0358403	0.666
10.08_889.07	1735	6082.27	0.29	0.0441693	0.736
10.07_888.33	886.36	9290.21	0.095	0.0480188	0.756
10.06_865.16	625	4180.38	0.15	0.0440934	0.736
10.03_949.79	5	5347.38	0.00094	0.0481433	0.756
1.48_501.37_1.48_523.35	16128.5	6489.87	2.49	0.027433	0.553
1.42_299.20	297	18812.4	0.016	0.0094059	0.262
1.29_424.33	229.08	343.16	0.67	0.0400613	0.704
1.23_258.28	1014.55	9723.54	0.1	0.0167381	0.41
1.02_555.29	6109.31	3677.4	1.66	0.0052977	0.159
0.87_579.29	11014	7197.83	1.53	0.0033778	0.111
0.85_126.06	1010.39	16361.2	0.062	0.0099853	0.274
0.83_244.10	215	2235.09	0.096	0.0170565	0.412
0.77_315.25_0.77_337.24	15381.8	68858.7	0.22	0.0007368	0.0277
0.76_666.44	292	6877.6	0.042	1.29e-05	0.000834
0.75_891.58	118	2966.97	0.04	0.0422485	0.719
0.75_870.54	129	108646	0.0012	2.7e-06	0.000243
0.74_244.10	367	5830.68	0.063	2.02e-05	0.00113
0.73_892.53	94.05	21587	0.0044	0.0001815	0.00734
0.73_871.54	155	65669.3	0.0024	2.4e-06	0.000243
0.72_856.55_0.72_878.54	241	28867.6	0.0083	3.37e-05	0.00165
0.71_667.43	477.84	1844.55	0.26	0.0043797	0.139
0.70_709.45_0.71_731.43	276	38496.3	0.0072	1.4e-06	0.000174
0.70_313.24_0.70_335.22	15104.3	62643.4	0.24	1.62e-05	0.00097
0.70_295.22	38.5	6104.84	0.0063	0.0013496	0.0474
0.70_277.21	396.95	6631.74	0.06	0.0047646	0.148
0.69_893.53	77	4051.61	0.019	2.24e-05	0.00121
0.67_879.53	111.71	3474.69	0.032	1.2e-06	0.000162
0.65_445.22	575	4272.19	0.13	0.0072033	0.204
0.65_138.06	79135.6	20973.8	3.77	2e-07	5.39e-05
0.64_865.57	191.16	2870.07	0.067	1.4e-05	0.000871
0.64_723.47_0.64_745.45	294	18287.3	0.016	6.31e-05	0.00292
0.64_438.21	407.05	3865.57	0.11	0.0001502	0.00623
0.64_336.22	701.22	7367.65	0.095	3.03e-05	0.00153
0.64_286.14	483	9083.21	0.053	1.86e-05	0.00107
0.62_711.46	523.55	5339.23	0.098	6.2e-06	0.000456
0.62_467.21	513	5662	0.091	9.03e-05	0.00406
0.61_571.32	575.5	3642.18	0.16	1e-05	0.000674
0.61_354.25	1721.68	4739.01	0.36	3.83e-05	0.00182
0.61_290.18	499	15250.3	0.033	2.7e-06	0.000243
0.61_221.10	748	7576	0.099	0.0196834	0.461
0.61_204.11	489.95	11298.3	0.043	7.8e-06	0.000548
0.60_336.25	221.21	14240.5	0.016	0.0257134	0.54
0.60_216.11	329.62	11889	0.028	2e-07	5.39e-05
0.59_593.33	7	3122.3	0.0022	0.0010598	0.0381
0.59_454.25	417.83	5363.18	0.078	1.8e-06	0.000194
0.59_437.20	801.73	6024.44	0.13	0.00015	0.00623
0.59_262.14	610	12201.3	0.05	1.2e-06	0.000162
0.59_203.11	470.78	5910.27	0.08	3.7e-06	0.000315
0.58_326.15	207	16331.6	0.013	2e-07	5.39e-05
0.57_899.56_0.57_921.54	128	11464.2	0.011	2.98e-05	0.00153
0.57_730.46	292.73	5391.77	0.054	0.0137078	0.346
0.57_455.23	751.57	4665.59	0.16	1.1e-06	0.000162
0.57_392.27	961	13445.4	0.071	0.0016971	0.0584
0.57_353.22	8913.63	6918.97	1.29	0.0469396	0.751
0.57_352.24	1708.94	18975.8	0.09	5e-07	8.98e-05
0.57_334.23	602	7464.73	0.081	0.0004551	0.0175
0.57_317.20	1977.5	28848.5	0.069	4e-07	8.08e-05
0.57_299.18	384.43	3641.05	0.11	0.021603	0.479
0.57_229.13	716	14415.3	0.05	1.6e-06	0.000185
0.57_228.10	1176.05	12071.5	0.097	0.0030708	0.103
0.57_219.11_0.56_236.13	423	48994.9	0.0086	< 1e-07	5.39e-05
0.57_213.11	715	4607.69	0.16	0.000138	0.00603
0.57_176.10	283	9933.44	0.028	0.0048354	0.148
0.57_1004.64	106	9547.56	0.011	1e-07	5.39e-05
0.56_256.11	703.91	9870.45	0.071	0.000428	0.0169
0.56_231.11	5344.29	16285.7	0.33	5.5e-06	0.000424
0.56_197.10	2201	3677.36	0.6	0.0008137	0.0299
0.55_729.47	561.7	9806.97	0.057	4e-07	8.08e-05
0.55_591.32	506	4183.71	0.12	0.0297193	0.579
0.55_152.10	939	4941.45	0.19	0.0248593	0.536
0.54_410.24	277.33	11964.5	0.023	0.0069855	0.202
0.54_315.17	903.1	3742.84	0.24	4e-06	0.000323
0.54_166.09	1877.25	34068	0.055	< 1e-07	< 1e-07

## Sheet: 3-Lipids negative clustering
Lipids (negative clustering) significantly different among green and roasted Waialua coffee
Number of negative ESI lipids significant at 0.05 level of the univariate test: 697					7 knownn egative ESI lipids
Class 1: WaialuaGreen; Class 2: WaialuaRoasted (noCB).					690 unknown negative ESI lipids
UniqueID	Geom mean of intensities in class 1	Geom mean of intensities in class 2	Fold-change	Parametric p-value	FDR
Annotation-PI 34:2; PI(16:0/18:2);	127844	36765.5	3.48	0.0017642	0.0148
Annotation-PE (36:1)	2517.13	980.54	2.57	0.0475662	0.154
Annotation-LPC (20:3)	10094.4	380.42	26.53	0.0001499	0.00271
Annotation-LPC (18:1)	18004.7	3001.96	6	7.5e-05	0.00169
Annotation-LPC (18:0) B	7835.78	1205.09	6.5	0.0003399	0.00451
Annotation-LPC (16:0)	25768.9	8358.98	3.08	0.0005131	0.00611
Annotation-FA (18:3) (linolenic acid)	373664	67240.4	5.56	0.0240474	0.0967
UniqueID	Geom mean of intensities in class 1	Geom mean of intensities in class 2	Fold-change	Parametric p-value	FDR
9.88_279.23	5425.74	3066.14	1.77	0.0017976	0.0149
9.88_236.11	10485.4	5094.73	2.06	0.008184	0.0454
9.85_533.41	5680.09	3348.47	1.7	0.0347935	0.125
9.81_854.58	17138	1569.97	10.92	0.0078952	0.0441
9.59_906.70	2791.55	4441.74	0.63	0.0394819	0.135
8.90_711.61	3756.92	1254.59	2.99	0.0170661	0.0752
8.85_752.68	1129.08	7622.18	0.15	0.0265509	0.104
8.85_728.63	807.72	8601.64	0.094	0.0150457	0.0698
8.72_711.63	532.43	2087.55	0.26	0.0402003	0.137
8.71_684.61_8.71_708.65	830.03	14327.6	0.058	0.0075143	0.0427
8.56_738.66	546.7	13378.1	0.041	0.0174017	0.0762
8.54_715.62	479.95	3822.56	0.13	0.0387685	0.133
8.47_994.82	3157.9	991.73	3.18	0.0131719	0.0634
8.35_921.69_8.33_945.74	9131.44	1589.44	5.75	0.0216774	0.0905
8.29_850.63	14690.9	11226.5	1.31	0.0271564	0.106
8.27_700.60	2154.92	52627.8	0.041	0.0028545	0.0215
8.26_724.65	1119.35	50277.8	0.022	0.0022494	0.0175
8.25_664.62	685.82	24837.2	0.028	0.0022692	0.0176
8.22_712.60	458.92	11288.8	0.041	0.0389533	0.133
8.14_873.63	13821.9	3501.34	3.95	0.0001139	0.0023
8.00_718.61_8.01_742.66	430.98	5200.56	0.083	0.015414	0.0707
7.94_688.59	1147.42	5714.81	0.2	0.0101081	0.0525
7.94_686.59	1203.69	18780.8	0.064	0.0481836	0.154
7.93_698.59	2062.83	41616.1	0.05	0.0151192	0.0698
7.91_723.63	558.5	18018	0.031	0.0091431	0.049
7.91_722.63	878.2	34051.1	0.026	0.0093347	0.0499
7.91_701.59	1067.8	4052.61	0.26	0.0163051	0.0727
7.91_699.59	605.7	12455.4	0.049	0.0004724	0.00578
7.90_721.59	523.14	5743.96	0.091	0.0031966	0.0232
7.90_662.61	799.07	17975.5	0.044	0.006295	0.0376
7.87_896.67	18273.4	10829.3	1.69	0.0479917	0.154
7.84_700.59	1373.51	8039.78	0.17	0.0381836	0.132
7.80_929.71	3489.88	1078.95	3.23	0.0231297	0.0947
7.66_656.56	5758.36	1933.01	2.98	0.0411035	0.138
7.65_632.51	3228.11	1552.75	2.08	0.0354764	0.127
7.61_672.57	914.31	19358.2	0.047	0.015431	0.0707
7.58_708.61	1024.75	8889.37	0.12	0.0451333	0.148
7.31_307.08	38030.6	9507.98	4	0.0049741	0.0323
7.29_734.60	13853.9	1640.45	8.45	0.004829	0.0315
7.29_698.63	10632.2	1214.37	8.76	0.0159928	0.0718
7.28_716.60	720.88	3796.79	0.19	0.0468367	0.152
7.24_1029.76	3769.77	2213.19	1.7	0.034914	0.125
7.21_877.63	7312.92	1105.39	6.62	0.0064489	0.0383
7.19_901.68	7772.41	1142.59	6.8	0.0003196	0.00432
7.03_505.37	139584	78409	1.78	0.0267834	0.104
6.98_880.64	6538.59	1926.07	3.39	0.0260991	0.103
6.98_842.67	4321.99	1442.25	3	0.0011588	0.0111
6.97_902.69	12589.3	3734.53	3.37	0.0009379	0.00943
6.97_879.65_6.96_903.70	14085.2	4810.34	2.93	0.0019591	0.0158
6.97_878.65	12830.9	4475.87	2.87	6.72e-05	0.00159
6.97_732.59	13563	658.82	20.59	1.62e-05	0.000677
6.96_696.61	10400	717.39	14.5	5.03e-05	0.00134
6.94_874.65	1284.88	928.03	1.38	0.0362053	0.128
6.88_1053.76	3472.59	1122.41	3.09	0.0122282	0.0601
6.87_1054.76	2647.46	1004.6	2.64	0.0025001	0.0193
6.74_332.27	3644.49	1389.31	2.62	0.0226807	0.0934
6.73_901.63_6.73_925.68	16964.7	1637.47	10.36	0.0040309	0.0274
6.59_921.65	4502.14	726.39	6.2	0.0002895	0.00414
6.56_680.51	3016.56	1174.14	2.57	0.0232347	0.0948
6.49_383.17	5804.21	2810.31	2.07	0.0419223	0.14
6.48_280.24	2517.84	528.14	4.77	0.0457596	0.149
6.34_852.62	4144.62	1189.82	3.48	0.0034624	0.0243
6.31_814.64	2629.46	1143.09	2.3	0.02343	0.0952
6.30_874.66	7296.19	2048.13	3.56	5.54e-05	0.0014
6.30_850.62	10102.4	2693.31	3.75	0.0001172	0.00233
6.12_963.77	102.93	2331.47	0.044	0.0151512	0.0698
6.05_894.62	8851.09	1081.26	8.19	1.46e-05	0.00067
6.04_893.62	15700.2	3258.41	4.82	0.0008049	0.0084
5.99_671.47	4733.27	871.98	5.43	0.0113406	0.0565
5.97_283.26	148514	91686.1	1.62	0.0366398	0.128
5.87_879.60	9907.14	1664.82	5.95	2.7e-06	0.000251
5.85_949.69	474.99	1965.62	0.24	0.0292867	0.111
5.84_511.39	11748	582.75	20.16	0.0087445	0.0474
5.75_894.68	6955.46	3783.52	1.84	0.0213067	0.0897
5.68_336.08	7970.89	25704	0.31	0.0074332	0.0423
5.67_815.54_5.68_839.59	835.03	2144.21	0.39	0.0313187	0.116
5.66_891.60	9079.63	1040.7	8.72	4.1e-05	0.00117
5.62_796.55_5.63_820.60	1054.59	2498.71	0.42	0.0425793	0.141
5.60_795.55_5.61_819.60	5304.1	9137.69	0.58	0.0307999	0.114
5.60_794.55	2813.78	1937.62	1.45	0.0300771	0.113
5.49_307.08	41965.3	8063.19	5.2	0.0104517	0.0538
5.47_336.08	6515.92	24278.5	0.27	0.0157191	0.0713
5.34_759.62	4290.06	1579.9	2.72	0.0159468	0.0717
5.34_311.30	7399.82	3418.86	2.16	0.0087399	0.0474
5.33_717.57	5833.34	3052.28	1.91	0.035799	0.127
5.33_615.41	3705.87	2145.87	1.73	0.0120902	0.0599
5.33_337.24	4150.19	1588.2	2.61	0.0283757	0.109
5.32_109.03	3019.38	5748.3	0.53	0.021857	0.0908
5.31_918.68	4113.73	1118.04	3.68	0.0013721	0.0124
5.30_541.31	3875.63	2084.61	1.86	0.0414804	0.139
5.30_505.37	836432	403212	2.07	0.0413329	0.139
5.29_671.46	9098.34	1215.78	7.48	0.0077679	0.0437
5.29_619.46	7156.01	2880.19	2.48	0.0422442	0.141
5.29_391.29	737590	390180	1.89	0.0491142	0.156
5.26_714.51	13496	775.13	17.41	0.0001342	0.00259
5.26_674.42	10613.6	4399.18	2.41	0.037474	0.13
5.25_673.48	6649.28	1287.62	5.16	0.0281591	0.108
5.24_715.51	6588.01	1005.96	6.55	0.0007044	0.00766
5.24_673.42	25498.8	9766.95	2.61	0.0014948	0.0132
5.23_815.72	5089.69	1413.44	3.6	0.0098195	0.0515
5.21_671.48	9420.54	1459.11	6.46	0.0013422	0.0123
5.21_541.31	3776.52	1775.03	2.13	0.0057878	0.0351
5.21_508.38	24470.4	15415.1	1.59	0.0298675	0.112
5.13_1103.63	5149.5	408.31	12.61	0.0413413	0.139
5.12_793.53	1682.18	819.89	2.05	0.0055093	0.0342
5.09_501.42	1706.96	803.96	2.12	0.0401481	0.137
5.04_863.56	1962.27	652.88	3.01	0.0078298	0.0439
5.04_601.43	2549.71	761.5	3.35	0.0465664	0.151
5.03_307.08	25976.3	8461.06	3.07	0.0280386	0.108
4.97_539.42_4.97_575.40	10772.2	855.17	12.6	0.0028929	0.0216
4.94_307.08	44903.4	7662.56	5.86	0.0018378	0.0152
4.92_715.49_4.93_751.47	502.05	6519.28	0.077	0.0296112	0.112
4.87_465.33	15480.4	9126.36	1.7	0.0265877	0.104
4.85_735.52	1332.83	680.36	1.96	0.0452631	0.148
4.83_332.27	4533.43	1509.53	3	0.0367636	0.128
4.82_695.47	5150.9	795.22	6.48	0.0003224	0.00432
4.82_467.44	2798.19	1309.75	2.14	0.0002954	0.00417
4.82_109.03	2276.43	5800.54	0.39	0.021481	0.0901
4.80_671.47	20215.2	2474.87	8.17	0.0028147	0.0213
4.76_820.64	7306.9	4333.72	1.69	0.0191847	0.0829
4.73_717.51	466.13	3241.13	0.14	0.0205427	0.0872
4.72_922.58	818.55	1421.2	0.58	0.0480651	0.154
4.72_565.42	2972.78	844.04	3.52	0.0330872	0.121
4.70_564.42	6494.91	1298.2	5	0.0202722	0.0865
4.70_562.42	27545.1	5382.24	5.12	0.0448438	0.147
4.69_667.47	2568.87	931.7	2.76	0.0200113	0.0859
4.68_593.41	4381.8	1410.36	3.11	0.049101	0.156
4.66_193.05	4263.16	16909.4	0.25	0.0013927	0.0125
4.61_861.55	12696.6	3635.27	3.49	0.0002074	0.00334
4.52_671.46	19204.6	1130.12	16.99	1.31e-05	0.000619
4.48_835.53	18822.3	5329.34	3.53	0.0003239	0.00432
4.47_836.54	10773.8	2239.82	4.81	3.2e-06	0.000251
4.44_1013.72	14855.3	1221.98	12.16	0.0039988	0.0274
4.41_809.52	8000.64	1143.99	6.99	4.48e-05	0.00123
4.40_573.40	11776.2	2565.36	4.59	0.0476178	0.154
4.38_725.45	742.24	4304.18	0.17	0.0075954	0.043
4.34_822.53	410.16	875.28	0.47	0.0052479	0.0332
4.33_574.39	12436.1	1605.72	7.74	0.0047898	0.0315
4.33_549.37	13643.2	1281.71	10.64	0.0002485	0.00375
4.32_715.49	603.12	3269.55	0.18	0.0002134	0.00334
4.31_547.37	24539.9	3613.43	6.79	0.0304948	0.114
4.30_685.52	1542.23	852.26	1.81	0.0046873	0.0311
4.27_667.47	4193.64	1016.07	4.13	0.0114152	0.0568
4.22_514.43	4093.08	704.36	5.81	0.0047513	0.0313
4.20_695.47	9976.56	822.34	12.13	0.0043541	0.0292
4.19_588.40	56.87	3256.51	0.017	0.0193601	0.0835
4.19_124.04	3390.3	12659.2	0.27	0.0006827	0.00748
4.17_859.53	5127.3	980.54	5.23	0.0068703	0.0399
4.12_891.47	3689.2	1043.04	3.54	0.0001723	0.00301
4.12_834.52	47230.5	21233.3	2.22	0.0147794	0.0691
4.11_915.52	10908.3	2705.22	4.03	0.0001826	0.00307
4.11_726.39	5189.59	780.87	6.65	0.0188131	0.0814
4.11_647.45	7335.91	2257.94	3.25	0.0198367	0.0854
4.11_587.44	5211.22	1201.84	4.34	0.0047231	0.0312
4.11_581.44	6044.53	1395.99	4.33	0.0151311	0.0698
4.10_657.39	17869.8	5188.01	3.44	0.0129667	0.0628
4.10_582.44	3714.88	1434.53	2.59	0.0442512	0.146
4.10_560.41	118576	37058.1	3.2	0.0174518	0.0763
4.10_557.43	463111	120501	3.84	0.0487398	0.156
4.10_533.39	377407	103114	3.66	0.0419576	0.14
4.10_523.33	8714.29	3030.18	2.88	0.0133178	0.0638
4.09_555.42	5498.86	1017.04	5.41	0.006843	0.0399
4.07_643.39	3183.42	1326.6	2.4	0.0125973	0.0614
4.06_689.38	9997.89	4082.19	2.45	0.0148334	0.0691
4.06_592.40	19244	7582.01	2.54	0.0097462	0.0513
4.06_588.38	9318.84	3103.1	3	0.0388018	0.133
4.06_565.38	34034.9	12853.2	2.65	0.0217414	0.0905
4.05_671.37	8329.05	2681.46	3.11	0.0497594	0.158
4.05_625.39	2225.54	1265.27	1.76	0.0208635	0.0882
4.05_593.40	5780.41	1936.19	2.99	0.0109029	0.0555
4.05_574.39	20281.6	5078.93	3.99	0.023631	0.0959
4.04_499.40	2873.75	817.73	3.51	0.005639	0.0346
4.03_575.40	10562.5	2830.66	3.73	0.0096809	0.0513
4.02_985.69	20219.8	2212.56	9.14	0.0168283	0.0743
4.02_949.71	16281.4	1343.16	12.12	0.0366519	0.128
4.02_1012.71	8719.77	680.24	12.82	0.0011417	0.0111
4.02_1009.73	7526.52	432.72	17.39	0.0156081	0.0709
4.01_739.49	458.67	1338.69	0.34	0.0064882	0.0384
4.01_711.46_4.01_747.44	325.28	11145.1	0.029	0.003179	0.0232
3.99_549.38	16392.4	3501.29	4.68	0.0136342	0.0647
3.99_513.41	27807.5	6270.66	4.43	0.0331137	0.121
3.97_567.45	4609.32	289.93	15.9	0.0110534	0.056
3.91_336.08	10681.4	38238.4	0.28	0.0173217	0.0761
3.90_791.53	2900.73	1955.1	1.48	0.0241958	0.0969
3.89_620.42	4336.68	1953.73	2.22	0.0333911	0.121
3.85_647.41	5862.58	1766.95	3.32	0.0331949	0.121
3.82_857.52	15377	4790.97	3.21	0.001515	0.0132
3.82_831.50	3827.49	795.78	4.81	0.0347469	0.125
3.82_611.43	4852.6	1397.13	3.47	0.0315682	0.117
3.75_546.35	6743.73	672.1	10.03	0.0306616	0.114
3.75_483.36_3.74_519.34	47358.7	10149	4.67	0.0101328	0.0525
3.72_553.44	27306.3	3907.4	6.99	0.0088463	0.0478
3.64_628.43	2867.65	30320.9	0.095	0.0184184	0.08
3.59_753.65	6076.74	1259.57	4.82	0.0303634	0.114
3.59_629.36	9862.9	2089.04	4.72	0.001563	0.0135
3.58_532.37	52373.2	14292.2	3.66	0.0405689	0.137
3.58_505.37	277794	114215	2.43	0.0071594	0.0412
3.56_547.37	3108.73	899.84	3.45	0.0007403	0.00792
3.56_427.38	13971.6	2329.77	6	0.001464	0.013
3.54_661.35	5084.71	1960.74	2.59	0.0035127	0.0246
3.54_564.36	10266.3	2713.24	3.78	0.0111013	0.0561
3.54_561.39	15647.1	4085.01	3.83	0.0437464	0.145
3.54_537.35	19513.9	6895.14	2.83	0.0032936	0.0234
3.53_653.42_3.52_677.46	1067.71	6093.51	0.18	0.0238915	0.0964
3.53_539.34	7927.45	1836.94	4.32	0.0013312	0.0123
3.53_538.35	5990.99	1827.72	3.28	0.0051853	0.0331
3.52_336.08	5297.04	41306.6	0.13	0.0127088	0.0618
3.49_569.42	2342.95	783.66	2.99	0.0027594	0.0211
3.48_645.39	7331.23	1643.16	4.46	0.0329338	0.121
3.46_485.37	16462.7	3341.09	4.93	0.025873	0.103
3.39_627.43	3414.45	19742.9	0.17	0.0384532	0.133
3.34_413.36	28276.7	2926.45	9.66	0.0029419	0.0218
3.32_193.05	4589.23	24766.9	0.19	0.0032412	0.0234
3.29_525.41	23720.8	3153.36	7.52	0.0082482	0.0457
3.23_282.85	2880.12	949.12	3.03	0.0294545	0.111
3.22_109.03	2918.13	12704.5	0.23	0.0002272	0.00349
3.19_655.39	8337.84	4334.18	1.92	0.0334183	0.121
3.15_667.42	12574.1	1670.11	7.53	0.0072102	0.0413
3.15_477.33	8517.15	2811.57	3.03	0.0076039	0.043
3.14_601.41	9210.75	1624.33	5.67	0.0272409	0.106
3.12_627.43	6558.52	1972.84	3.32	0.0454157	0.148
3.12_399.35	89177	8826.99	10.1	0.0014131	0.0127
3.11_335.08	47342.7	273997	0.17	0.0005003	0.00599
3.11_307.08	28658.9	1034.68	27.7	0.0001236	0.00243
3.07_337.08	2913.64	10526.8	0.28	0.0051763	0.0331
2.97_336.08	11564.1	65771.5	0.18	0.0009846	0.0098
2.96_151.04	3918.09	11851.6	0.33	0.0032569	0.0234
2.95_355.32	72859.8	16721.2	4.36	0.026358	0.104
2.89_385.33	20293	1441.96	14.07	2.45e-05	0.000844
2.86_415.31	23178.8	8156.8	2.84	0.0361983	0.128
2.79_354.09	39266	4755.61	8.26	0.0173427	0.0761
2.77_415.31	7574.42	1112.18	6.81	0.0293418	0.111
2.77_336.08	17515	76102.2	0.23	0.0108046	0.0552
2.77_335.08	6944.16	89256.6	0.078	0.0427011	0.142
2.72_641.37	25555.5	4966.98	5.15	0.0012732	0.012
2.71_390.29	4472.49	1263.25	3.54	0.0145221	0.0684
2.68_466.30	13025.1	2539.6	5.13	0.0355619	0.127
2.68_379.23	2635.11	765.12	3.44	0.011276	0.0563
2.56_323.08	2673.02	13078.5	0.2	0.0015371	0.0133
2.55_151.04	3712.49	14811.2	0.25	0.0012854	0.012
2.54_335.08	64319.4	310468	0.21	0.0284732	0.109
2.53_336.08	13628.3	83870.2	0.16	7.52e-05	0.00169
2.49_653.37	19856.4	3707.68	5.36	0.0007122	0.00769
2.49_576.40	8888.39	1563.72	5.68	0.0499189	0.158
2.47_255.06	4547.94	1917.11	2.37	0.0166111	0.0736
2.46_429.29	1319.97	7577.19	0.17	0.0043605	0.0292
2.46_413.22	41880.8	23693.5	1.77	0.0329624	0.121
2.46_371.32	14633.5	906.23	16.15	0.0002578	0.00379
2.46_351.22	5763.65	2983.58	1.93	0.0307604	0.114
2.46_256.76	5054.58	821.8	6.15	0.0325037	0.12
2.46_254.97	3765.37	784.75	4.8	0.0084506	0.0463
2.46_254.31	2858.81	447.09	6.39	0.0153635	0.0707
2.46_254.14	6468.54	775.06	8.35	0.0237948	0.0962
2.45_612.46	8050.44	2733.81	2.94	0.0084007	0.0463
2.45_555.37	4008.52	2053.13	1.95	0.0219639	0.091
2.45_397.24	4568.39	2140.32	2.13	0.0052879	0.0334
2.44_420.24	4982.61	701.96	7.1	0.0111848	0.0563
2.36_179.03	38286.7	15105	2.53	0.0406058	0.137
2.34_354.09	65631.6	13013.7	5.04	0.0002139	0.00334
2.32_323.08	2728.28	15356.7	0.18	0.0008523	0.0087
2.30_336.08	11975.4	93849.7	0.13	0.0003617	0.00466
2.27_59.01	40278.6	19536.5	2.06	0.0104361	0.0538
2.27_399.27	8947.44	2261.36	3.96	0.0482349	0.154
2.27_367.24	33395.2	2281.23	14.64	0.0187677	0.0814
2.19_323.08	2346.4	11920.1	0.2	0.0043376	0.0292
2.18_335.08	67162.8	518713	0.13	4.42e-05	0.00123
2.16_413.29	28592.8	3934.81	7.27	0.0028851	0.0216
2.13_327.29	9217.23	1224.73	7.53	7.72e-05	0.0017
2.12_619.42	4451.33	1095.79	4.06	0.0101769	0.0526
2.09_515.12	69981.9	4997.51	14	0.0017075	0.0144
2.09_354.09	76653.9	13552.3	5.66	0.0021012	0.0167
2.03_725.59	6739.51	1334.21	5.05	0.0281227	0.108
2.03_683.55	8287.2	2373.39	3.49	0.0107529	0.0552
2.03_579.37	7982.4	1709.46	4.67	0.0480773	0.154
2.03_377.21	10647.8	2032.27	5.24	0.0425139	0.141
2.03_279.91	8269.19	470.16	17.59	0.0405355	0.137
2.03_278.62	3943.62	504.87	7.81	0.0037736	0.026
2.02_578.37	16582.3	2673.42	6.2	0.0306567	0.114
2.02_465.29	9896.77	2776.05	3.57	0.0148176	0.0691
2.02_437.22	35346.2	14681.8	2.41	0.0328278	0.121
2.02_398.28	4640.54	1067.92	4.35	0.0154969	0.0708
2.02_280.91	1715.92	427.97	4.01	0.0134234	0.0639
2.02_278.32	1795.58	471.87	3.81	0.0004935	0.00594
12.16_955.97	30747.7	18733.9	1.64	0.0364233	0.128
12.16_419.32	19601.5	686.08	28.57	0.0490361	0.156
11.87_307.08	36452.8	5801.86	6.28	0.0334208	0.121
11.76_307.08	30253.9	7138.49	4.24	0.0048195	0.0315
11.30_936.72	484.81	5179.63	0.094	0.0138181	0.0655
11.20_197.06	14813.9	7781.77	1.9	0.0367695	0.128
11.15_265.15	19202	12009.4	1.6	0.0029281	0.0218
11.13_995.69	5490.35	3660.79	1.5	0.0018438	0.0152
11.01_506.38	195330	11175.4	17.48	0.0080752	0.0449
10.94_417.32	6387.07	3091.05	2.07	0.0294396	0.111
10.86_1005.81	5952.63	3298.89	1.8	0.0358731	0.127
10.72_433.33	57052.5	35950.9	1.59	0.0084482	0.0463
10.54_894.68	22171.6	11618.6	1.91	0.0410581	0.138
10.48_1109.84	6880.04	713.21	9.65	0.0168356	0.0743
10.38_193.05	4369	7901.1	0.55	0.0337677	0.122
10.27_234.01	3740.92	1662.3	2.25	0.0032067	0.0232
10.23_449.00	3480.41	1996.91	1.74	0.0072176	0.0413
10.22_541.31	5518.63	3014.05	1.83	0.0253798	0.101
1.95_323.08	2186.48	18420.1	0.12	0.0003183	0.00432
1.93_354.09	93660.4	11841.1	7.91	0.0006268	0.00701
1.93_336.08	14177.4	110967	0.13	4.6e-05	0.00125
1.92_335.08	16435.5	651784	0.025	0.0002553	0.00377
1.90_151.04	3903.46	21079.3	0.19	0.0002781	0.00403
1.79_354.09	101399	15841.6	6.4	0.0097609	0.0513
1.77_336.08	9000.87	122507	0.073	0.0003514	0.00461
1.74_137.02	23739.4	47367.9	0.5	0.0087442	0.0474
1.71_639.36	74667.3	1887.29	39.56	7.51e-05	0.00169
1.71_579.34	38612.1	961.74	40.15	0.0004647	0.00575
1.71_485.37	15933.9	4300.92	3.7	0.0361765	0.128
1.71_477.31	279	1252.98	0.22	0.0101349	0.0525
1.68_607.40	12369.9	1579.5	7.83	0.0055598	0.0344
1.68_479.28	4383.17	466.4	9.4	0.0361437	0.128
1.52_527.38	18255.5	2681.65	6.81	0.0139214	0.0658
1.49_480.31	5482.34	1496.59	3.66	0.033856	0.122
1.48_555.35	6773.78	1648.29	4.11	0.0024869	0.0192
1.47_402.30	5291.66	2004.69	2.64	0.0241126	0.0968
1.44_599.32	15347.7	685.17	22.4	0.0013208	0.0123
1.41_603.34_1.40_663.36	68697.4	2378.49	28.88	1.53e-05	0.00067
1.37_641.31	8938.47	502.98	17.77	3.92e-05	0.00114
1.37_417.24	1335.73	5834.18	0.23	0.009746	0.0513
1.36_664.36	18765.4	434.51	43.19	0.0002516	0.00375
1.35_818.37	6542.21	603.94	10.83	0.0055782	0.0344
1.34_251.20	8527.22	2932.01	2.91	0.0098591	0.0516
1.33_340.28	11012.4	3209.58	3.43	0.0033198	0.0235
1.33_287.06	2083.73	23885.8	0.087	< 1e-07	< 1e-07
1.33_195.03	1140.67	8849.33	0.13	0.0028896	0.0216
1.32_271.06	1181.77	8960.95	0.13	5.98e-05	0.00148
1.32_177.06	1541.35	17301.8	0.089	0.0002956	0.00417
1.32_165.06	2155.36	13970.7	0.15	< 1e-07	4.41e-05
1.32_163.04	1962.75	17648.6	0.11	5.41e-05	0.00139
1.32_137.02	30043	77701.4	0.39	0.0020278	0.0162
1.31_151.04	4566.57	29886.4	0.15	0.0073856	0.0422
1.30_335.08	71545.2	911007	0.079	5e-07	0.00011
1.28_359.22	363.54	2692.61	0.14	0.0060726	0.0367
1.28_297.24	23965.9	2046.38	11.71	0.0053084	0.0334
1.25_391.23	1632.8	14955	0.11	0.0048123	0.0315
1.24_554.30_1.23_578.35	36389.6	16070	2.26	0.0085246	0.0466
1.23_426.30	4868.63	2444.16	1.99	0.0379272	0.131
1.22_336.08	9833.47	163723	0.06	0.0004876	0.0059
1.21_313.24	2008.3	7103.78	0.28	0.0057547	0.0351
1.12_335.08	62354.3	994837	0.063	2e-07	6.29e-05
1.12_317.21	2272.59	16959.8	0.13	0.0403622	0.137
1.11_364.29	6690.22	1281.17	5.22	0.0025822	0.0198
1.10_351.25	852.98	2162.49	0.39	0.042851	0.142
1.05_597.30	16133.5	757.64	21.29	0.0231816	0.0947
1.04_94.03	1559.2	32811.4	0.048	0.0001032	0.00212
1.04_415.23	1217.16	31324.7	0.039	0.000101	0.0021
1.02_499.35	28189.2	2128.98	13.24	0.012396	0.0608
1.02_337.24	463.32	8647.23	0.054	0.0001382	0.00265
1.02_295.23	250775	15742.1	15.93	3.2e-06	0.000251
0.97_431.22	616.27	4877	0.13	0.0011174	0.0109
0.97_235.06	1406.94	19926.2	0.071	0.0002137	0.00334
0.96_571.29	58852.7	14359.9	4.1	0.0013655	0.0124
0.95_572.29	9823.3	2721.47	3.61	0.0437704	0.145
0.95_315.20	315	37508.3	0.0084	6.98e-05	0.00164
0.94_297.24	10656.4	3241.91	3.29	0.0222361	0.0919
0.93_177.06	1491.71	24652.4	0.061	0.0061819	0.0372
0.84_516.12	52695.8	3075.09	17.14	0.0022179	0.0174
0.84_335.08	36338.8	1.20178e+06	0.03	0.0001415	0.00269
0.84_323.08	1565.11	28381.3	0.055	0.0003146	0.00432
0.84_223.06	1518.76	15131.5	0.1	1.4e-06	0.000206
0.84_133.03	20112.6	43100.8	0.47	0.013218	0.0634
0.83_671.16	564.54	42755.9	0.013	0.0054236	0.0338
0.83_191.04	719739	23571.5	30.53	0.0203432	0.0867
0.82_513.11	21527.7	2243.04	9.6	0.0021727	0.0172
0.82_137.02	51983.3	160824	0.32	0.0031093	0.0228
0.81_293.21	704972	61409.3	11.48	0.0002664	0.00389
0.81_287.06	1765.66	40674.6	0.043	0.0001472	0.0027
0.79_571.29	104602	21240.6	4.92	0.0022378	0.0175
0.79_507.27	16018.2	6202.61	2.58	0.0444704	0.146
0.79_479.26	1926.73	13262.1	0.15	6.54e-05	0.00158
0.79_441.25	6460.72	461.4	14	0.0261068	0.103
0.79_421.23	23916	5125.8	4.67	0.022531	0.093
0.79_397.22	13947.9	1782.81	7.82	0.023327	0.095
0.79_349.24	2187.09	40729.8	0.054	1.95e-05	0.000754
0.79_307.19	16756.2	1068.65	15.68	0.0112489	0.0563
0.79_298.13	10935.8	668.69	16.35	0.0201179	0.0861
0.79_295.23	1.29216e+06	82469	15.67	0.0001163	0.00233
0.79_277.22	33376.8	2689.03	12.41	0.005103	0.0328
0.79_271.23	81736	17169.5	4.76	0.0060338	0.0365
0.78_595.29	258675	45968.1	5.63	0.0007979	0.00837
0.78_351.07	64696.7	3554.75	18.2	0.0145407	0.0684
0.78_331.20	16439	1098.35	14.97	0.0250559	0.0997
0.78_296.23	149335	8458.6	17.65	0.0007726	0.00818
0.77_317.21	4849.29	274226	0.018	9.6e-06	0.000516
0.77_313.07	977.56	9313.54	0.1	0.0002895	0.00414
0.77_1003.62	448.22	3167.26	0.14	0.0395502	0.135
0.75_370.26	688.42	8102.38	0.085	0.0367372	0.128
0.75_333.20	4462.69	27326.8	0.16	3.51e-05	0.00106
0.74_233.07	3039.29	25103.8	0.12	5.24e-05	0.00136
0.73_377.23	1861.76	19189.1	0.097	0.0387312	0.133
0.72_209.04	1556.76	16579.2	0.094	0.0004779	0.00582
0.72_133.03	24580.5	48938.6	0.5	0.0324502	0.12
0.71_221.04	984.8	32716.3	0.03	9.3e-06	0.000516
0.70_451.25	2134.29	6341.97	0.34	0.0052404	0.0332
0.70_336.08	11847.6	81904.1	0.14	0.0454515	0.148
0.70_335.08	3212.5	200769	0.016	0.0110437	0.056
0.70_305.07	1281.53	25045.9	0.051	5e-07	0.00011
0.70_192.99	2212.33	26020.4	0.085	0.005683	0.0348
0.69_93.03	18989.7	38603.2	0.49	0.0402899	0.137
0.69_316.20	487.19	12282.9	0.04	0.0045012	0.03
0.69_293.21	66249	4553.8	14.55	0.0003621	0.00466
0.69_194.05	1896.58	49827	0.038	3.59e-05	0.00107
0.68_363.22	523.16	8820.3	0.059	0.0003176	0.00432
0.68_315.20	881.89	114475	0.0077	3.3e-06	0.000251
0.68_303.19	1972.1	38690	0.051	3.1e-06	0.000251
0.67_244.13	480.35	2256.12	0.21	0.0183258	0.0798
0.67_237.08	1255.92	11102.6	0.11	0.0037439	0.0259
0.67_233.07	2178.86	18242.5	0.12	0.0266993	0.104
0.67_223.06	1150.88	18916.7	0.061	6.7e-05	0.00159
0.67_123.90	6952.29	36841.4	0.19	0.0040173	0.0274
0.66_515.13	111190	2615.11	42.52	0.0005949	0.00676
0.66_375.22	1404.3	52816.4	0.027	9.5e-06	0.000516
0.65_377.23	593.6	8500.91	0.07	0.0053277	0.0334
0.65_365.18	132.49	63494.1	0.0021	1.08e-05	0.000553
0.65_312.22	4824.96	1209.25	3.99	0.0147599	0.0691
0.65_259.13	445.51	3703.82	0.12	0.006288	0.0376
0.65_258.11	494.63	11362.9	0.044	0.0003766	0.00482
0.64_601.23	1009.04	7319.5	0.14	0.0218853	0.0908
0.64_512.30	635.29	8287.94	0.077	0.0017699	0.0148
0.64_465.10	874.68	8037.46	0.11	0.0108582	0.0554
0.64_388.11	448.49	2823.96	0.16	0.0162782	0.0727
0.64_343.12	2272.64	7301.36	0.31	0.0005906	0.00676
0.64_271.14	331.35	7036.92	0.047	0.0018816	0.0154
0.63_439.29_0.63_475.27	884.68	30102.4	0.029	1.55e-05	0.00067
0.63_361.20	437.43	29054.2	0.015	6.21e-05	0.00152
0.62_517.30_0.62_553.28	2255.62	34731.2	0.065	3.43e-05	0.00105
0.62_399.21	648.09	6818.38	0.095	0.0498909	0.158
0.62_351.22	17110.6	4169.23	4.1	0.0158975	0.0717
0.62_301.18	533.75	20046.7	0.027	0.0043007	0.0291
0.62_291.12	935.77	4920.19	0.19	0.012179	0.0601
0.62_289.14	650.06	3286.45	0.2	0.0019368	0.0157
0.62_282.11	803.66	6038.52	0.13	0.0063654	0.0379
0.62_233.11	974.76	7055.65	0.14	0.0006829	0.00748
0.62_221.11	1116.4	4481.45	0.25	0.0006113	0.00687
0.62_181.05	3336.37	46965	0.071	0.0031494	0.0231
0.62_180.06	2478.69	64331.5	0.039	1.7e-06	0.00022
0.62_178.09	841.38	108910	0.0077	< 1e-07	< 1e-07
0.62_111.04	3673.59	12101.1	0.3	0.0178372	0.0778
0.61_671.16	1338.14	102005	0.013	4e-07	0.00011
0.61_509.27	1190.58	25998.3	0.046	2.64e-05	0.000868
0.61_497.27	482.53	4890.23	0.099	0.0134244	0.0639
0.61_483.12	2202.67	4999.79	0.44	0.0481079	0.154
0.61_481.12	1635.91	6449.98	0.25	0.015033	0.0698
0.61_294.11	966.39	9153.44	0.11	4.47e-05	0.00123
0.61_293.07	1722.71	9943.35	0.17	0.0358222	0.127
0.61_285.11	850.8	20075.7	0.042	6.5e-06	0.000434
0.61_245.11	821.39	15288	0.054	1.27e-05	0.000619
0.61_232.13	616.66	3579.41	0.17	0.0011498	0.0111
0.61_211.06	2253.92	28161.9	0.08	1.65e-05	0.000677
0.61_164.11	990.69	7309.51	0.14	8.24e-05	0.00178
0.60_571.16	1697.13	4469.24	0.38	0.0250657	0.0997
0.60_517.13	12445.6	3071.27	4.05	0.0278762	0.108
0.60_493.21	1000.64	7458.53	0.13	0.0090209	0.0485
0.60_467.12	1299	7932.29	0.16	0.0117211	0.0582
0.60_451.29	374.17	7063	0.053	0.0019876	0.016
0.60_418.16	718.17	3643.62	0.2	0.0011797	0.0113
0.60_367.10	44922.3	22007.3	2.04	0.0391644	0.134
0.60_362.20	452.56	8591.42	0.053	0.0032841	0.0234
0.60_346.11	335.5	3003.43	0.11	0.0096034	0.051
0.60_335.22_0.59_395.23	317726	1.13e+06	0.28	0.0067463	0.0396
0.60_323.12	634.47	10194.2	0.062	0.0018794	0.0154
0.60_297.11	1280.86	20075.9	0.064	0.0001336	0.00259
0.60_281.12	1316.91	8149.35	0.16	0.0010476	0.0103
0.60_269.11	3964.82	8866.33	0.45	0.0267005	0.104
0.60_226.08	1035.25	19586.9	0.053	1.3e-06	0.000205
0.59_632.31	515.86	2528.84	0.2	0.0036225	0.0252
0.59_605.30	753.41	2885.48	0.26	0.0364405	0.128
0.59_589.17	1068.58	4888.12	0.22	0.0320891	0.119
0.59_524.34_0.59_560.32	505.48	11828.1	0.043	0.0001715	0.00301
0.59_463.13	2184.68	7380.93	0.3	0.0015127	0.0132
0.59_448.16	1692.85	6184.85	0.27	0.0295037	0.111
0.59_445.13	1369.67	6281.13	0.22	0.0125751	0.0614
0.59_405.22	598.6	3773.93	0.16	0.0020072	0.0161
0.59_400.13	474.88	6833.62	0.069	0.0001449	0.0027
0.59_387.11	1884.28	8718.05	0.22	0.0007382	0.00792
0.59_373.09	962.09	8819.9	0.11	0.0010378	0.0103
0.59_369.11	4629.73	9112.17	0.51	0.0460667	0.15
0.59_347.10	936.18	4578.93	0.2	0.006799	0.0398
0.59_344.11	768.59	8973.03	0.086	0.0035836	0.025
0.59_340.11	716.75	20767.7	0.035	1.32e-05	0.000619
0.59_323.08	2082.06	22986.9	0.091	0.0014191	0.0127
0.59_273.11	1094.31	31710.3	0.035	8.6e-06	0.000516
0.59_257.12	1013.84	25186.4	0.04	8.89e-05	0.00188
0.59_239.06	2319.1	23208.1	0.1	2.6e-06	0.000251
0.59_231.10	832.58	23396.8	0.036	0.0054541	0.0339
0.59_230.08	741.17	45066.7	0.016	< 1e-07	< 1e-07
0.59_215.06	6086.72	125029	0.049	0.0012361	0.0117
0.59_208.09	1084.49	28173.4	0.038	2.41e-05	0.000844
0.59_199.03	1182.59	33058.4	0.036	0.0002127	0.00334
0.59_197.04	1659.01	25191.7	0.066	0.0056172	0.0346
0.59_183.04	1313.06	9468.29	0.14	8.71e-05	0.00186
0.59_159.04	1073.13	12746	0.084	0.0214772	0.0901
0.58_624.14	532.34	4089.99	0.13	0.0200859	0.0861
0.58_621.35	328.67	2538.04	0.13	0.0236939	0.096
0.58_535.24	9521.93	3648.49	2.61	0.0249281	0.0995
0.58_491.19	418.53	13285.5	0.032	7.78e-05	0.0017
0.58_478.14	1285.66	4599.51	0.28	0.0378616	0.131
0.58_451.13	1149.87	9298.74	0.12	0.0095158	0.0506
0.58_425.12	1230.61	10518.2	0.12	0.0161573	0.0723
0.58_398.07	693.55	3975.81	0.17	0.0356839	0.127
0.58_392.14	1337.57	8538.81	0.16	0.0007633	0.00812
0.58_391.11	918.69	13798.3	0.067	0.0062811	0.0376
0.58_389.12	1029.51	10393.7	0.099	0.0013628	0.0124
0.58_387.13	618.21	11329.3	0.055	0.0005938	0.00676
0.58_363.12	2119.29	15290.4	0.14	0.0107927	0.0552
0.58_362.11	304.94	1754.35	0.17	0.0111823	0.0563
0.58_360.11	905.98	4519.34	0.2	0.0027931	0.0212
0.58_306.07	861.78	5766.02	0.15	0.0038072	0.0261
0.58_301.11	807.13	26488.3	0.03	2.53e-05	0.000844
0.58_294.07	1033.96	8911.46	0.12	0.0130844	0.0631
0.58_286.10	797.9	20904	0.038	0.0008085	0.0084
0.58_276.12	4167.43	8828.77	0.47	0.0205768	0.0872
0.58_270.11	655.89	11128.4	0.059	0.0011856	0.0113
0.58_253.07	8354.07	35860.7	0.23	0.0016629	0.0141
0.58_241.15	863.79	8533.67	0.1	0.0007828	0.00825
0.58_220.10	631.63	10876.9	0.058	2.01e-05	0.000763
0.58_186.05	857.49	12832.7	0.067	0.0030201	0.0223
0.58_177.05	5117.96	162043	0.032	2.53e-05	0.000844
0.58_115.00	1531.59	4365.22	0.35	0.0019579	0.0158
0.57_667.42	617.22	8185.49	0.075	0.0013189	0.0123
0.57_621.28	989.25	5638.22	0.18	0.0008505	0.0087
0.57_607.31	1261.73	13684.5	0.092	1.9e-05	0.000747
0.57_575.31	1245.65	4448.5	0.28	0.0230789	0.0947
0.57_532.28	625.94	2339.63	0.27	0.0287462	0.11
0.57_507.26	4674.04	59514.4	0.079	0.0009428	0.00944
0.57_495.25	1183.3	15988.5	0.074	0.0001824	0.00307
0.57_488.27	759.31	4592.99	0.17	0.021648	0.0905
0.57_469.13	1944.41	19694	0.099	0.0030721	0.0226
0.57_465.10	1278.19	33513.3	0.038	2e-06	0.00022
0.57_464.16	807.79	7026.84	0.11	0.0021971	0.0173
0.57_447.14	1586.17	11634.3	0.14	0.0004434	0.00552
0.57_434.13	2797.49	6810.33	0.41	0.0212663	0.0897
0.57_431.18	1903.77	19169	0.099	3.1e-06	0.000251
0.57_425.27_0.57_461.25	858.16	108902	0.0079	1.8e-06	0.00022
0.57_415.20	1174.57	18585.2	0.063	2.8e-06	0.000251
0.57_411.14	3200.5	16106.7	0.2	0.0057832	0.0351
0.57_410.16	596.83	8225.85	0.073	0.0002024	0.00333
0.57_407.11	969.93	16313.3	0.059	0.0087502	0.0474
0.57_403.12	841.14	11331.6	0.074	0.000916	0.00926
0.57_381.13	2077.62	7690.65	0.27	0.0164245	0.0731
0.57_364.11	735.81	9694.46	0.076	5.94e-05	0.00148
0.57_333.20	48487.7	2.73208e+06	0.018	2.2e-06	0.000231
0.57_308.12	854.29	6446.01	0.13	0.0001782	0.00307
0.57_287.21	8964.78	2512.74	3.57	0.0228838	0.0941
0.57_287.13	761.02	15650.9	0.049	0.0009873	0.0098
0.57_284.12	396.93	10376.2	0.038	0.000228	0.00349
0.57_272.12	402.7	9084.79	0.044	0.0008685	0.00882
0.57_241.04	658.22	67592.4	0.0097	7e-07	0.00014
0.57_225.05	940.66	12750.2	0.074	0.0100418	0.0524
0.57_175.03	1581.82	126235	0.013	2e-07	6.29e-05
0.56_631.22	1348.25	4443.74	0.3	0.0292232	0.111
0.56_604.22	557.69	3494.23	0.16	0.0217275	0.0905
0.56_593.30	1411.54	6787.01	0.21	0.0032919	0.0234
0.56_585.25	1109.59	4442.05	0.25	0.0133686	0.0639
0.56_541.14	2482.42	5059.89	0.49	0.0490679	0.156
0.56_489.23	1209.47	6686.89	0.18	0.0050174	0.0324
0.56_487.13	2588.95	8959.44	0.29	0.0244922	0.0979
0.56_473.24	1713.04	4308.6	0.4	0.0205217	0.0872
0.56_472.27	580.43	2310.17	0.25	0.0278648	0.108
0.56_466.10	1120.9	10067.3	0.11	0.0005384	0.00628
0.56_462.15	736.17	5346.45	0.14	0.0127494	0.0619
0.56_459.23	802.91	7191.17	0.11	0.0001497	0.00271
0.56_448.14	1328.67	6290.18	0.21	0.0485151	0.155
0.56_429.22	1457.54	4398.98	0.33	0.00464	0.0309
0.56_424.14	1998.85	9467.66	0.21	0.0001821	0.00307
0.56_417.12	955.87	13840.8	0.069	0.0033729	0.0238
0.56_411.29_0.56_447.27	1475.6	17563.8	0.084	5.24e-05	0.00136
0.56_405.12	1807.01	15014.7	0.12	7.3e-06	0.000473
0.56_397.12	860.16	24986.6	0.034	0.0002349	0.00357
0.56_395.11	2305.4	20914.3	0.11	0.0003095	0.00429
0.56_382.13	1309.34	6516.6	0.2	0.0032564	0.0234
0.56_378.13	649.05	10274	0.063	0.0015946	0.0137
0.56_374.12	782.66	6100.38	0.13	0.0007063	0.00766
0.56_359.11	972.24	7328.97	0.13	0.0005344	0.00626
0.56_351.21	49413.4	16674.6	2.96	0.0240137	0.0967
0.56_348.11	973.23	6024.32	0.16	7.4e-05	0.00169
0.56_328.11	694.05	24024.2	0.029	9.2e-06	0.000516
0.56_325.10_0.55_385.12	1377.98	61940.6	0.022	1.11e-05	0.000556
0.56_321.20	838.76	77936.9	0.011	1.3e-06	0.000205
0.56_316.12	1171.53	13097.6	0.089	0.0068416	0.0399
0.56_311.22	296837	167748	1.77	0.0468254	0.152
0.56_309.20	15358.4	5409.52	2.84	0.0066262	0.0391
0.56_309.11	3677.25	45977.9	0.08	0.0002969	0.00417
0.56_308.09	2702.11	11347.3	0.24	0.0052143	0.0332
0.56_299.12	1582.34	18676	0.085	0.000522	0.00618
0.56_295.09	860.22	23239.2	0.037	9.2e-06	0.000516
0.56_289.11	458.79	32695.2	0.014	0.0306692	0.114
0.56_283.09	3226.15	82815.1	0.039	2.24e-05	0.000836
0.56_281.08	1285.5	31660.3	0.041	0.0001461	0.0027
0.56_279.12	1182.05	8186.13	0.14	0.0017158	0.0144
0.56_277.11	594.65	13875.8	0.043	0.005336	0.0334
0.56_269.08	1822.34	58127.7	0.031	8.8e-06	0.000516
0.56_256.08	2418.24	20927.8	0.12	0.007083	0.0409
0.56_240.06	879.37	55143	0.016	4.6e-06	0.000327
0.56_216.06	1583.13	58137.2	0.027	9e-07	0.000165
0.56_185.06	1311.88	5904.35	0.22	0.0049872	0.0323
0.56_183.06	1201.49	4237.36	0.28	0.0380096	0.131
0.56_129.01	2332.83	29864.2	0.078	0.0002499	0.00375
0.55_651.19	1045.2	5041.06	0.21	0.0122207	0.0601
0.55_552.33	964.45	8983.53	0.11	0.0001817	0.00307
0.55_515.12	169218	15886.5	10.65	2.68e-05	0.000868
0.55_492.16	1960.43	6306.51	0.31	0.0042328	0.0287
0.55_480.16	525.55	5984.88	0.088	0.0082722	0.0457
0.55_466.14	1235.75	7348.67	0.17	0.0027876	0.0212
0.55_465.25	9155.5	46886.2	0.2	0.0003043	0.00424
0.55_441.14	695.58	4411.47	0.16	0.0344033	0.124
0.55_433.21	1995.27	4681.56	0.43	0.0070651	0.0409
0.55_433.12	7775.67	15293.7	0.51	0.0440225	0.145
0.55_432.16	2074.65	7395.95	0.28	0.003438	0.0242
0.55_430.13	1474.46	7414.29	0.2	0.0016026	0.0137
0.55_429.12	2649.49	18723.3	0.14	0.0001039	0.00212
0.55_410.12	1480.36	9154.03	0.16	0.0011213	0.0109
0.55_409.12	6775.95	19451.6	0.35	0.0283293	0.109
0.55_407.13	1383.27	14836	0.093	0.0001012	0.0021
0.55_396.14	2292.86	10052.8	0.23	0.000227	0.00349
0.55_394.12	1818.41	16520.2	0.11	0.0014876	0.0132
0.55_393.22	9005.31	26887.5	0.33	0.0077113	0.0434
0.55_392.11	693.16	9440.29	0.073	0.0265397	0.104
0.55_384.11	983.33	8203.55	0.12	0.0012623	0.0119
0.55_381.09	2943.64	16982.2	0.17	0.0050765	0.0327
0.55_380.12	1795.05	16856.3	0.11	3.94e-05	0.00114
0.55_373.12	2495.68	14161.8	0.18	0.0004354	0.00545
0.55_355.11	68333.5	21257.2	3.21	0.0112357	0.0563
0.55_343.11	6044.42	33763.7	0.18	0.0004293	0.0054
0.55_338.10	3573.94	22890.7	0.16	0.0130627	0.0631
0.55_334.20	5334.41	305754	0.017	0.0036508	0.0253
0.55_332.11	766.51	9382.36	0.082	0.0004136	0.00527
0.55_331.19	28420.3	66580.5	0.43	0.0159453	0.0717
0.55_331.11	552.39	28829	0.019	0.0001469	0.0027
0.55_327.12	1446.43	20992.1	0.069	0.0266143	0.104
0.55_326.10	1989.24	18408.7	0.11	0.0080616	0.0449
0.55_322.10	955.34	5094.29	0.19	0.0329469	0.121
0.55_317.14	1317.4	11072	0.12	0.0013355	0.0123
0.55_313.10	2415.95	34884	0.069	0.0019313	0.0157
0.55_311.09	3001.97	57778.1	0.052	0.0001639	0.00291
0.55_310.10	742.51	13499.7	0.055	0.0016841	0.0143
0.55_306.10	924.61	4539.32	0.2	0.01482	0.0691
0.55_304.11	3528.73	11622.2	0.3	0.0155488	0.0708
0.55_297.07	1181.02	54218.4	0.022	4.85e-05	0.0013
0.55_292.12	650.76	6003.1	0.11	0.0001892	0.00313
0.55_290.13	481.39	6900.43	0.07	3.22e-05	0.000999
0.55_288.12	776.7	15958.2	0.049	1.54e-05	0.00067
0.55_282.11	889.34	9708	0.092	0.0005245	0.00618
0.55_280.10	775.1	4857.57	0.16	0.000358	0.00466
0.55_274.11	934.16	14804.4	0.063	0.0158834	0.0717
0.55_273.07	1334.66	135893	0.0098	1.74e-05	0.000697
0.55_265.10	3679.02	29441.9	0.12	0.0005945	0.00676
0.55_261.11	1096.84	23071	0.048	0.0006435	0.00716
0.55_260.12	598.64	9539.32	0.063	5.4e-06	0.000372
0.55_258.11	343.34	21559.2	0.016	2.49e-05	0.000844
0.55_250.11	1085.65	10594.1	0.1	0.0124426	0.0609
0.55_248.14	719.75	12614.2	0.057	0.0002072	0.00334
0.55_246.11	1194.61	13232.3	0.09	0.0004678	0.00576
0.55_227.13	1238.49	5402.43	0.23	0.0093532	0.0499
0.55_223.13	347.82	2379.89	0.15	0.0379667	0.131
0.55_212.06	731.07	8786.93	0.083	3.12e-05	0.000982
0.55_206.11	585.14	3974.33	0.15	0.0022055	0.0174
0.55_189.05	968.9	390035	0.0025	2.32e-05	0.000844
0.54_671.31	1663.66	4568.93	0.36	0.0066652	0.0393
0.54_599.30	1805.52	8902.44	0.2	0.0005578	0.00647
0.54_487.26	1384.6	11843.4	0.12	0.00709	0.0409
0.54_460.23	844.24	2941.72	0.29	0.0165873	0.0736
0.54_370.12	1522.92	15742	0.097	0.0008168	0.00845
0.54_366.13_0.55_426.14	1190.24	23581.3	0.05	0.0006077	0.00687
0.54_339.08	3597.33	35105.2	0.1	0.0088957	0.0479
0.54_329.10	1820.34	63256.8	0.029	3.09e-05	0.000982
0.54_324.12	501.67	10007.6	0.05	0.0373327	0.13
0.54_302.13	691.78	12068.7	0.057	2e-06	0.00022
0.54_301.17_0.55_361.20	1531.63	36002.8	0.043	0.0004209	0.00533
0.54_284.09	1550.97	38103.5	0.041	1.01e-05	0.00053
0.54_282.07	962.78	19888.1	0.048	0.000343	0.00452
0.54_267.06	4467.59	55634	0.08	0.0006782	0.00748
0.54_244.09	1180.59	20103.2	0.059	0.0008529	0.0087
0.54_236.12	42274.9	3444.65	12.27	0.0015384	0.0133
0.54_234.11	733.19	9290.12	0.079	1.9e-06	0.00022
0.54_231.06	1773.79	189042	0.0094	< 1e-07	< 1e-07
0.54_188.06	582.77	67723.7	0.0086	3.7e-06	0.000272
0.54_184.07	924	18144.1	0.051	1.66e-05	0.000677
0.54_174.05	3900.82	69563.9	0.056	0.0001888	0.00313
0.54_122.03	224.18	82210.7	0.0027	2.5e-05	0.000844
0.53_695.21	47632	3036.49	15.69	0.0155357	0.0708
0.53_365.22	4278.75	62621.1	0.068	0.0001531	0.00274
0.53_296.08	976.03	21951.2	0.044	7.6e-05	0.00169
0.53_268.09	936.96	18355	0.051	0.0013443	0.0123
0.53_155.01	772.28	12163.5	0.063	0.0002077	0.00334
0.53_1000.61	495.66	4081.39	0.12	0.0015094	0.0132

## Sheet: 4-Biogenic amines
Biogenic amines significantly different among green and roasted Waialua coffee
Number of biogenic amines significant at 0.05 level of the univariate test: 1129				38 known BA
Class 1: WaialuaGreen; Class 2: WaialuaRoasted (NoCB).				1091 unknown BA
UniqueID	Geom mean of intensities in class 1	Geom mean of intensities in class 2	Fold-change	Parametric p-value	FDR
Annotation-DL-Indole-3-lactic acid	50340.6	232.39	216.63	9e-07	2.57e-06
Annotation-N?,N?,N?-Trimethyllysine	30558.9	903.54	33.82	0.0013268	0.00233
Annotation-Maltose	443162	16578.8	26.73	0.0001667	0.000314
Annotation-Adenine, N6-methyl	96943	4378.05	22.14	2e-07	6.75e-07
Annotation-D-Fructose	66580.1	3040.3	21.9	0.0002513	0.000466
Annotation-Carnitine	36057.3	2693.31	13.39	6.52e-05	0.000129
Annotation-Leucine	50801.7	4225.94	12.02	7e-07	2.05e-06
Annotation-1,3,5-benzenetriol	38046.7	3502.23	10.86	5.2e-06	1.24e-05
Annotation-S-Adenosyl-L-homocysteine	467746	60387.4	7.75	0.0434163	0.0674
Annotation-trans-Ferulic Acid	749347	123706	6.06	9.2e-06	2.1e-05
Annotation-Isoleucine	39736.6	6570.57	6.05	0.0320863	0.0503
Annotation-Indole-3-acetamide	55785.2	15771.2	3.54	3.6e-06	8.79e-06
Annotation-p-Coumaric acid	46957.6	14747.8	3.18	0.0003643	0.000666
Annotation-Theobromine [M+H]+	228916	93031.9	2.46	1.63e-05	3.54e-05
Annotation-CUDA iSTD	342164	139227	2.46	1e-06	2.82e-06
Annotation-Choline	781530	571125	1.37	0.0214685	0.0341
Annotation-Caffeoylcholine	62958.8	85838.1	0.73	0.0348508	0.0544
Annotation-synephrine	3941.57	15675.1	0.25	0.0002395	0.000446
Annotation-Phenylalanine	4178.01	17129.1	0.24	3.7e-06	9.02e-06
Annotation-porphobilinogen	3271.96	15278.2	0.21	0.0004302	0.000781
Annotation-Theophylline	20613.9	113268	0.18	1.76e-05	3.8e-05
Annotation-N-cyclohexylformamide	908.63	5449.05	0.17	5.64e-05	0.000112
Annotation-2-phenylacetamide (b)	1957.8	24708	0.079	< 1e-07	< 1e-07
Annotation-pipecolic acid	431.81	6741.82	0.064	< 1e-07	< 1e-07
Annotation-Tropic acid	1853.43	29802.4	0.062	< 1e-07	< 1e-07
Annotation-N,N-dimethylhistidine	747.24	13493	0.055	3.07e-05	6.4e-05
Annotation-3-indoleacetic acid	4894.42	90893.2	0.054	1e-05	2.27e-05
Annotation-Acetylcholine	68958.3	1.5561e+06	0.044	< 1e-07	< 1e-07
Annotation-N-methylanthranilic acid	1900.32	45471	0.042	< 1e-07	< 1e-07
Annotation-Coniferyl alcohol	2896.69	75758.3	0.038	< 1e-07	< 1e-07
Annotation-Indole-3-carbinol	492.8	22899.1	0.022	< 1e-07	< 1e-07
Annotation-4-hydroxy-3-methoxycinnamaldehyde	875.77	45315.9	0.019	< 1e-07	< 1e-07
Annotation-2-phenylacetamide (a)	1198.03	68956.9	0.017	< 1e-07	< 1e-07
Annotation-5-methoxy-3-indoleacetic acid	466.3	35991.8	0.013	2e-07	6.75e-07
Annotation-3-Hydroxypyridine	702.47	53560.6	0.013	< 1e-07	< 1e-07
Annotation-Tyramine	3537.55	323518	0.011	< 1e-07	< 1e-07
Annotation-Piperidinium, 1,1-dimethyl	947.53	90449.7	0.01	< 1e-07	< 1e-07
Annotation-2-Methylindoline	2887.33	379444	0.0076	< 1e-07	< 1e-07
UniqueID	Geom mean of intensities in class 1	Geom mean of intensities in class 2	Fold-change	Parametric p-value	FDR
5.67_759.22	223479	4888.93	45.71	< 1e-07	< 1e-07
5.51_412.19	145235	4378.89	33.17	< 1e-07	< 1e-07
5.97_499.13	343313	11408.2	30.09	1.03e-05	2.34e-05
5.98_517.14	204574	9089.02	22.51	5.12e-05	0.000103
1.18_196.10	894022	45699.4	19.56	< 1e-07	< 1e-07
6.69_494.19_6.69_499.15	346312	22041.8	15.71	1.6e-06	4.25e-06
6.92_393.06	501134	41236.8	12.15	1.06e-05	2.39e-05
5.85_517.14	94884.1	8385.66	11.32	0.0001577	0.000298
8.09_138.06	304034	28635.9	10.62	0.0032977	0.00559
1.74_191.08	140066	13233.3	10.58	< 1e-07	< 1e-07
5.85_499.13	95308.5	9337.01	10.21	0.0001282	0.000244
7.92_160.04	217883	23768	9.17	6e-07	1.79e-06
6.06_339.12	84130.7	9466.75	8.89	1.21e-05	2.69e-05
8.02_453.14	62098	7647.76	8.12	0.0037572	0.00631
6.19_329.18	289426	36641.9	7.9	6e-07	1.79e-06
5.37_513.14	84355.9	10850.1	7.77	4e-07	1.25e-06
1.67_132.10	32356.1	4191.85	7.72	< 1e-07	< 1e-07
5.96_220.12	1.14456e+06	155630	7.35	1e-07	3.66e-07
2.32_402.36	19929	2786.62	7.15	0.0171295	0.0275
8.55_365.11	348590	49454.6	7.05	0.0249872	0.0396
5.39_531.15	84006.7	11981.1	7.01	1.7e-06	4.48e-06
5.67_391.11 _5.68_369.12	1.28355e+06	188789	6.8	2.63e-05	5.52e-05
6.87_731.19	39279.5	5976.79	6.57	0.0074376	0.0122
6.53_467.21_6.53_489.19	81982.7	12672.7	6.47	0.0001948	0.000365
5.74_295.10	33619.7	5211.22	6.45	4.1e-06	9.93e-06
6.21_509.24_6.21_531.23	1582860	249612	6.34	2e-07	6.75e-07
6.18_491.23	39351.2	6293.81	6.25	8.7e-06	1.99e-05
5.68_178.06	79078.6	13405.2	5.9	1.44e-05	3.15e-05
1.06_499.43	26218.7	4710.01	5.57	0.0151101	0.0244
2.47_376.24	58549.3	10602	5.52	7e-07	2.05e-06
5.50_483.13	36069.1	7052.66	5.11	0.0002144	0.000401
5.48_434.20	200641	39697.2	5.05	1.1e-06	3.07e-06
6.12_392.14	65066.7	13143.6	4.95	6.6e-06	1.53e-05
6.32_370.15	80648.9	16357.9	4.93	0.0002188	0.000409
2.63_351.14	80632.8	16402.1	4.92	6e-07	1.79e-06
6.47_210.13	41309.7	8551.8	4.83	0.0003115	0.000574
5.02_367.13	163277	34689.7	4.71	6.01e-05	0.000119
4.45_184.06	202444	43485.8	4.66	7.92e-05	0.000155
8.55_381.08	18361	3978.53	4.62	0.0168164	0.027
1.55_348.27	20385.7	4538.06	4.49	7e-07	2.05e-06
5.13_531.16	36573.3	8302.91	4.4	4e-07	1.25e-06
6.07_113.07	34997.9	8193.76	4.27	1.91e-05	4.09e-05
6.89_377.09	34643.9	8210.4	4.22	0.0006621	0.00118
5.61_522.35	19518.5	4817.99	4.05	5.13e-05	0.000103
6.69_555.29	27471.5	7083.44	3.88	1.5e-05	3.27e-05
5.65_496.34	41098.1	10871.4	3.78	3e-06	7.49e-06
5.99_339.11	96001.2	25842.4	3.71	0.0004933	0.000891
5.64_520.34	65445.6	17709	3.7	1.15e-05	2.58e-05
8.28_129.07	53568.7	14579.5	3.67	0.0153417	0.0247
7.03_431.02	90766.9	24852.8	3.65	0.0020365	0.00351
1.74_146.06	30677	8558.81	3.58	3e-07	9.69e-07
7.05_393.06	32767.1	9236.17	3.55	1.35e-05	2.97e-05
6.53_160.13	8602.43	2431.3	3.54	0.0109807	0.0179
4.96_166.08	37848.2	11237.1	3.37	4.58e-05	9.3e-05
5.09_191.08	23904.8	7189.94	3.32	2.19e-05	4.67e-05
8.24_138.05	304814	93116.6	3.27	0.0281057	0.0443
5.60_420.19	25242.3	7744.82	3.26	0.0001373	0.000261
6.96_431.01	97679.3	30145.7	3.24	0.0041355	0.00693
7.88_229.15	59398.6	18850.7	3.15	0.0145464	0.0235
6.56_305.18	54982.6	17447	3.15	0.0041885	0.00701
2.03_128.07	19667	6498.69	3.03	0.0008915	0.00158
6.12_428.21	14372.7	5019.9	2.86	0.002752	0.00469
6.74_354.13	56238.8	19882.7	2.83	4.5e-06	1.08e-05
1.68_208.10	138289	49178.2	2.81	5.86e-05	0.000116
6.67_579.30	22464.5	8083.16	2.78	0.0051811	0.00863
5.79_506.21	13336.4	4840.02	2.76	0.0134006	0.0217
1.51_195.21	140052	50780.3	2.76	6e-07	1.79e-06
6.65_211.17	61896.9	22688.5	2.73	0.0159508	0.0257
6.43_452.19	13356.4	4978.5	2.68	0.0062286	0.0103
6.64_535.28_6.65_557.26	56990.8	22217.4	2.57	0.0081659	0.0134
6.87_354.13	65355.2	25624.1	2.55	0.0417258	0.0649
6.64_373.22	42247.9	16632	2.54	0.020165	0.0322
1.95_374.23	83131	32694.2	2.54	1.81e-05	3.9e-05
6.12_370.15	299032	120144	2.49	0.0029275	0.00497
5.83_177.05	236030	95444	2.47	0.0133392	0.0216
7.43_241.15	28445.9	12044.6	2.36	0.0157105	0.0253
5.16_167.10	18814.2	7984.69	2.36	0.0005257	0.000947
6.55_464.21	37772.1	16585	2.28	0.01223	0.0199
6.14_147.04	19837.7	8699.49	2.28	0.0016321	0.00284
6.29_254.14	16022.8	7106.29	2.25	0.0011918	0.0021
5.27_243.18	44651.8	19966.1	2.24	0.0032311	0.00548
6.18_482.26	18641.9	8667.55	2.15	0.0247881	0.0393
3.70_207.14	78851.3	38488.6	2.05	0.0038228	0.00641
7.35_229.15	60979	29825.8	2.04	0.0260085	0.0411
1.82_347.18	27251.8	13576.3	2.01	0.0001391	0.000264
5.27_245.18	12796.8	6438.13	1.99	0.0414991	0.0646
5.35_366.18	22925.3	11598.1	1.98	3.32e-05	6.88e-05
2.31_186.15	50692	25649.1	1.98	0.000103	0.000198
8.08_703.20	16825.7	8938.9	1.88	0.0321363	0.0503
5.17_181.12	16849.5	8966.73	1.88	0.0020492	0.00353
7.50_1097.39	13750.2	7451.37	1.85	0.0398773	0.0622
1.63_348.32	45272.5	24674	1.83	0.044726	0.0694
7.92_155.08	31775.7	17597	1.81	0.0038084	0.00639
1.43_130.07	16191.3	9008.65	1.8	0.023847	0.0379
6.42_458.26	8161.52	4587.42	1.78	0.0268654	0.0423
6.11_208.10	81123.8	47270.5	1.72	0.0184848	0.0296
5.26_207.21	613006	364974	1.68	0.0028428	0.00483
5.83_253.13_5.83_270.15	32733.2	19952.7	1.64	0.0282468	0.0444
1.31_195.11	3.32535e+06	2.02527e+06	1.64	0.0094461	0.0154
6.03_266.15	18090	11360.6	1.59	0.0051466	0.00858
7.16_304.08	12417	7916.36	1.57	0.0009706	0.00172
6.78_469.18	10636	6773.53	1.57	0.0284089	0.0447
6.65_162.05	14028.6	8958.21	1.57	0.0056232	0.00935
4.09_389.21	10614.3	6761.1	1.57	0.0132559	0.0215
1.23_110.07	13553.2	8776.64	1.54	0.0199973	0.032
6.81_525.24	10355.5	6777.81	1.53	0.0067643	0.0112
5.55_345.17	14465.9	9706.11	1.49	0.0197476	0.0316
6.84_430.23	6621.23	4492.19	1.47	0.01828	0.0293
6.14_235.13	52114.8	35560.5	1.47	0.0341512	0.0534
7.36_98.10	9465.62	6795.56	1.39	0.0019052	0.00329
2.69_211.16	16526.9	11903.1	1.39	0.0453332	0.0703
2.37_294.16	36278.8	26510.4	1.37	0.0097785	0.016
6.89_251.14	17455.4	12998.5	1.34	0.0266085	0.042
1.27_138.06	218318	168548	1.3	0.0207708	0.0331
1.69_130.08	32819.8	26568.7	1.24	0.0492607	0.0763
1.27_196.09	1.09788e+06	898105	1.22	0.0319587	0.0501
7.25_130.09	33035.9	48326.7	0.68	0.0060819	0.0101
0.96_721.51	12383.5	18245	0.68	0.0053741	0.00895
7.00_122.92	74866.9	114100	0.66	0.0003367	0.000618
7.50_94.07	10134.8	16009.9	0.63	0.0004892	0.000885
1.96_306.15	12441.4	19783.7	0.63	0.0322669	0.0505
7.16_409.16	6100.89	9842.02	0.62	0.0434017	0.0674
7.49_231.11	21936.7	36684.2	0.6	0.0003715	0.000679
1.09_233.12	13222.4	22187.4	0.6	0.0035458	0.00598
6.28_660.36	4073.56	6870.14	0.59	0.0075884	0.0124
3.42_212.10 _3.42_195.08	37814	64421	0.59	0.0175719	0.0282
5.83_220.12	87173.4	152155	0.57	0.0025406	0.00434
2.44_189.06	15291.9	26973.9	0.57	0.0004303	0.000781
1.36_154.05	37974.1	68643.9	0.55	0.0018712	0.00324
7.46_432.21	3382.17	6213.29	0.54	0.0256058	0.0405
1.95_271.14	11874	21839.7	0.54	0.0062021	0.0103
7.01_206.89	29460.8	58434.5	0.5	2.27e-05	4.82e-05
6.29_413.19	3361.92	6825.03	0.49	0.0035622	0.006
2.32_160.10	24845.6	51357.2	0.48	0.013123	0.0213
1.51_216.10	15244.2	32119.5	0.47	0.0035426	0.00598
7.01_290.85	37277.2	80653.8	0.46	0.0001201	0.000229
6.16_180.10	5170.2	11803.3	0.44	0.0015945	0.00278
1.44_158.07	2748.92	6301.56	0.44	0.0212825	0.0339
7.25_152.07	12499.6	28850.5	0.43	0.0002507	0.000466
6.28_229.12	5937.15	13866.9	0.43	0.0026217	0.00447
6.06_316.13	5516	12821.5	0.43	0.00673	0.0111
1.41_253.14	8725.8	20588.5	0.42	8.89e-05	0.000172
7.01_458.77	5307.67	12949.2	0.41	0.0061168	0.0102
7.82_266.16	5061.84	12509	0.4	0.0011596	0.00204
7.02_542.73	4334.32	10748.4	0.4	0.0128188	0.0208
6.39_208.10	3262.99	8220.41	0.4	0.0007667	0.00136
1.92_191.09	5078.66	12613.5	0.4	0.0003732	0.000681
1.64_188.09	4476.88	11279.5	0.4	0.0006515	0.00116
7.01_374.81	2684.85	7048.56	0.38	0.000124	0.000236
5.59_439.21	2888.48	7549.64	0.38	1.16e-05	2.6e-05
3.99_296.14	2872.8	7645.27	0.38	0.0148594	0.024
1.95_411.20	4068.18	10568.3	0.38	9.5e-06	2.17e-05
7.88_144.10	2055.35	5586.36	0.37	0.0068295	0.0113
6.97_112.89	7523.13	20248.6	0.37	1.36e-05	2.98e-05
6.63_258.12	2393	6403.24	0.37	0.0013722	0.0024
1.76_182.08	20664.8	56166.3	0.37	8.6e-05	0.000167
6.46_177.06	3176.62	8918.99	0.36	0.0304679	0.0479
5.83_312.13	6025.25	16893.7	0.36	0.0004934	0.000891
5.68_479.25	2991	8199.63	0.36	0.002098	0.0036
3.18_250.14	17944.9	50376.6	0.36	3.1e-06	7.69e-06
6.89_158.12	95413.8	276390	0.35	2.1e-06	5.37e-06
5.70_409.17	6015.72	17017.2	0.35	0.0001002	0.000193
2.46_162.12	15129.5	42642.7	0.35	0.0002924	0.00054
5.14_411.22	1838.81	5426.06	0.34	0.0005355	0.000962
2.24_194.10	13805.6	40585.1	0.34	0.0266118	0.042
1.93_287.14	7130.03	20893.5	0.34	4e-07	1.25e-06
1.56_349.19	8569.1	25371.5	0.34	0.0001118	0.000214
1.28_329.16	11082	32317.2	0.34	1.2e-06	3.31e-06
1.26_290.14	14122.3	41619.7	0.34	2.4e-06	6.07e-06
6.13_519.33	3305.92	10171.3	0.33	1.5e-06	4.05e-06
4.74_196.13	4107.24	12598.3	0.33	0.0003306	0.000607
2.85_245.14	10984.7	33208.4	0.33	0.0028247	0.00481
1.69_186.11	1846.41	5560.78	0.33	0.0046082	0.0077
1.15_231.11	7238.27	21881.5	0.33	1.05e-05	2.38e-05
6.87_414.20	3133.79	9913.58	0.32	1.84e-05	3.96e-05
5.74_445.26	2544.79	7972.29	0.32	5.34e-05	0.000107
3.32_542.29	2316	7165.44	0.32	0.0001129	0.000216
1.96_443.24	3011	9455.23	0.32	0.0005407	0.00097
7.87_379.13	1936	6225.24	0.31	0.0201961	0.0322
6.35_440.19	5114.24	16432.5	0.31	0.0001418	0.000269
5.70_211.10	2873.13	9248.58	0.31	1.6e-06	4.25e-06
5.18_136.07	25295.5	81016.2	0.31	5.27e-05	0.000106
2.21_129.09	6733.97	21594.1	0.31	6.77e-05	0.000134
1.92_155.08	13466.5	43902.1	0.31	0.0402418	0.0627
7.60_402.16	3691.72	12112.5	0.3	0.0017259	0.00299
6.97_280.82	3147.91	10478.2	0.3	1.38e-05	3.02e-05
6.91_338.12	2141.09	7169.54	0.3	9e-06	2.06e-05
6.57_387.14	3676.37	12393.4	0.3	0.0023257	0.00398
5.08_303.17	2565.11	8599.19	0.3	0.0074217	0.0122
4.35_166.12	3589.35	11949.8	0.3	0.0007987	0.00142
2.86_221.08	8333.27	27803.3	0.3	< 1e-07	3.66e-07
5.17_313.16	2503.55	8587.72	0.29	2.42e-05	5.1e-05
3.40_168.10	2139.67	7356.41	0.29	0.0037181	0.00626
1.42_508.31	3633.92	12537.4	0.29	0.0005037	0.000909
1.33_198.11	7204.24	24677.4	0.29	2e-07	6.75e-07
1.18_126.05	4251	14431.1	0.29	3.1e-06	7.69e-06
6.59_524.28	1880.44	6729.75	0.28	5.31e-05	0.000106
6.44_369.12	4972.95	17455.9	0.28	5.16e-05	0.000104
6.16_553.31	2478.31	8795.3	0.28	9e-06	2.06e-05
5.95_303.19	2889.95	10185.2	0.28	1.27e-05	2.81e-05
5.71_229.11	3938.9	14162.5	0.28	0.0002604	0.000482
3.68_123.09	10671.5	38581.1	0.28	0.0034558	0.00585
1.68_218.11	3040.44	10842.7	0.28	0.0010531	0.00186
6.14_569.30	1868.8	6922.37	0.27	0.0002218	0.000414
5.70_85.06	8628.77	32221.5	0.27	8e-07	2.32e-06
2.50_190.08	3225.08	11921.7	0.27	0.0003425	0.000628
2.41_247.12	3035.27	11098	0.27	7.6e-06	1.75e-05
1.95_553.30	2343	8703.73	0.27	3.89e-05	7.99e-05
1.46_315.16	7058.43	26567.3	0.27	6.5e-06	1.51e-05
6.38_202.14	2714.07	10297.9	0.26	5.37e-05	0.000107
6.25_553.31	2107.17	8038.63	0.26	7e-07	2.05e-06
5.69_711.36	1795.37	6876.19	0.26	5e-07	1.53e-06
3.19_280.15	3990.26	15578.3	0.26	< 1e-07	3.66e-07
1.59_711.46	1690.78	6534.51	0.26	2.2e-06	5.6e-06
8.25_227.14	1550.11	6230.87	0.25	0.0063176	0.0105
5.91_238.11	1880.55	7545.63	0.25	0.0015595	0.00272
5.07_356.21	1860.2	7503.18	0.25	2e-07	6.75e-07
3.34_149.10	3417.2	13489	0.25	0.0005266	0.000948
3.11_126.09	1327.8	5412.07	0.25	0.0005708	0.00102
2.41_268.14	5475.31	22125.5	0.25	9e-07	2.57e-06
1.84_197.12	7810.12	31454.6	0.25	1e-07	3.66e-07
8.27_272.16	1312.36	5386.55	0.24	0.0098393	0.016
6.40_292.12	2256	9331.54	0.24	0.0006075	0.00109
6.32_212.10	1956.08	8314.93	0.24	2.2e-05	4.68e-05
5.70_247.12	46572.6	196846	0.24	2e-07	6.75e-07
5.14_152.07	8715.29	36429.5	0.24	2.99e-05	6.24e-05
5.14_137.05	4236.95	17628.1	0.24	7.5e-06	1.73e-05
4.23_259.14	4578.96	19004.7	0.24	4e-07	1.25e-06
2.42_229.13	8437.6	35358.5	0.24	2e-07	6.75e-07
2.16_253.13	5962	24599.5	0.24	2.58e-05	5.42e-05
1.44_127.07	13564.4	56082.7	0.24	5e-07	1.53e-06
1.15_263.13	6472	26821.4	0.24	0.000106	0.000203
6.07_361.22	2638.45	11289.9	0.23	5.26e-05	0.000106
5.98_112.05	9700.03	42730.4	0.23	< 1e-07	< 1e-07
5.70_746.40_5.70_751.35	24506	106025	0.23	2e-07	6.75e-07
4.32_266.14	2015.48	8847.34	0.23	0.0016725	0.0029
4.07_262.15	5519.57	24513.9	0.23	2.3e-06	5.84e-06
2.21_178.09	3449.07	15085.4	0.23	0.0014296	0.0025
2.17_118.08	1200.43	5279.39	0.23	7.9e-05	0.000155
1.83_199.11	3647.27	16193.3	0.23	8e-07	2.32e-06
1.80_214.11	4423.63	19629.2	0.23	4e-07	1.25e-06
1.58_225.12	6310.73	27523	0.23	< 1e-07	< 1e-07
1.31_169.08	4945.85	21708.8	0.23	7.23e-05	0.000143
8.27_302.13	2922	13317.4	0.22	0.0074651	0.0123
5.64_620.31	1407	6502.73	0.22	3.83e-05	7.88e-05
3.86_356.22	2782.35	12421.6	0.22	0.0012019	0.00211
3.30_191.11	2076.94	9426.37	0.22	4.9e-06	1.17e-05
1.95_435.25	3740.24	16739.9	0.22	6e-07	1.79e-06
1.72_192.10	6231.87	28543.7	0.22	1.6e-06	4.25e-06
1.59_86.06	4207.04	19021.2	0.22	< 1e-07	< 1e-07
8.03_349.12	1753.81	8163.58	0.21	0.000161	0.000304
6.70_266.15	3209	15505.6	0.21	4.18e-05	8.54e-05
5.99_523.29	2507.32	11795.7	0.21	2.1e-06	5.37e-06
5.85_746.40	4164.56	19710	0.21	0.0010296	0.00182
5.66_186.09	1435.74	6792.79	0.21	0.0006098	0.00109
5.24_114.07	1723.97	8295.68	0.21	7.6e-06	1.75e-05
4.86_598.32	1519.55	7255.23	0.21	4e-07	1.25e-06
4.02_438.27	2663.42	12657.9	0.21	3.71e-05	7.66e-05
2.52_158.08	4399.58	20727.8	0.21	0.0003188	0.000586
2.50_539.35	2248.38	10783.3	0.21	7.78e-05	0.000153
2.12_296.14	4927	23332.3	0.21	1.9e-05	4.08e-05
1.90_126.06	10494.2	51180	0.21	1.4e-06	3.8e-06
1.66_241.12	11576.2	53993.1	0.21	5e-07	1.53e-06
1.56_511.31	3596.39	17332.8	0.21	4e-07	1.25e-06
8.24_212.09	1753.93	8747.7	0.2	0.0201632	0.0322
7.70_311.13	1312.4	6701.26	0.2	2.4e-06	6.07e-06
5.80_116.11	1616.74	8080.35	0.2	< 1e-07	< 1e-07
5.16_166.08	4897.02	23935	0.2	0.0019083	0.00329
3.94_303.20	2899.68	14690.9	0.2	1.72e-05	3.72e-05
3.46_151.10	3397.88	17131.3	0.2	0.0016686	0.0029
2.86_280.15	78753.9	401270	0.2	< 1e-07	3.66e-07
2.46_237.14	4895.02	24117	0.2	< 1e-07	3.66e-07
2.16_501.33	2562.58	12862.9	0.2	0.0020268	0.00349
1.63_234.12	4966	24733.9	0.2	8.26e-05	0.00016
1.05_169.09	4181.71	20415.4	0.2	2.07e-05	4.42e-05
8.17_199.11	1184.23	6089.88	0.19	0.0141383	0.0229
6.72_243.16	1663.01	8949.06	0.19	1.21e-05	2.69e-05
5.19_168.10	2571.46	13269.5	0.19	2e-07	6.75e-07
4.99_242.12	1417.25	7490.22	0.19	8.26e-05	0.00016
3.49_202.11	2748.55	14724.8	0.19	0.0009357	0.00166
2.44_120.08	3124	16323.9	0.19	1.22e-05	2.71e-05
2.42_196.10	6763.45	35739.9	0.19	1.82e-05	3.92e-05
1.29_243.12	5012.37	26306.3	0.19	< 1e-07	< 1e-07
8.17_399.23	1257	7141.57	0.18	0.0249319	0.0395
7.87_325.12	1968	10721.2	0.18	0.0035046	0.00592
7.26_368.17	1075.8	5873.97	0.18	1e-07	3.66e-07
6.29_308.16	9755.05	52786.2	0.18	0.0002959	0.000546
6.15_196.10	5591.47	31429	0.18	1.22e-05	2.71e-05
6.09_228.11	1194.86	6716.46	0.18	4.74e-05	9.59e-05
6.06_196.10	5390.09	29680.7	0.18	4e-07	1.25e-06
5.95_500.29	14461.3	78939.9	0.18	4e-07	1.25e-06
5.92_353.18	2615.89	14573.4	0.18	2.5e-06	6.3e-06
5.82_617.33	982.93	5477.15	0.18	1.7e-06	4.48e-06
5.74_288.13	7522	42375.1	0.18	1.37e-05	3e-05
5.64_276.14	1613	8970.09	0.18	3.5e-06	8.56e-06
5.17_289.16	2003.11	11369.8	0.18	4.08e-05	8.35e-05
3.70_191.10	2279.13	12698.5	0.18	4.41e-05	8.98e-05
1.92_108.04	2287.98	12925.4	0.18	1.7e-06	4.48e-06
1.41_209.10	5041.68	27527.1	0.18	2e-07	6.75e-07
6.78_646.34	2198.53	12726	0.17	1.36e-05	2.98e-05
6.60_234.12	2301.4	13184.6	0.17	3.4e-06	8.34e-06
6.59_144.10	17972.7	107410	0.17	3.4e-06	8.34e-06
6.58_158.12	1442.94	8560.04	0.17	2.09e-05	4.46e-05
6.53_224.13	8043.69	46620.8	0.17	2.4e-06	6.07e-06
5.85_234.13	1464.91	8429	0.17	6e-07	1.79e-06
5.75_486.29	1423.43	8330.72	0.17	1.8e-06	4.72e-06
5.00_217.11	1283.26	7617.4	0.17	4.12e-05	8.42e-05
3.20_220.14	10517.7	60883.5	0.17	3e-07	9.69e-07
2.46_723.46	1273.05	7567.74	0.17	0.0021048	0.00361
2.34_156.17	941.5	5701.06	0.17	0.0075151	0.0123
1.59_596.36	2460.19	14264.3	0.17	4e-07	1.25e-06
1.47_505.30	3272.27	18983.1	0.17	1.1e-06	3.07e-06
1.11_182.11	1759.21	10178.1	0.17	0.0006182	0.0011
8.46_258.11	1743.59	10992.9	0.16	0.0085974	0.0141
6.48_222.11	9383.53	56887.8	0.16	4.64e-05	9.41e-05
6.37_546.30	1607.82	10004.8	0.16	2e-07	6.75e-07
6.25_172.13	1133.51	7260	0.16	1.9e-06	4.95e-06
6.16_357.18	2256.42	14344.2	0.16	9e-07	2.57e-06
6.11_257.18	1544	9530.71	0.16	0.0001508	0.000285
5.94_276.13	2522	16270	0.16	1.07e-05	2.41e-05
5.85_635.35	1079.34	6747.77	0.16	3e-07	9.69e-07
5.49_526.27	1030.77	6558.71	0.16	1.4e-06	3.8e-06
4.76_230.12	5314	32242.4	0.16	7.95e-05	0.000156
4.67_233.13	1371.28	8554.8	0.16	< 1e-07	< 1e-07
4.27_170.08	2146.09	13836	0.16	0.0001866	0.000351
3.37_136.07	1953.84	12544	0.16	3e-07	9.69e-07
2.83_204.10	4489.64	28692.2	0.16	0.0099736	0.0162
2.42_166.09	5330.04	34153.5	0.16	2.9e-06	7.26e-06
2.22_188.16	76954.4	467175	0.16	2e-07	6.75e-07
1.57_682.38	1874.36	11636.1	0.16	1.7e-06	4.48e-06
1.43_245.13	5269.79	32977.1	0.16	2e-07	6.75e-07
1.36_569.39	1754	10788.4	0.16	2.41e-05	5.09e-05
1.18_184.10	1944.03	11995.1	0.16	3.83e-05	7.88e-05
7.45_266.14	1185.93	7927.13	0.15	9.47e-05	0.000183
7.41_210.11	1442.57	9328.64	0.15	1.4e-06	3.8e-06
6.79_224.13	1333.06	9006.02	0.15	4e-06	9.7e-06
6.57_274.11	2364	15802	0.15	0.0023688	0.00405
6.42_236.12	1306.49	8659.59	0.15	1.6e-06	4.25e-06
6.28_222.11	1773.46	11937.5	0.15	3e-07	9.69e-07
6.27_210.12	3530.31	24001.1	0.15	6.86e-05	0.000135
4.89_182.09	1419.95	9169.16	0.15	< 1e-07	< 1e-07
4.79_138.09	4168.25	28700.2	0.15	4.7e-06	1.13e-05
3.85_128.11	688.04	4658.6	0.15	6.58e-05	0.00013
3.68_196.13	3792.63	25089.5	0.15	< 1e-07	< 1e-07
3.29_152.07	61824.8	421969	0.15	3e-07	9.69e-07
3.09_158.10	1915.7	12484.1	0.15	1.9e-06	4.95e-06
2.00_155.08	19132.8	126741	0.15	< 1e-07	< 1e-07
1.95_658.39	1372.64	9053.69	0.15	2.2e-06	5.6e-06
1.07_181.12	3710.97	24978.8	0.15	0.0001031	0.000198
8.23_198.08	1995.06	14146.7	0.14	0.0049824	0.00832
8.06_196.10	1895.16	13589.1	0.14	0.0014697	0.00257
7.83_484.15	958.33	6886.27	0.14	2.9e-06	7.26e-06
6.02_737.45	763.24	5525.31	0.14	7e-07	2.05e-06
5.97_481.24	1842	13612.2	0.14	8.7e-06	1.99e-05
5.93_277.12	1903.54	13625.9	0.14	3e-07	9.69e-07
5.91_185.10	1319.94	9119.43	0.14	2e-07	6.75e-07
5.48_180.10	1309.82	9308.19	0.14	5.32e-05	0.000106
5.12_217.15	1337.83	9898.1	0.14	< 1e-07	< 1e-07
5.08_116.11	993.95	7198.57	0.14	7e-07	2.05e-06
4.78_178.12	1618.53	11452.7	0.14	2e-07	6.75e-07
4.44_275.17	1655.63	12050.3	0.14	1.36e-05	2.98e-05
4.42_145.07	1293.99	9227.36	0.14	< 1e-07	< 1e-07
4.37_152.10	2606.22	18959	0.14	0.0006653	0.00119
4.05_205.11	2118.64	15209.2	0.14	0.0075017	0.0123
3.23_216.10	1540.16	10899.2	0.14	1.9e-06	4.95e-06
2.75_198.10	1262	8713.18	0.14	3.34e-05	6.92e-05
2.68_165.13	2691.15	19416	0.14	< 1e-07	3.66e-07
2.40_282.14	1007	7441.91	0.14	0.0071451	0.0118
2.37_199.11	3238.12	22719.4	0.14	2e-07	6.75e-07
2.03_742.41	1056	7798.16	0.14	0.0011373	0.002
2.00_408.23	1980.58	13851.6	0.14	2e-07	6.75e-07
1.78_261.13	6967.65	50951.5	0.14	6e-07	1.79e-06
1.36_140.07	1226.31	8812.45	0.14	0.0004082	0.000743
1.24_226.10	2406.25	17466.5	0.14	< 1e-07	< 1e-07
8.32_249.12	1173.65	8693.72	0.13	0.0004183	0.000761
8.06_277.09_8.07_299.07	3029.46	23177.9	0.13	0.0017208	0.00298
7.92_220.12	1158.97	9045.56	0.13	6e-07	1.79e-06
7.76_166.09	9161.66	73080.1	0.13	2.34e-05	4.95e-05
7.48_503.20	876.84	6947.99	0.13	9e-07	2.57e-06
6.84_262.14	1135	8911.15	0.13	8.15e-05	0.000159
6.51_729.38	1209.42	9238.91	0.13	5.52e-05	0.00011
6.46_186.10	978.46	7351.58	0.13	< 1e-07	3.66e-07
6.20_755.48	690.63	5346.58	0.13	< 1e-07	< 1e-07
6.17_291.17	2126.54	16896.7	0.13	< 1e-07	< 1e-07
6.03_553.30	1855.14	13908.2	0.13	3e-06	7.49e-06
5.94_505.30	2688.75	20765.9	0.13	9e-07	2.57e-06
5.90_193.13	1900.02	14979.6	0.13	< 1e-07	< 1e-07
5.84_192.10	1026.04	7963.06	0.13	5.3e-06	1.26e-05
5.54_264.14	1178.74	8998.02	0.13	1.4e-06	3.8e-06
5.45_246.12	1637.98	12312.5	0.13	< 1e-07	< 1e-07
5.22_500.29	1594.89	12249.4	0.13	1.2e-06	3.31e-06
4.23_179.12	2315.7	18139.4	0.13	< 1e-07	< 1e-07
3.73_203.12	1261	9633.35	0.13	3e-07	9.69e-07
3.57_468.28_3.57_485.31	5317.4	39913.2	0.13	4.7e-06	1.13e-05
3.33_393.12	1395.56	10339.7	0.13	1.1e-05	2.47e-05
3.27_132.10	3460.23	26022.6	0.13	< 1e-07	3.66e-07
2.74_197.12	2113.15	15922.3	0.13	< 1e-07	3.66e-07
2.51_163.12	3229.01	25013.5	0.13	< 1e-07	< 1e-07
2.44_259.14	3803.22	29470.9	0.13	< 1e-07	3.66e-07
2.38_210.11	2127.7	16515.1	0.13	5.5e-06	1.3e-05
1.97_116.07	1028.95	8017.28	0.13	8.08e-05	0.000158
1.37_114.09	4546.45	35737.8	0.13	< 1e-07	< 1e-07
1.20_163.08	1344.19	10526	0.13	2e-07	6.75e-07
7.90_174.01	3342.41	27392.3	0.12	2e-07	6.75e-07
7.22_164.07	1268.21	10906.3	0.12	3.3e-06	8.14e-06
6.79_607.31	1013.22	8220.41	0.12	3.1e-06	7.69e-06
6.73_171.11	2341.31	20303.1	0.12	1.6e-06	4.25e-06
6.67_216.12	1217.97	9917.22	0.12	1.2e-06	3.31e-06
6.26_214.11	858.84	7040.21	0.12	3e-07	9.69e-07
6.24_756.37	827	6646.62	0.12	0.0002425	0.000451
5.56_212.13	1459.37	12293	0.12	1e-07	3.66e-07
5.01_240.16	2201.81	17785	0.12	< 1e-07	< 1e-07
4.85_542.30	1882.95	15206.1	0.12	1e-07	3.66e-07
3.34_872.55	778.82	6694.05	0.12	0.0042332	0.00708
2.42_175.12	1741.51	14057.5	0.12	< 1e-07	< 1e-07
2.34_178.09	1427	12109	0.12	6.8e-06	1.57e-05
2.22_196.10	3668.78	31358.9	0.12	6e-06	1.41e-05
1.33_168.10	1702.16	14437.6	0.12	< 1e-07	< 1e-07
1.33_122.06	2120.77	17271	0.12	< 1e-07	< 1e-07
1.27_173.07	1208.79	10102.5	0.12	< 1e-07	< 1e-07
1.20_169.08	5547.08	46032.2	0.12	0.0007464	0.00133
8.26_234.13	1367.91	12612.4	0.11	0.0004663	0.000845
7.64_304.17	965.03	9006.01	0.11	0.0009275	0.00164
7.09_180.10	792.62	7520.42	0.11	1.91e-05	4.09e-05
6.72_520.29	1776.54	15693	0.11	< 1e-07	< 1e-07
6.60_756.46	761.23	6847.82	0.11	7.64e-05	0.00015
6.53_546.31	2137.96	19770.3	0.11	< 1e-07	< 1e-07
6.45_568.29	1993.49	18211.8	0.11	6.3e-06	1.47e-05
6.23_197.13	2127.66	18882.4	0.11	2e-06	5.18e-06
6.17_310.18	1170.04	10708.4	0.11	< 1e-07	< 1e-07
6.00_141.10	3098.75	28421.5	0.11	< 1e-07	3.66e-07
5.94_657.36	856.86	7481.47	0.11	< 1e-07	3.66e-07
5.91_406.20	2123	20015.2	0.11	2.54e-05	5.34e-05
5.90_198.16	1299.34	11692.1	0.11	< 1e-07	< 1e-07
5.60_312.14	1440	13193.6	0.11	8.22e-05	0.00016
5.54_628.31	665	6147.53	0.11	0.0001049	0.000201
5.46_337.15	1190.86	10891.4	0.11	9.7e-06	2.21e-05
5.05_232.13	1837.33	16804.7	0.11	< 1e-07	< 1e-07
4.92_138.09	3270.43	29109.5	0.11	3.94e-05	8.08e-05
4.26_180.13	2559.73	24189.2	0.11	4.72e-05	9.56e-05
3.97_192.10	1566.42	14693.8	0.11	2.28e-05	4.84e-05
3.89_159.09	1545.54	13914.3	0.11	< 1e-07	< 1e-07
3.50_144.08	1694.64	15761.6	0.11	1e-07	3.66e-07
3.38_150.09	23058.7	212968	0.11	1.7e-06	4.48e-06
3.15_151.12	5620.15	52395.6	0.11	< 1e-07	< 1e-07
2.93_1004.64	568.93	5110.8	0.11	0.0007938	0.00141
2.82_872.55	748.25	7006.11	0.11	2.1e-06	5.37e-06
2.68_247.11	5881.57	52071.3	0.11	1.2e-06	3.31e-06
1.31_214.10	1446.98	13143.4	0.11	1.66e-05	3.6e-05
1.19_140.07	1343.93	11806	0.11	1.4e-06	3.8e-06
1.18_202.09	1736	15611.6	0.11	2.1e-06	5.37e-06
1.08_204.10	1374	12470	0.11	0.039276	0.0613
7.89_242.00	862.96	8245.39	0.1	0.0003153	0.00058
7.87_342.14	1132.96	11139.7	0.1	3.17e-05	6.6e-05
6.69_250.11	1207	12117.3	0.1	2.72e-05	5.7e-05
6.07_116.11	1739.13	17101.6	0.1	< 1e-07	< 1e-07
5.74_481.24	747	7205.15	0.1	6.1e-06	1.43e-05
5.62_606.32	773.75	7635.36	0.1	2e-07	6.75e-07
5.46_254.15	780.83	7843.07	0.1	1.67e-05	3.62e-05
5.43_668.40	613.6	6031.4	0.1	< 1e-07	< 1e-07
5.33_143.12	515.44	5095.63	0.1	3e-07	9.69e-07
5.10_192.10	1623.52	15868.5	0.1	< 1e-07	< 1e-07
5.06_117.05	1135.69	11188.8	0.1	4e-07	1.25e-06
4.89_665.42	2503.54	24642.7	0.1	< 1e-07	< 1e-07
3.31_137.10	2420.77	23945.6	0.1	3.3e-06	8.14e-06
2.92_246.14	2345.76	22642.8	0.1	< 1e-07	< 1e-07
2.71_187.12	2158.77	21386.2	0.1	0.0001029	0.000198
2.42_218.13	1980.08	19529.1	0.1	1.2e-06	3.31e-06
2.05_934.60	474.06	4524.27	0.1	0.0002456	0.000457
1.11_177.09	1503	14546.1	0.1	5.9e-06	1.39e-05
7.81_363.07	997.31	10118.2	0.099	2.6e-06	6.54e-06
6.87_274.11	862.78	8711.21	0.099	5e-07	1.53e-06
6.07_200.12	772.4	7789.78	0.099	< 1e-07	< 1e-07
3.57_149.10	3170.02	32181.1	0.099	< 1e-07	< 1e-07
3.30_192.10	1323.12	13366.1	0.099	5.6e-06	1.32e-05
2.02_167.12	5542.13	56101	0.099	< 1e-07	< 1e-07
1.39_428.27_1.39_450.25	6097.67	61824.4	0.099	3.2e-06	7.92e-06
6.74_376.22	2302.15	23533.5	0.098	3.8e-06	9.24e-06
5.74_305.15	848.91	8631.94	0.098	8e-07	2.32e-06
3.38_201.11	2385.38	24390	0.098	3e-07	9.69e-07
6.35_180.10	7293.64	74954.4	0.097	2.84e-05	5.95e-05
2.75_206.11	3897.89	40454	0.096	5e-07	1.53e-06
5.77_745.41	698.6	7389.25	0.095	3e-07	9.69e-07
5.45_463.20	686	7213.52	0.095	1.2e-06	3.31e-06
3.74_113.11	1325	13946	0.095	1.8e-06	4.72e-06
3.73_183.10	2578.65	27195.1	0.095	< 1e-07	3.66e-07
2.72_163.12	2510.83	26346.2	0.095	4.2e-06	1.02e-05
2.02_221.10	1276.48	13410.6	0.095	< 1e-07	3.66e-07
1.93_219.11	2001	21333.3	0.094	6.3e-06	1.47e-05
1.93_207.11	1192	12708.1	0.094	0.000191	0.000359
7.42_251.14	1480.41	15851.9	0.093	5e-07	1.53e-06
6.21_277.12	697.97	7485.43	0.093	1.5e-06	4.05e-06
5.02_158.12	979.86	10585	0.093	< 1e-07	< 1e-07
2.92_132.09	1081.75	11669.9	0.093	< 1e-07	3.66e-07
2.00_258.14	2584	27669.9	0.093	4.8e-06	1.15e-05
5.12_254.13	1370	14816.6	0.092	3.32e-05	6.88e-05
4.39_202.09	753.89	8238.38	0.092	3.1e-06	7.69e-06
3.45_224.11	1684	18214.2	0.092	1.5e-06	4.05e-06
1.68_204.11	1704.82	18609.3	0.092	< 1e-07	< 1e-07
1.36_298.16	2221.43	24268.5	0.092	< 1e-07	< 1e-07
6.87_373.18	648.42	7090.86	0.091	4.5e-06	1.08e-05
4.95_580.31	1736	19064.8	0.091	1.3e-06	3.57e-06
3.18_211.11_3.18_228.14	2049.77	22413.3	0.091	< 1e-07	< 1e-07
2.01_138.09	2278.5	25004.4	0.091	< 1e-07	< 1e-07
1.46_200.09	1405	15439.3	0.091	9e-07	2.57e-06
4.24_144.14	687.68	7648.98	0.09	6.5e-06	1.51e-05
6.57_200.13	983.61	11054.9	0.089	< 1e-07	< 1e-07
5.74_238.11	824.75	9299.22	0.089	2e-06	5.18e-06
5.17_222.11	945.52	10589.7	0.089	0.0033619	0.00569
5.03_742.38	820	9250.26	0.089	2.46e-05	5.18e-05
1.94_163.09	1517.68	17096	0.089	< 1e-07	< 1e-07
1.94_147.09	1235.86	13851.2	0.089	< 1e-07	< 1e-07
1.16_214.11	1135.79	12755.3	0.089	0.0001026	0.000198
4.23_248.14	1642.13	18724.4	0.088	< 1e-07	< 1e-07
5.04_252.16	1038.58	11882.1	0.087	1.2e-06	3.31e-06
6.51_232.10	1737.8	20277.4	0.086	1.78e-05	3.84e-05
6.17_154.09	1270.38	14759.9	0.086	2e-07	6.75e-07
4.14_193.13	1897.16	21990.9	0.086	3.4e-06	8.34e-06
3.89_124.04	68709.3	797185	0.086	1.1e-06	3.07e-06
2.21_258.14	2347.83	27238.6	0.086	< 1e-07	< 1e-07
1.64_303.20	3605.07	41987.9	0.086	< 1e-07	< 1e-07
6.25_850.50	538.9	6331.06	0.085	6.9e-06	1.59e-05
5.67_859.40	414.14	4882.97	0.085	< 1e-07	< 1e-07
4.26_111.09	2420.71	28430.1	0.085	< 1e-07	< 1e-07
1.95_140.07	1055.43	12447.1	0.085	5e-07	1.53e-06
1.44_153.10	4216.07	49690.8	0.085	0.0002177	0.000407
7.24_246.11	545.19	6488.89	0.084	1.5e-06	4.05e-06
5.74_172.13	695.81	8324.4	0.084	< 1e-07	< 1e-07
5.56_250.15	888.85	10546.8	0.084	< 1e-07	< 1e-07
2.65_223.12	3682	44041.7	0.084	6e-07	1.79e-06
1.40_284.15	2469	29506.3	0.084	9e-07	2.57e-06
6.57_883.49	616.35	7438.99	0.083	4.6e-06	1.11e-05
5.16_275.14	765.32	9226.08	0.083	5.26e-05	0.000105
4.33_182.11	1648.24	19849.3	0.083	2e-07	6.75e-07
2.87_137.11	1601.95	19281.2	0.083	4.3e-06	1.04e-05
2.08_213.12	7673.23	92176	0.083	< 1e-07	< 1e-07
1.63_142.08	2221.53	26875.3	0.083	< 1e-07	< 1e-07
7.93_228.12	1422.66	17442.4	0.082	6e-07	1.79e-06
6.86_632.33	547.92	6658.22	0.082	9e-07	2.57e-06
6.78_687.36	1034.75	12553.3	0.082	< 1e-07	< 1e-07
4.21_232.13	1114.5	13649.9	0.082	2.8e-06	7.03e-06
4.01_210.14	1813.84	22251.7	0.082	< 1e-07	< 1e-07
2.86_658.38_2.86_680.36	1908.41	23313.9	0.082	3.8e-06	9.24e-06
1.95_282.14	1017.48	12444.7	0.082	1.17e-05	2.62e-05
4.39_208.13	1379.1	16988.8	0.081	< 1e-07	< 1e-07
2.38_176.11	1347.58	16584.1	0.081	1e-07	3.66e-07
6.05_210.11	1287.34	16070.6	0.08	3.1e-06	7.69e-06
5.56_298.11	926.25	11523.4	0.08	3.54e-05	7.32e-05
5.41_124.08	15054.1	187740	0.08	< 1e-07	< 1e-07
2.73_225.12_2.73_242.15	7191.63	89420.9	0.08	< 1e-07	< 1e-07
6.25_669.38_6.26_691.36	2847.87	36106.7	0.079	3.63e-05	7.5e-05
4.89_194.12	1527.22	19402.5	0.079	6.9e-06	1.59e-05
7.70_158.12	588.04	7574.12	0.078	5.2e-06	1.24e-05
7.69_289.14	486.7	6272.33	0.078	2.4e-05	5.07e-05
6.35_154.09	922.71	11804.8	0.078	1.9e-06	4.95e-06
5.74_196.10	1485.83	19012.2	0.078	< 1e-07	< 1e-07
5.15_186.08	815.53	10481	0.078	7.63e-05	0.00015
3.11_160.08	865.94	11108.9	0.078	< 1e-07	< 1e-07
1.17_160.08	742.29	9494.19	0.078	2e-07	6.75e-07
8.29_212.14	1102.51	14298.2	0.077	7.71e-05	0.000152
8.16_289.14	857	11098.5	0.077	0.009779	0.016
6.66_184.08	791	10333.6	0.077	1.4e-06	3.8e-06
4.23_196.13	2120.96	27459.2	0.077	3e-07	9.69e-07
8.33_289.14	1011.45	13365.3	0.076	0.0001447	0.000274
1.49_426.25	3726.66	49287.8	0.076	1.1e-06	3.07e-06
1.35_226.11	2127.08	27955.8	0.076	< 1e-07	< 1e-07
7.89_210.11	707	9458.45	0.075	< 1e-07	3.66e-07
6.81_210.16	760.28	10127.3	0.075	1e-07	3.66e-07
6.54_279.17	1411.22	18925.6	0.075	2e-07	6.75e-07
6.06_264.14	1152.93	15328.8	0.075	< 1e-07	< 1e-07
5.81_243.13	1450.08	19449.1	0.075	9e-07	2.57e-06
3.94_186.14	733.79	9760.67	0.075	3.4e-06	8.34e-06
3.47_178.12	60936.2	816229	0.075	2e-07	6.75e-07
2.66_248.13	1913.52	25678.8	0.075	< 1e-07	< 1e-07
2.58_120.08	2104.35	27872.5	0.075	< 1e-07	< 1e-07
2.45_185.11	1755.97	23425.2	0.075	0.0003863	0.000704
2.26_262.14	3592	47912.1	0.075	1.9e-06	4.95e-06
1.67_169.09	3323.67	44435.6	0.075	< 1e-07	< 1e-07
8.20_479.14	809.34	10886.1	0.074	6e-07	1.79e-06
5.71_212.13	1530.44	20572.6	0.074	1.57e-05	3.42e-05
5.34_453.23	573.54	7758.28	0.074	1.6e-06	4.25e-06
5.01_509.31	2903.64	39471.4	0.074	< 1e-07	< 1e-07
7.32_228.12	748.98	10298.5	0.073	7e-07	2.05e-06
2.97_60.08	842.63	11561.7	0.073	< 1e-07	< 1e-07
2.79_175.11	1686.17	23048.5	0.073	6e-07	1.79e-06
2.64_216.14	1777.73	24279.6	0.073	4.7e-06	1.13e-05
2.16_172.17	599.98	8176.53	0.073	4e-07	1.25e-06
1.90_657.40	1528.79	21049.2	0.073	< 1e-07	< 1e-07
7.39_155.08	491.28	6783.24	0.072	< 1e-07	< 1e-07
6.80_368.16	928	12826	0.072	5.3e-06	1.26e-05
1.49_199.09	3421.72	47340.9	0.072	< 1e-07	< 1e-07
5.84_866.46	486.89	6897.58	0.071	< 1e-07	< 1e-07
2.93_166.11	1472.28	20623.8	0.071	1e-07	3.66e-07
1.84_169.10	3135.12	43941.9	0.071	8e-07	2.32e-06
5.96_182.12	1008.26	14319.4	0.07	2e-07	6.75e-07
5.63_182.12	1235.83	17753.7	0.07	< 1e-07	< 1e-07
5.44_130.12	397.3	5688.15	0.07	4.07e-05	8.34e-05
4.08_226.11	1023	14619.1	0.07	3.82e-05	7.87e-05
3.35_126.12	808.73	11631.1	0.07	< 1e-07	3.66e-07
1.53_167.08	1985.56	28384	0.07	< 1e-07	< 1e-07
8.25_258.13	2587.53	37452.1	0.069	4.52e-05	9.19e-05
6.02_140.07	1405.39	20338.3	0.069	< 1e-07	3.66e-07
5.57_356.25	935.7	13641	0.069	2e-07	6.75e-07
5.08_580.31	1503	21827.9	0.069	1.25e-05	2.77e-05
3.39_154.07	2621.32	37992	0.069	1.01e-05	2.29e-05
1.53_709.45_1.53_731.43	2613.45	37835.1	0.069	< 1e-07	< 1e-07
1.13_180.10	2261.49	32633	0.069	< 1e-07	< 1e-07
3.46_84.04	687.27	10115.5	0.068	< 1e-07	3.66e-07
1.72_210.11	2508.34	36855.8	0.068	< 1e-07	3.66e-07
5.99_215.14	1098.63	16444.3	0.067	< 1e-07	< 1e-07
5.11_742.38	812	12158.7	0.067	1.2e-06	3.31e-06
3.65_136.07	1793.52	26597.4	0.067	< 1e-07	< 1e-07
1.52_116.07	1876.68	28206.4	0.067	4e-07	1.25e-06
8.12_278.16_8.13_300.15	1697.39	25868.7	0.066	6e-07	1.79e-06
6.67_237.09	1297.58	19752.6	0.066	1.24e-05	2.75e-05
6.40_468.25	2649.87	40106.6	0.066	1.21e-05	2.69e-05
5.79_653.34	1132.29	17038.2	0.066	< 1e-07	< 1e-07
3.96_170.08	1967.53	29627.9	0.066	< 1e-07	< 1e-07
3.88_124.14	3285.32	50150.2	0.066	2e-07	6.75e-07
2.20_246.14	2188.11	33105	0.066	< 1e-07	< 1e-07
1.58_778.51	858.69	13062.4	0.066	< 1e-07	< 1e-07
1.45_139.08	4426.48	67079.1	0.066	< 1e-07	< 1e-07
7.60_373.20	1122.78	17324.4	0.065	2.94e-05	6.14e-05
5.79_764.37	467.71	7164.46	0.065	4e-07	1.25e-06
5.52_224.13	1051.87	16264.2	0.065	< 1e-07	< 1e-07
2.99_178.12	3967.52	60709.9	0.065	6.6e-06	1.53e-05
2.02_210.11	1973.95	30561.9	0.065	< 1e-07	< 1e-07
1.93_177.10	2168.54	33280.7	0.065	< 1e-07	< 1e-07
1.77_193.10	2508.43	38609.1	0.065	< 1e-07	< 1e-07
1.31_206.11	2444.55	37745.5	0.065	< 1e-07	< 1e-07
7.88_222.11	1492.63	23456	0.064	7e-07	2.05e-06
7.74_218.14_7.74_240.12	1682.57	26443	0.064	8e-07	2.32e-06
7.41_200.13	572.86	8941.87	0.064	< 1e-07	< 1e-07
6.57_168.10	2056.33	32045.7	0.064	< 1e-07	< 1e-07
5.44_205.10	556.83	8726.17	0.064	2e-07	6.75e-07
2.71_162.09	1004.07	15794.9	0.064	1.6e-06	4.25e-06
1.51_222.11	1508	23580.7	0.064	0.0020774	0.00357
7.32_230.10	476.52	7609.35	0.063	1.7e-06	4.48e-06
7.30_240.12	1208	19105.4	0.063	1e-07	3.66e-07
3.39_209.09_3.40_226.12	1683.65	26879.5	0.063	< 1e-07	< 1e-07
2.19_163.04	1240.6	19830.9	0.063	8.08e-05	0.000158
1.92_196.10	9545.52	151470	0.063	< 1e-07	3.66e-07
1.56_905.57_1.55_927.55	1227.97	19455.2	0.063	< 1e-07	< 1e-07
7.28_236.15	5049.37	81966.3	0.062	< 1e-07	< 1e-07
6.37_224.13	1264.25	20464.8	0.062	< 1e-07	< 1e-07
2.93_194.11	1239.68	19955.9	0.062	< 1e-07	< 1e-07
2.11_140.07	923.76	14844.5	0.062	< 1e-07	< 1e-07
4.96_273.16	1015.4	16555.6	0.061	< 1e-07	< 1e-07
4.42_210.15	1491.91	24262.4	0.061	< 1e-07	< 1e-07
3.48_245.10	1442	23523.9	0.061	0.0003624	0.000663
1.94_208.10	1983.23	32602	0.061	4e-07	1.25e-06
1.19_168.10	1496.15	24480.9	0.061	< 1e-07	< 1e-07
5.99_825.54	389.78	6449.98	0.06	< 1e-07	3.66e-07
2.45_124.07	2322.54	38923.6	0.06	< 1e-07	< 1e-07
2.04_212.14	1344.06	22344.2	0.06	< 1e-07	< 1e-07
1.71_249.12	943	15698.7	0.06	2.5e-06	6.3e-06
6.28_675.35	1217.33	20581.1	0.059	2e-07	6.75e-07
5.82_733.43	741.19	12540.6	0.059	< 1e-07	3.66e-07
2.96_150.09	946.96	16069	0.059	< 1e-07	< 1e-07
5.71_952.64	276.58	4755.21	0.058	< 1e-07	< 1e-07
5.54_732.44	692.74	11956.3	0.058	< 1e-07	< 1e-07
5.01_208.09	1309.31	22741.1	0.058	< 1e-07	< 1e-07
3.27_165.10	1571.36	27065.2	0.058	2e-07	6.75e-07
2.30_966.62	427.58	7385.91	0.058	0.0002138	0.000401
1.93_152.07	2107.48	36156	0.058	1.47e-05	3.21e-05
1.37_163.08	1674.09	28981.6	0.058	< 1e-07	< 1e-07
7.46_198.11	942.51	16554.7	0.057	4e-06	9.7e-06
6.90_178.09	727.48	12655.7	0.057	6e-07	1.79e-06
5.04_180.10	2190.23	38734.5	0.057	< 1e-07	< 1e-07
1.99_154.09	1318.71	22944	0.057	1e-07	3.66e-07
1.70_149.07	882	15546	0.057	< 1e-07	< 1e-07
1.40_192.10	1371.96	23884.6	0.057	4.3e-05	8.77e-05
7.44_274.11	896.91	15907.2	0.056	0.0002539	0.000471
5.56_968.52	372.99	6639.49	0.056	2e-07	6.75e-07
3.73_174.09	1434.12	25523.6	0.056	< 1e-07	< 1e-07
1.28_244.11	1557	27755.2	0.056	8.01e-05	0.000157
6.13_734.38	638.94	11514.6	0.055	< 1e-07	< 1e-07
6.06_168.10	1714.21	31328.3	0.055	< 1e-07	< 1e-07
5.12_272.13	809	14586	0.055	3e-07	9.69e-07
2.80_161.10	1560.68	28231	0.055	< 1e-07	< 1e-07
2.80_148.10	5489.12	100232	0.055	< 1e-07	< 1e-07
2.49_180.13	2383.79	43419.7	0.055	< 1e-07	< 1e-07
1.22_130.08	848.51	15353.4	0.055	< 1e-07	< 1e-07
1.16_170.11	1953.86	35425.1	0.055	1.3e-06	3.57e-06
7.75_202.11	710.95	13192.5	0.054	1.18e-05	2.64e-05
6.44_892.44	620.6	11533.2	0.054	2e-06	5.18e-06
6.42_781.40	843.38	15596.7	0.054	1e-07	3.66e-07
5.66_264.17	1014.71	18761.3	0.054	< 1e-07	< 1e-07
5.17_240.16	1889.83	35263.4	0.054	< 1e-07	< 1e-07
4.22_192.10	1563.46	28823.9	0.054	4.8e-06	1.15e-05
3.20_218.12	1367.51	25150.1	0.054	< 1e-07	< 1e-07
2.96_199.10	3567.65	65789.2	0.054	0.0001853	0.000349
2.18_203.13	1501.56	27790.9	0.054	< 1e-07	< 1e-07
1.18_156.10	2176.85	40647.6	0.054	< 1e-07	< 1e-07
1.09_81.03	500.03	9279.5	0.054	< 1e-07	< 1e-07
6.63_194.08	447.67	8514.71	0.053	1.4e-06	3.8e-06
4.99_130.12	1095.4	20698.6	0.053	< 1e-07	< 1e-07
4.65_280.18	1850.28	34772.7	0.053	1.93e-05	4.13e-05
3.00_162.10	2726.11	51427.3	0.053	< 1e-07	< 1e-07
2.21_369.12	2829.74	53073.9	0.053	< 1e-07	< 1e-07
7.44_212.13	1594.78	30869.4	0.052	3e-07	9.69e-07
6.61_934.43	322.71	6186.58	0.052	1.27e-05	2.81e-05
5.88_486.29_5.88_508.27	2707.9	52293.1	0.052	1e-07	3.66e-07
5.10_228.10	518	9942.72	0.052	5.8e-06	1.36e-05
4.46_230.12	6895	132926	0.052	0.0035593	0.006
2.14_180.07	2007.96	38955.1	0.052	< 1e-07	< 1e-07
5.23_227.17	729.03	14361.7	0.051	< 1e-07	< 1e-07
1.82_923.58	534.32	10548.4	0.051	0.00029	0.000536
1.67_194.11	2326.67	45437	0.051	< 1e-07	< 1e-07
1.55_110.06	3399.62	66962.6	0.051	< 1e-07	< 1e-07
7.59_228.12	402.08	8103.7	0.05	< 1e-07	< 1e-07
7.45_216.12	758.11	15041.9	0.05	1e-06	2.82e-06
6.30_226.08	348	6994.03	0.05	1.29e-05	2.85e-05
5.94_871.56	391.63	7858.26	0.05	< 1e-07	< 1e-07
5.83_208.10	728.37	14674.7	0.05	< 1e-07	< 1e-07
5.53_853.57	331.8	6697.02	0.05	2e-07	6.75e-07
3.53_168.06	1278.85	25466.8	0.05	< 1e-07	< 1e-07
2.97_87.04	2258.2	45256	0.05	< 1e-07	< 1e-07
2.87_220.13	1407.08	27982.4	0.05	1e-07	3.66e-07
2.29_1153.72	190.83	3825.98	0.05	0.0001163	0.000222
1.13_165.10	2237.27	44347.3	0.05	4e-07	1.25e-06
6.90_300.16	1376.19	28048.1	0.049	5.67e-05	0.000113
6.89_264.11	450.33	9202.25	0.049	2.2e-06	5.6e-06
5.11_743.39	1209.7	24821.4	0.049	< 1e-07	< 1e-07
2.63_192.13	1270.6	26139	0.049	< 1e-07	< 1e-07
1.54_891.59_1.54_913.57	1381.3	28435	0.049	< 1e-07	< 1e-07
6.31_209.16	1313.58	27421.8	0.048	< 1e-07	< 1e-07
5.40_243.13	2840.01	59451.4	0.048	< 1e-07	3.66e-07
3.19_202.13	1300.49	27046.1	0.048	< 1e-07	< 1e-07
2.08_206.14	1093.76	22815.7	0.048	< 1e-07	< 1e-07
7.81_300.12_7.81_322.11	1248.98	26666.2	0.047	1.65e-05	3.58e-05
6.26_653.36	1592.24	33776.4	0.047	< 1e-07	3.66e-07
6.25_194.12	1512.88	32022.6	0.047	< 1e-07	< 1e-07
5.40_161.07	586.94	12420.1	0.047	7e-07	2.05e-06
5.01_208.13	1686.79	36063.5	0.047	< 1e-07	< 1e-07
4.92_160.07	551.93	11808.8	0.047	< 1e-07	< 1e-07
3.32_206.11	1077.4	22889.9	0.047	< 1e-07	< 1e-07
2.89_165.11	3147.94	67196.2	0.047	1.07e-05	2.41e-05
2.45_180.13	2344.88	50336.3	0.047	< 1e-07	< 1e-07
2.20_232.11	1040	21902.4	0.047	3e-07	9.69e-07
1.11_176.07	1524.01	32171.2	0.047	1e-07	3.66e-07
1.08_236.13	1336	28637.6	0.047	5e-07	1.53e-06
5.75_384.15	1297.17	28398.2	0.046	1.1e-06	3.07e-06
5.48_152.07	1625.59	35364.7	0.046	< 1e-07	< 1e-07
5.19_259.14	2089.41	45507.8	0.046	< 1e-07	< 1e-07
5.19_130.12	458	10061	0.046	< 1e-07	< 1e-07
3.69_176.11	1268.6	27334.8	0.046	< 1e-07	< 1e-07
2.79_140.10	1525.83	33400.8	0.046	< 1e-07	< 1e-07
2.23_870.53_2.23_892.52	1334.16	29141.7	0.046	0.0005313	0.000955
2.23_169.08	3159.98	68739.1	0.046	< 1e-07	< 1e-07
1.58_1018.63	432.96	9362.47	0.046	4e-07	1.25e-06
1.13_206.11	1235.73	26774.5	0.046	< 1e-07	< 1e-07
7.87_347.10	3084.1	68998.3	0.045	0.0001312	0.000249
7.07_534.26	300.81	6663.87	0.045	3e-07	9.69e-07
6.86_288.11	4467.41	99717.8	0.045	8e-07	2.32e-06
6.23_204.10	507.82	11242.8	0.045	1.1e-06	3.07e-06
5.74_263.14	903.38	20194.3	0.045	< 1e-07	< 1e-07
5.07_204.10	1098.23	24611.7	0.045	1e-07	3.66e-07
3.50_208.13	1826.83	40263.4	0.045	< 1e-07	< 1e-07
2.89_214.12	1732.76	38450.1	0.045	< 1e-07	< 1e-07
2.38_174.15	1969.4	43407.2	0.045	< 1e-07	< 1e-07
1.32_238.13	2131.91	47425	0.045	< 1e-07	< 1e-07
3.04_107.07	2266.53	51430	0.044	< 1e-07	< 1e-07
2.24_166.09	899.83	20340.1	0.044	< 1e-07	< 1e-07
1.96_169.10	2729.44	62226.9	0.044	< 1e-07	< 1e-07
1.58_974.63	508.4	11515.5	0.044	< 1e-07	< 1e-07
1.21_232.12	1665.75	37855	0.044	< 1e-07	< 1e-07
7.16_371.19	830.89	19118.3	0.043	2.25e-05	4.78e-05
6.85_170.12	2150.86	50064.6	0.043	1e-07	3.66e-07
5.11_668.40	1452.21	33613.9	0.043	4.5e-05	9.16e-05
4.96_234.15	747.01	17373.1	0.043	< 1e-07	< 1e-07
3.60_788.41	526.26	12163.2	0.043	1.32e-05	2.91e-05
2.86_120.08	541.77	12606.7	0.043	< 1e-07	< 1e-07
2.72_952.61	609.75	14088.7	0.043	0.0025716	0.00439
2.12_154.09	1111.14	26110	0.043	< 1e-07	< 1e-07
1.56_1193.75	313.14	7275.61	0.043	< 1e-07	< 1e-07
1.36_144.06	1081.27	25156.7	0.043	< 1e-07	< 1e-07
5.66_201.10	4901.09	116292	0.042	3e-07	9.69e-07
5.38_335.20	865.42	20852.2	0.042	1e-06	2.82e-06
3.32_182.15	840.99	19917	0.042	1.6e-06	4.25e-06
1.89_124.08	2996.67	71131.4	0.042	< 1e-07	< 1e-07
1.54_168.10_1.53_190.08	2724.15	64531.3	0.042	< 1e-07	< 1e-07
1.14_166.09_1.13_188.07	2493.97	59530.2	0.042	< 1e-07	< 1e-07
6.53_525.21 _6.53_503.23	2625.46	64499.9	0.041	< 1e-07	< 1e-07
5.90_158.12_5.89_180.10	2934.19	71234.9	0.041	< 1e-07	< 1e-07
5.56_218.12	979.73	24161	0.041	< 1e-07	< 1e-07
5.20_423.20	326.55	7973.65	0.041	< 1e-07	< 1e-07
2.78_81.03	571.41	13964.2	0.041	< 1e-07	< 1e-07
8.23_448.16	611.35	15119.7	0.04	2.85e-05	5.96e-05
7.98_479.14	754.31	18650.3	0.04	0.0012648	0.00222
7.92_278.16	2068.31	51724.7	0.04	2e-06	5.18e-06
7.74_148.10	543.02	13483.2	0.04	3e-07	9.69e-07
6.91_436.23	311.88	7712.71	0.04	< 1e-07	< 1e-07
6.50_182.12	1467.59	36779.6	0.04	5e-07	1.53e-06
6.00_821.39	271.83	6759.75	0.04	< 1e-07	< 1e-07
5.93_199.11	1548.58	38529.5	0.04	< 1e-07	< 1e-07
5.57_949.57	285.27	7052.87	0.04	< 1e-07	3.66e-07
5.17_348.15	410	10378.4	0.04	< 1e-07	< 1e-07
2.94_148.10	1723.18	43049.1	0.04	< 1e-07	3.66e-07
2.64_164.11	670	16740.2	0.04	< 1e-07	< 1e-07
2.45_220.13	1378.33	34700.5	0.04	< 1e-07	< 1e-07
2.34_201.14	1342	33721.6	0.04	< 1e-07	3.66e-07
2.22_255.14_2.22_272.15	1897.5	46856.2	0.04	< 1e-07	3.66e-07
1.54_1176.72_1.54_1198.71	526.08	13041.1	0.04	< 1e-07	3.66e-07
1.33_164.10	1032.25	25857	0.04	< 1e-07	< 1e-07
1.16_164.07	455.21	11370.9	0.04	5.11e-05	0.000103
1.13_199.10_1.13_216.12	5374.29	135316	0.04	< 1e-07	< 1e-07
6.21_876.42	409.99	10434	0.039	< 1e-07	< 1e-07
5.57_384.15	922	23415.3	0.039	1.1e-06	3.07e-06
5.14_427.25_5.14_449.24	4861.82	126078	0.039	< 1e-07	< 1e-07
4.38_150.09	3071.18	78592.2	0.039	1.6e-06	4.25e-06
3.55_137.11	3125.77	79551.9	0.039	< 1e-07	3.66e-07
3.45_178.24	1858.11	47802	0.039	< 1e-07	< 1e-07
2.92_190.12	1476.27	38044.6	0.039	< 1e-07	< 1e-07
1.97_220.10	760.5	19337.9	0.039	3.3e-06	8.14e-06
1.94_176.07	454.73	11792.5	0.039	< 1e-07	< 1e-07
1.20_219.11	680	17459.7	0.039	0.0021573	0.0037
6.90_244.10	418.09	11073.3	0.038	6e-07	1.79e-06
6.13_282.15	1115.88	29473.3	0.038	< 1e-07	3.66e-07
5.15_938.46	261.1	6876.92	0.038	< 1e-07	< 1e-07
4.35_218.11	1170.5	31078.2	0.038	< 1e-07	< 1e-07
3.55_170.11	2106.05	54911.2	0.038	< 1e-07	< 1e-07
3.40_180.10	1499	39694.2	0.038	8e-07	2.32e-06
3.17_135.09	1824.37	47900.7	0.038	< 1e-07	< 1e-07
3.15_214.13	1662.27	44076.2	0.038	< 1e-07	< 1e-07
2.39_168.06	1906.74	49763.6	0.038	2.1e-06	5.37e-06
2.23_162.13	2493.05	65378.2	0.038	< 1e-07	< 1e-07
1.53_499.31_1.53_521.29	3367.83	89557.8	0.038	< 1e-07	< 1e-07
1.16_192.10	1174.18	30583.8	0.038	1.13e-05	2.54e-05
6.36_165.10	1377.64	36869.1	0.037	< 1e-07	< 1e-07
5.45_172.13	540.29	14459.6	0.037	2e-07	6.75e-07
2.12_214.12	1936.55	52882.5	0.037	< 1e-07	< 1e-07
1.22_204.10	1360	36322	0.037	2.5e-06	6.3e-06
1.15_150.09	1158.9	30916.7	0.037	< 1e-07	< 1e-07
6.56_248.10	1274.87	35191.4	0.036	3e-07	9.69e-07
6.24_199.11	1445.82	40211.6	0.036	< 1e-07	< 1e-07
5.68_676.28	265	7354.6	0.036	2.1e-06	5.37e-06
4.43_174.09	924.73	25777.4	0.036	< 1e-07	< 1e-07
4.30_212.10	1286	36105	0.036	0.0017944	0.00311
3.51_186.09	899.86	24765.8	0.036	< 1e-07	< 1e-07
3.22_232.13	1720.17	47997	0.036	< 1e-07	< 1e-07
2.11_244.13	1936	54209.9	0.036	2e-07	6.75e-07
5.88_200.09	712.13	20175.7	0.035	< 1e-07	< 1e-07
5.56_122.06	1156.27	32971.6	0.035	< 1e-07	< 1e-07
4.38_178.12	1604.94	45727.4	0.035	< 1e-07	< 1e-07
1.94_291.11	1400.18	39690.1	0.035	< 1e-07	< 1e-07
1.93_192.10	1484.18	42406.4	0.035	< 1e-07	< 1e-07
1.54_176.07	750.2	21672.8	0.035	< 1e-07	3.66e-07
1.42_210.11	2870.99	82945.5	0.035	2.32e-05	4.92e-05
1.29_232.11	1363	38742.5	0.035	4e-07	1.25e-06
8.50_193.17	321.7	9498.01	0.034	5.7e-06	1.34e-05
6.98_270.13	432.08	12756.4	0.034	< 1e-07	< 1e-07
5.64_1067.63	242.37	7143.49	0.034	< 1e-07	< 1e-07
5.37_208.13	784.44	23276	0.034	< 1e-07	< 1e-07
5.28_1024.63	180.28	5239.69	0.034	< 1e-07	< 1e-07
4.09_540.34_4.10_562.32	4807.53	140299	0.034	3.24e-05	6.73e-05
3.14_161.11	1354.11	39725.9	0.034	< 1e-07	< 1e-07
3.13_148.11	1028.6	29937.6	0.034	< 1e-07	< 1e-07
3.08_128.14	876.39	25486.8	0.034	< 1e-07	< 1e-07
2.67_142.16	425.53	12550.8	0.034	< 1e-07	< 1e-07
2.33_226.11	1479.21	43209.7	0.034	< 1e-07	< 1e-07
1.95_870.53_1.95_892.52	928.11	26931.3	0.034	2e-07	6.75e-07
3.54_152.10	2168.7	66054.9	0.033	7e-07	2.05e-06
3.42_111.09	2570.93	78703	0.033	< 1e-07	< 1e-07
2.88_184.17	853.41	25917.6	0.033	< 1e-07	< 1e-07
2.42_228.11	1544.95	47141.1	0.033	1.6e-06	4.25e-06
2.22_154.08	971.8	29689.2	0.033	< 1e-07	< 1e-07
1.37_236.13	1204.52	36715.3	0.033	< 1e-07	< 1e-07
7.65_167.12	680.94	21069.2	0.032	< 1e-07	< 1e-07
5.59_196.13	2386.34	75682.1	0.032	< 1e-07	< 1e-07
5.54_116.11	1359.14	41832.9	0.032	< 1e-07	< 1e-07
5.42_220.10	315	9811.49	0.032	< 1e-07	< 1e-07
5.36_288.12	215.18	6714.22	0.032	< 1e-07	< 1e-07
5.12_194.12	7797.92	240856	0.032	3e-07	9.69e-07
3.79_120.08	715.03	22313.8	0.032	< 1e-07	< 1e-07
3.03_122.10	64600.1	2.02503e+06	0.032	< 1e-07	< 1e-07
1.73_115.05	604	19067	0.032	2e-07	6.75e-07
1.38_177.10	2559.59	79538.1	0.032	< 1e-07	< 1e-07
6.04_199.11	1664.94	54545.5	0.031	< 1e-07	< 1e-07
3.90_130.12	653.52	21375.6	0.031	< 1e-07	< 1e-07
2.65_182.10	1347.52	43809.3	0.031	< 1e-07	< 1e-07
2.64_166.12	1508.49	48496.4	0.031	< 1e-07	< 1e-07
1.21_134.06	434.4	13871	0.031	< 1e-07	< 1e-07
5.19_247.15	9894.35	334597	0.03	< 1e-07	< 1e-07
5.15_190.09	717.63	24298.8	0.03	< 1e-07	< 1e-07
4.14_206.12	6744.93	221525	0.03	< 1e-07	< 1e-07
2.66_180.14	2819.96	95193	0.03	< 1e-07	< 1e-07
2.27_140.07	1348.96	44501	0.03	< 1e-07	< 1e-07
1.93_168.07	1341.59	45031.3	0.03	< 1e-07	< 1e-07
1.61_166.08	3533.91	119650	0.03	< 1e-07	< 1e-07
1.46_184.09	1912.91	64801.8	0.03	< 1e-07	< 1e-07
1.05_208.12	613	20615.7	0.03	0.0014976	0.00262
7.71_190.10	623.17	21573.9	0.029	< 1e-07	< 1e-07
7.22_200.07	331.76	11268.8	0.029	2e-07	6.75e-07
7.02_240.12	701.56	23818.7	0.029	2e-07	6.75e-07
6.49_274.11	2364	82202.5	0.029	0.0016714	0.0029
6.24_196.13	2094.19	72466.9	0.029	1e-06	2.82e-06
5.63_196.10	1419.61	48499.6	0.029	< 1e-07	< 1e-07
5.46_234.14	1124.97	38763.3	0.029	5e-07	1.53e-06
5.05_166.12	3176.89	110620	0.029	< 1e-07	< 1e-07
4.12_166.12	1239.62	42199.2	0.029	< 1e-07	< 1e-07
1.99_178.16	1075.99	37266.1	0.029	< 1e-07	< 1e-07
1.55_206.08	1343.6	46097.3	0.029	< 1e-07	< 1e-07
1.52_210.11	2915.77	100955	0.029	< 1e-07	< 1e-07
7.42_240.12	2058.67	72287.6	0.028	3e-07	9.69e-07
6.78_693.35	896.43	32475.8	0.028	< 1e-07	< 1e-07
3.92_152.10	3350.55	119149	0.028	< 1e-07	3.66e-07
3.32_134.09	1868	67670	0.028	< 1e-07	< 1e-07
2.22_200.11	1126.3	39641.4	0.028	< 1e-07	< 1e-07
2.10_539.36_2.10_561.34	4387.5	154078	0.028	5.19e-05	0.000104
1.60_727.46_1.59_749.44	2899.06	102425	0.028	< 1e-07	< 1e-07
1.57_1004.64	484.56	17292.9	0.028	< 1e-07	3.66e-07
6.38_166.09	15363.4	579693	0.027	< 1e-07	< 1e-07
5.36_152.11	754.76	28029.9	0.027	< 1e-07	< 1e-07
4.89_150.09	1185.43	44124.7	0.027	< 1e-07	< 1e-07
4.02_152.10	2896.35	107661	0.027	1e-07	3.66e-07
3.63_192.10	1534.02	56962.7	0.027	< 1e-07	< 1e-07
2.94_152.10	2621.9	96131.1	0.027	< 1e-07	< 1e-07
2.62_188.11	1613.53	59351	0.027	< 1e-07	< 1e-07
2.24_184.13	1795.45	65422.5	0.027	9.82e-05	0.00019
1.96_218.12	1195.29	43531.3	0.027	< 1e-07	< 1e-07
1.96_216.14_1.96_238.11	2659.15	98013.2	0.027	< 1e-07	< 1e-07
1.62_490.25 _1.62_468.28	2475.57	91830.4	0.027	3e-07	9.69e-07
1.53_187.04	347.34	12928.7	0.027	< 1e-07	< 1e-07
3.74_238.07	640.02	24409.5	0.026	2e-07	6.75e-07
3.23_147.09	1496.7	56677.3	0.026	< 1e-07	< 1e-07
1.42_166.09	2656.27	101156	0.026	< 1e-07	< 1e-07
1.07_215.10_1.07_232.12	1465.32	55406.9	0.026	< 1e-07	< 1e-07
8.51_191.15	835.11	34058.7	0.025	5.8e-06	1.36e-05
3.50_200.10	3643.38	145446	0.025	1e-07	3.66e-07
2.65_190.12	2074.87	84632.1	0.025	< 1e-07	< 1e-07
2.09_204.14	1315.46	53024.6	0.025	< 1e-07	< 1e-07
1.70_167.08	2017	81181.1	0.025	< 1e-07	< 1e-07
1.51_180.10	2359.63	96208.9	0.025	< 1e-07	< 1e-07
1.35_211.14	3027	122768	0.025	< 1e-07	< 1e-07
6.20_140.07	14022	583633	0.024	< 1e-07	< 1e-07
5.57_194.12	4723.76	200071	0.024	< 1e-07	< 1e-07
5.18_668.40	1331.22	55370.2	0.024	< 1e-07	< 1e-07
3.20_204.10	1130.19	46455.9	0.024	< 1e-07	< 1e-07
2.66_218.12	2128.9	87194.1	0.024	< 1e-07	< 1e-07
1.16_178.09	776.9	32367.1	0.024	< 1e-07	< 1e-07
6.19_209.16	1640.27	71228.3	0.023	< 1e-07	< 1e-07
6.05_924.61	568.88	25263	0.023	< 1e-07	< 1e-07
3.66_164.11	1441.88	61419.8	0.023	< 1e-07	< 1e-07
3.55_126.13	741.79	31912.9	0.023	< 1e-07	< 1e-07
3.08_185.09	3498.47	152177	0.023	4e-07	1.25e-06
2.94_204.10	3555.38	157592	0.023	< 1e-07	< 1e-07
2.24_192.13	1180.87	51011.4	0.023	< 1e-07	< 1e-07
1.98_227.14	2697.33	115030	0.023	< 1e-07	< 1e-07
1.15_162.09	961.78	42682.3	0.023	< 1e-07	< 1e-07
5.72_1002.62	356.43	16349.5	0.022	< 1e-07	< 1e-07
5.05_216.10	1583.31	72256.3	0.022	< 1e-07	< 1e-07
4.96_152.11	2071	92724.5	0.022	< 1e-07	< 1e-07
3.62_80.05	233.83	10825.9	0.022	< 1e-07	< 1e-07
1.90_183.11	2231.05	103094	0.022	< 1e-07	< 1e-07
1.82_269.26	1959.35	90958.3	0.022	< 1e-07	< 1e-07
1.76_224.13	1227.97	56186.7	0.022	< 1e-07	< 1e-07
1.76_110.06	12175.6	550235	0.022	< 1e-07	< 1e-07
1.53_150.09	1044.57	48381.3	0.022	1.06e-05	2.39e-05
5.94_204.07	651.99	30687.3	0.021	8e-06	1.84e-05
5.56_206.08	331	15842.9	0.021	< 1e-07	3.66e-07
5.19_124.18	863.79	40206.2	0.021	0.0003018	0.000556
4.94_816.49_4.93_838.47	2075.11	97817.8	0.021	3.5e-06	8.56e-06
4.60_267.05	169.6	8263.05	0.021	< 1e-07	< 1e-07
2.97_146.22	2752.84	129049	0.021	< 1e-07	< 1e-07
2.89_199.11	3885.86	185469	0.021	< 1e-07	< 1e-07
1.59_1002.62	656.88	30630.5	0.021	< 1e-07	< 1e-07
1.45_208.12	1719.06	80914.1	0.021	< 1e-07	< 1e-07
1.42_206.08	1124.37	52846.7	0.021	< 1e-07	< 1e-07
6.87_566.28	539.74	26355.6	0.02	1.4e-06	3.8e-06
3.46_129.06	1546.96	76385.3	0.02	< 1e-07	< 1e-07
2.89_173.11	1289	63247.1	0.02	2e-07	6.75e-07
2.41_232.13	1345.9	66505.5	0.02	< 1e-07	< 1e-07
1.95_182.08	1470.2	73397.5	0.02	< 1e-07	< 1e-07
1.34_218.08	770.77	39394.3	0.02	< 1e-07	< 1e-07
1.23_142.08	2033.38	101247	0.02	0.0001145	0.000219
1.22_174.09	629.35	31243.9	0.02	< 1e-07	< 1e-07
7.01_190.03	711.72	38113.5	0.019	2.2e-06	5.6e-06
5.73_154.09	1205.27	62580.5	0.019	< 1e-07	< 1e-07
5.18_252.13	330.82	17085.4	0.019	< 1e-07	< 1e-07
5.18_124.08	19547.6	1.00796e+06	0.019	< 1e-07	< 1e-07
4.97_182.12	1245.99	66709.1	0.019	< 1e-07	< 1e-07
3.71_218.12	1444.63	76792.1	0.019	< 1e-07	< 1e-07
3.28_114.12	795.36	41906.1	0.019	< 1e-07	< 1e-07
2.96_168.08	1125.56	59451.1	0.019	< 1e-07	< 1e-07
2.92_136.10	818.67	42587.7	0.019	< 1e-07	< 1e-07
2.46_248.13	1261	66545.7	0.019	< 1e-07	< 1e-07
2.43_206.08	673.78	35906.8	0.019	< 1e-07	< 1e-07
6.33_191.15	975.73	53681.6	0.018	< 1e-07	< 1e-07
5.61_1002.62	278.06	15221.8	0.018	< 1e-07	< 1e-07
3.37_166.12	2933.64	159516	0.018	< 1e-07	< 1e-07
2.87_174.14	742.94	40549.8	0.018	< 1e-07	< 1e-07
2.57_134.06	459.49	24854.5	0.018	< 1e-07	< 1e-07
2.44_192.13	1309.32	72179.2	0.018	< 1e-07	< 1e-07
1.13_207.06	1438.47	79634.6	0.018	< 1e-07	< 1e-07
5.57_986.63	319.53	18836.9	0.017	< 1e-07	< 1e-07
4.99_124.08	3889.06	235535	0.017	< 1e-07	< 1e-07
3.38_200.11	1431.73	86168.6	0.017	8.94e-05	0.000173
3.29_170.15	1401.22	82033.4	0.017	< 1e-07	< 1e-07
2.80_128.14	562.57	33182.6	0.017	< 1e-07	< 1e-07
2.71_199.10	5247.06	302310	0.017	< 1e-07	< 1e-07
1.52_655.38_1.52_677.36	2383.68	136294	0.017	< 1e-07	< 1e-07
7.61_236.15	1073.7	67653	0.016	5.4e-06	1.28e-05
5.58_891.46	411.89	26508.1	0.016	< 1e-07	< 1e-07
4.35_194.11	1206.17	73976.4	0.016	< 1e-07	< 1e-07
3.90_150.03	581.28	37485	0.016	< 1e-07	< 1e-07
2.63_160.13	2394.68	151222	0.016	< 1e-07	< 1e-07
5.57_493.82	350.91	23786.7	0.015	< 1e-07	< 1e-07
4.67_187.12	1444.62	93334.6	0.015	< 1e-07	< 1e-07
2.79_178.07	805.76	53057.1	0.015	< 1e-07	< 1e-07
2.44_142.16	776.6	52193	0.015	< 1e-07	< 1e-07
1.70_222.08	583.08	40168.3	0.015	< 1e-07	< 1e-07
1.60_923.58	583.76	37938.6	0.015	4e-07	1.25e-06
1.59_656.37	2533	167590	0.015	1e-06	2.82e-06
5.61_244.10	2098.05	148728	0.014	0.0004307	0.000781
5.59_154.09	957.95	68408.5	0.014	< 1e-07	< 1e-07
2.51_178.12	3025.87	217786	0.014	< 1e-07	< 1e-07
2.46_172.04	299.81	20794.1	0.014	< 1e-07	< 1e-07
2.24_198.12	2992.21	208086	0.014	< 1e-07	< 1e-07
1.98_196.13	7523	543997	0.014	1e-07	3.66e-07
5.18_238.07	248.1	19813.7	0.013	< 1e-07	< 1e-07
2.88_202.14	1994.51	158037	0.013	< 1e-07	< 1e-07
2.37_190.12	1013.21	80053.3	0.013	< 1e-07	3.66e-07
3.98_164.10	897.16	73966.9	0.012	< 1e-07	< 1e-07
3.75_112.11	1352.23	108453	0.012	< 1e-07	< 1e-07
2.77_178.12	1695.61	139369	0.012	< 1e-07	< 1e-07
2.49_174.09	20220.5	1.71916e+06	0.012	< 1e-07	< 1e-07
2.39_188.11	9872.87	847398	0.012	< 1e-07	< 1e-07
2.22_206.09	537.26	46006.1	0.012	< 1e-07	< 1e-07
1.98_224.09	724	60385	0.012	1e-06	2.82e-06
1.50_152.07	2055.44	170896	0.012	< 1e-07	< 1e-07
1.49_164.07	600.51	48769.3	0.012	< 1e-07	< 1e-07
1.13_193.05	2753.52	238667	0.012	< 1e-07	< 1e-07
4.41_138.09	2029.45	182703	0.011	< 1e-07	< 1e-07
3.48_188.11	3916.77	345204	0.011	2.1e-06	5.37e-06
2.63_136.22	290.83	26513.7	0.011	< 1e-07	< 1e-07
1.48_166.11	1189.5	103643	0.011	< 1e-07	< 1e-07
1.24_190.08	912.9	86460.8	0.011	< 1e-07	< 1e-07
1.22_181.08	2755.14	247248	0.011	< 1e-07	< 1e-07
1.09_220.10	334	31047.4	0.011	5e-07	1.53e-06
4.38_81.03	639.05	61833.5	0.01	< 1e-07	< 1e-07
3.82_108.08	12152.3	1.22048e+06	0.01	< 1e-07	< 1e-07
3.25_166.12	1789.1	172404	0.01	< 1e-07	< 1e-07
2.13_202.12	1272.22	123381	0.01	< 1e-07	< 1e-07
1.61_236.10	455	44915.5	0.01	< 1e-07	< 1e-07
6.88_256.08	359.72	36190.1	0.0099	6.1e-06	1.43e-05
5.65_218.08	1850.76	187256	0.0099	< 1e-07	< 1e-07
3.49_132.10	1005.85	102973	0.0098	< 1e-07	< 1e-07
2.71_244.13	5652	574993	0.0098	< 1e-07	< 1e-07
2.77_160.07	1036.96	106940	0.0097	< 1e-07	< 1e-07
4.64_94.07	6939.62	741160	0.0094	< 1e-07	< 1e-07
2.44_148.11	969.8	103207	0.0094	< 1e-07	< 1e-07
2.17_216.09	355.97	37878.7	0.0094	< 1e-07	3.66e-07
3.96_156.14	1817.49	202603	0.009	< 1e-07	< 1e-07
3.70_190.09	935.37	110252	0.0085	< 1e-07	< 1e-07
3.59_156.14	1355.41	162418	0.0083	< 1e-07	< 1e-07
1.59_909.60_1.59_931.59	1637.46	198256	0.0083	< 1e-07	< 1e-07
5.73_110.06	14371.4	1.75305e+06	0.0082	< 1e-07	< 1e-07
1.65_110.06	2665.81	324488	0.0082	< 1e-07	< 1e-07
3.29_120.08	942.19	117161	0.008	< 1e-07	< 1e-07
2.57_176.11	18154.9	2.33922e+06	0.0078	< 1e-07	< 1e-07
5.45_200.16	612.21	82828.7	0.0074	< 1e-07	< 1e-07
2.88_164.11	6275.11	874391	0.0072	< 1e-07	< 1e-07
2.30_188.11	15414.1	2.214e+06	0.007	< 1e-07	< 1e-07
1.62_152.10	4504.81	656128	0.0069	< 1e-07	< 1e-07
3.63_108.08	3275.64	481600	0.0068	< 1e-07	< 1e-07
4.14_204.10	6878.81	1.07341e+06	0.0064	< 1e-07	< 1e-07
3.33_140.05	143	22306.3	0.0064	< 1e-07	< 1e-07
2.63_136.11	3009.09	466656	0.0064	< 1e-07	< 1e-07
3.20_164.10	2459.23	387703	0.0063	< 1e-07	< 1e-07
5.38_232.10	557.25	89900.2	0.0062	< 1e-07	< 1e-07
2.34_184.13	2449.41	392372	0.0062	< 1e-07	< 1e-07
2.32_150.24	197.23	32392.7	0.0061	< 1e-07	< 1e-07
2.87_164.22	337.31	57830.2	0.0058	< 1e-07	< 1e-07
2.70_176.10	6716.78	1.16465e+06	0.0058	< 1e-07	< 1e-07
4.37_176.19	320.53	57431.3	0.0056	< 1e-07	< 1e-07
2.83_176.11	3023.89	556168	0.0054	< 1e-07	< 1e-07
1.82_291.10 _1.82_286.14 _1.82_269.12	7931.91	1.47027e+06	0.0054	6.5e-06	1.51e-05
3.03_122.23	742.38	139541	0.0053	< 1e-07	< 1e-07
4.13_204.23	421.55	82763.8	0.0051	< 1e-07	< 1e-07
5.72_219.11	4689.22	956100	0.0049	< 1e-07	< 1e-07
5.71_219.25	260.76	58103	0.0045	< 1e-07	< 1e-07
2.32_150.13	2424.23	560852	0.0043	< 1e-07	< 1e-07
5.46_226.14	1449.92	355294	0.0041	< 1e-07	< 1e-07
2.64_274.09	121	31739.2	0.0038	2.1e-06	5.37e-06
4.37_176.07	3159.76	881687	0.0036	< 1e-07	< 1e-07
2.15_164.14	1748.65	485907	0.0036	< 1e-07	< 1e-07
2.41_150.13	1606.24	495388	0.0032	< 1e-07	< 1e-07
2.49_174.21	955.24	450471	0.0021	< 1e-07	< 1e-07
2.29_188.23	905	493541	0.0018	< 1e-07	< 1e-07
2.57_176.23	870.36	654894	0.0013	< 1e-07	< 1e-07
