# Supplementary material for: Medium Roasting and Brewing Methods Differentially Modulate Global Metabolites, Lipids, Biogenic Amines, Minerals, and Antioxidant Capacity of Hawai‘i-Grown Coffee (Coffea arabica)
Source: Metabolites. 2023 Mar 10;13(3):412. doi: 10.3390/metabo13030412 (PMC10051321; doi:10.3390/metabo13030412)
Supplement: Supplementary file 1 [file metabolites-13-00412-s001.zip › Coffee Supplement 5 Nerurkar.xlsx]

## Sheet: Metabolites
Global metabolites significantly different among Kaua'I and Waialua coffees
		f.value	p.value	-log10(p)	FDR	Fisher's LSD
	ethanolamine	2572.3	7.05e-24	23.152	9.79e-22	KG - KR; WG - KG; KG - WR; WG - KR; WR - KR; WG - WR
	catechol	1823.9	1.54e-22	21.812	1.07e-20	KR - KG; KG - WG; WR - KG; KR - WG; WR - WG
	citraconic acid	1678	3.26e-22	21.487	1.51e-20	KR - KG; WG - KG; WR - KG; KR - WG; KR - WR; WR - WG
	4-aminobutyric acid	1206.2	6.27e-21	20.203	2.18e-19	KG - KR; KG - WR; WG - KR; WG - WR
	phenylalanine	1131.2	1.11e-20	19.953	3.1e-19	KG - KR; KG - WR; WG - KR; KR - WR; WG - WR
	proline	707.56	7.38e-19	18.132	1.71e-17	KG - KR; KG - WG; KG - WR; WG - KR; KR - WR; WG - WR
	isoleucine	645.48	1.67e-18	17.777	3.32e-17	KG - KR; KG - WG; KG - WR; WG - KR; KR - WR; WG - WR
	oxoproline	624.8	2.24e-18	17.651	3.89e-17	KR - KG; WR - KG; KR - WG; KR - WR; WR - WG
	glycolic acid	563.59	5.6e-18	17.252	8.65e-17	KR - KG; WR - KG; KR - WG; WR - WG
	sucrose	523.02	1.09e-17	16.963	1.51e-16	KG - KR; WG - KG; KG - WR; WG - KR; WR - KR; WG - WR
	tryptophan	440.96	4.96e-17	16.305	6.27e-16	KG - KR; KG - WR; WG - KR; WG - WR
	5-hydroxymethyl-2-furoic acid NIST	417.38	8.07e-17	16.093	9.35e-16	KR - KG; WR - KG; KR - WG; WR - WG
	alanine	382.4	1.75e-16	15.756	1.87e-15	KG - KR; KG - WG; KG - WR; WG - KR; WG - WR
	methylmaleic acid	338.57	5.15e-16	15.289	5.11e-15	KR - KG; WR - KG; KR - WG; WR - WG
	glutamic acid	321.33	8.16e-16	15.088	7.57e-15	KG - KR; KG - WR; WG - KR; WG - WR
	N-acetyl-D-tryptophan	306.85	1.23e-15	14.911	1.07e-14	KR - KG; WR - KG; KR - WG; WR - WG
	aspartic acid	298.6	1.56e-15	14.807	1.23e-14	KG - KR; KG - WR; WG - KR; KR - WR; WG - WR
	glycerol	297.98	1.59e-15	14.799	1.23e-14	KG - KR; KG - WG; KG - WR; WG - KR; WR - KR; WG - WR
	3-hydroxybenzoic acid	283.42	2.47e-15	14.607	1.81e-14	KR - KG; KG - WG; WR - KG; KR - WG; WR - WG
	3,4-dihydroxyhydrocinnamic acid NIST	274.77	3.24e-15	14.489	2.25e-14	KR - KG; WG - KG; WR - KG; KR - WG; WR - WG
	asparagine	252.21	6.89e-15	14.162	4.56e-14	KG - KR; KG - WR; WG - KR; WG - WR
	pyrrole-2-carboxylic acid	239.13	1.1e-14	13.959	6.94e-14	KR - KG; KG - WG; WR - KG; KR - WG; WR - WG
	glucose	221.2	2.17e-14	13.663	1.31e-13	KG - KR; WG - KG; KG - WR; WG - KR; KR - WR; WG - WR
	levoglucosan	208.42	3.66e-14	13.437	2.12e-13	KR - KG; WR - KG; KR - WG; WR - WG
	salicylic acid	195.37	6.44e-14	13.191	3.58e-13	KR - KG; WG - KG; WR - KG; WR - KR; WR - WG
	UDP-glucuronic acid	157.04	4.29e-13	12.367	2.29e-12	KR - KG; WG - KG; WR - KG; KR - WG; WR - WG
	valine	144.91	8.59e-13	12.066	4.42e-12	KG - KR; KG - WG; KG - WR; WG - KR; WG - WR
	tyrosine	138.07	1.3e-12	11.885	6.47e-12	KG - KR; KG - WR; WG - KR; WG - WR
	1-methyladenosine	135.4	1.54e-12	11.812	7.39e-12	KR - KG; KG - WG; WR - KG; KR - WG; WR - WG
	ferulic acid	129.03	2.33e-12	11.632	1.08e-11	KG - KR; KG - WR; WG - KR; WG - WR
	lactic acid	126.69	2.73e-12	11.564	1.22e-11	KR - KG; WR - KG; KR - WG; WR - WG
	2,3-dihydroxypyridine	119.95	4.36e-12	11.361	1.84e-11	KR - KG; KG - WG; WR - KG; KR - WG; KR - WR; WR - WG
	3,4-dihydroxybenzoic acid	119.92	4.37e-12	11.36	1.84e-11	KR - KG; WR - KG; KR - WG; WR - WG
	itaconic acid	118.03	5e-12	11.301	2.04e-11	KR - KG; WR - KG; KR - WG; KR - WR; WR - WG
	glyceric acid	104.99	1.35e-11	10.868	5.38e-11	KR - KG; WG - KG; WR - KG; KR - WG; WR - WG
	chlorogenic acid	103.21	1.57e-11	10.805	6.05e-11	KG - KR; KG - WR; WG - KR; WG - WR
	arabinose	96.981	2.65e-11	10.576	9.97e-11	KR - KG; WR - KG; KR - WG; KR - WR; WR - WG
	fructose	94.695	3.25e-11	10.489	1.19e-10	KG - KR; KG - WR; WG - KR; WG - WR
	putrescine	90.407	4.8e-11	10.319	1.71e-10	KG - KR; KG - WR; WG - KR; KR - WR; WG - WR
	4-hydroxybenzoate	86.271	7.11e-11	10.148	2.47e-10	KR - KG; KG - WG; WR - KG; KR - WG; KR - WR; WR - WG
	raffinose	84.482	8.47e-11	10.072	2.87e-10	KG - KR; KG - WR; WG - KR; WG - WR
	3,4-dihydroxycinnamic acid	81.056	1.2e-10	9.9217	3.96e-10	KG - KR; WG - KG; KG - WR; WG - KR; WG - WR
	indole-3-lactate	78.205	1.61e-10	9.792	5.22e-10	KR - KG; WR - KG; KR - WG; WR - WG
	saccharic acid	73.526	2.69e-10	9.5695	8.51e-10	KG - KR; KG - WR; WG - KR; WG - WR
	N-acetylaspartic acid	68.557	4.8e-10	9.3183	1.48e-09	KR - KG; WR - KG; KR - WG; KR - WR; WR - WG
	threonine	64.638	7.79e-10	9.1082	2.36e-09	KG - KR; KG - WG; KG - WR; WG - KR; WG - WR
	adenine	63.628	8.87e-10	9.0522	2.62e-09	KR - KG; WR - KG; KR - WG; WR - WG
	galactinol	58.175	1.84e-09	8.735	5.33e-09	KG - WG; KG - WR; KR - WG; KR - WR
	beta-alanine	55.924	2.53e-09	8.5961	7.19e-09	KG - KR; KG - WR; WG - KR; WG - WR
	beta-mannosylglycerate	55.686	2.62e-09	8.5812	7.29e-09	KR - KG; WR - KG; KR - WG; WR - WG
	2,3-dihydroxybutanoic acid NIST	55.207	2.81e-09	8.5509	7.67e-09	KR - KG; KG - WG; WR - KG; KR - WG; WR - WG
	uridine	49.572	6.68e-09	8.1755	1.78e-08	KR - KG; WR - KG; KR - WG; WR - WG
	thymine	49.218	7.07e-09	8.1507	1.85e-08	KR - KG; WR - KG; KR - WG; KR - WR; WR - WG
	fumaric acid	49.124	7.18e-09	8.144	1.85e-08	KR - KG; WG - KG; WR - KG; KR - WG; WR - WG
	threonic acid	44.828	1.48e-08	7.8289	3.75e-08	KG - KR; KG - WG; KG - WR; WG - KR; KR - WR; WG - WR
	1-deoxyerythritol	43.88	1.75e-08	7.7558	4.36e-08	KG - KR; KG - WR; WG - KR; WR - KR; WG - WR
	xylulose NIST	42.692	2.18e-08	7.6622	5.31e-08	KR - KG; WR - KG; KR - WG; KR - WR; WR - WG
	glutaric acid	38.676	4.7e-08	7.3283	1.13e-07	KR - KG; WR - KG; KR - WG; KR - WR; WR - WG
	isothreonic acid	37.469	6e-08	7.222	1.41e-07	KG - KR; KG - WR; WG - KR; KR - WR; WG - WR
	vanillic acid	29.795	3.39e-07	6.4696	7.86e-07	KR - KG; WR - KG; KR - WG; WR - WG
	2-hydroxybutanoic acid	29.625	3.54e-07	6.4511	8.06e-07	KG - WG; KR - WG; WR - WG
	mannose	29.213	3.93e-07	6.4062	8.8e-07	KG - KR; KG - WR; WG - KR; WG - WR
	2-deoxyerythritol	28.555	4.64e-07	6.3332	1.02e-06	KG - KR; WG - KR; WR - KR; WG - WR
	pyrogallol	25.677	1.01e-06	5.997	2.19e-06	KR - KG; WR - KG; KR - WG; KR - WR; WR - WG
	uracil	25.138	1.17e-06	5.9307	2.51e-06	KR - KG; WR - KG; KR - WG; KR - WR; WR - WG
	benzoic acid	24.575	1.38e-06	5.8601	2.91e-06	KG - KR; KG - WG; KG - WR; WG - KR; WR - KR; WG - WR
	galactonic acid	24.39	1.46e-06	5.8366	3.02e-06	KG - KR; WG - KG; KG - WR; WG - KR; WG - WR
	2-hydroxyhexanoic acid	22.397	2.66e-06	5.5749	5.44e-06	KR - KG; WR - KG; KR - WG; WR - WG
	isohexonic acid	22.192	2.84e-06	5.547	5.72e-06	KG - KR; KG - WR; WG - KR; WG - WR
	sorbitol	21.542	3.49e-06	5.457	6.89e-06	KG - KR; WG - KR; WR - KR; WG - WR
	pentitol	21.516	3.52e-06	5.4534	6.89e-06	KG - KR; WG - KR; WR - KR; WG - WR
	succinic acid	20.863	4.36e-06	5.3607	8.41e-06	KR - KG; WR - KG; KR - WG; WR - WG
	phenylacetic acid	20.188	5.46e-06	5.2628	1.04e-05	KR - KG; WR - KG; WR - KR; WR - WG
	butyrolactam NIST	19.624	6.62e-06	5.1789	1.24e-05	KR - KG; WR - KG; KR - WG; WR - KR; WR - WG
	guanosine	18.661	9.3e-06	5.0314	1.72e-05	KG - KR; KG - WG; KG - WR; WG - KR; WG - WR
	ribitol	18.506	9.84e-06	5.0071	1.8e-05	KG - KR; KG - WR; WG - KR; WG - WR
	arabitol	17.782	1.28e-05	4.8918	2.32e-05	WG - KG; WR - KG; WG - KR; WR - KR
	2-monopalmitin	16.827	1.84e-05	4.7342	3.29e-05	KR - KG; KG - WG; WR - KG; KR - WG; WR - WG
	maleimide	16.655	1.97e-05	4.7053	3.47e-05	KR - KG; KG - WG; WR - KG; KR - WG; WR - WG
	malic acid	16.256	2.31e-05	4.637	4.01e-05	KG - KR; KG - WR; WG - KR; KR - WR; WG - WR
	n-acetylglutamate	15.957	2.6e-05	4.585	4.46e-05	KR - KG; WR - KG; KR - WG; WR - WG
	2-picolinic acid	15.671	2.92e-05	4.5349	4.95e-05	KR - KG; WR - KG; KR - WG; KR - WR; WR - WG
	maleic acid	14.06	5.77e-05	4.2388	9.66e-05	KR - KG; KG - WG; KR - WG; KR - WR; WR - WG
	lyxitol	13.361	7.89e-05	4.1031	0.00013049	WR - KG; WG - KR; WR - KR
	pelargonic acid	12.569	0.00011394	3.9433	0.00018632	KG - KR; KG - WG; KG - WR; WG - KR; WG - WR
	glycine	12.351	0.00012636	3.8984	0.00020423	KG - KR; KG - WR; WG - KR; WG - WR
	nicotinic acid	11.949	0.00015352	3.8138	0.00024527	KG - WG; KR - WG; WR - WG
	serine	11.149	0.00022912	3.6399	0.0003619	KG - KR; KG - WR; WG - KR; WG - WR
	n-acetyl-d-hexosamine	10.917	0.00025821	3.588	0.00040327	KR - KG; WR - KG; KR - WG; WR - WG
	isomaltose	10.446	0.00033062	3.4807	0.00051062	KG - WG; KG - WR; KR - WG; KR - WR
	lysine	10.399	0.00033901	3.4698	0.00051783	KG - KR; KG - WR; WG - KR; WG - WR
	xylose	9.702	0.00049559	3.3049	0.00074877	KR - KG; WR - KG; KR - WG; WR - WG
	2-hydroxyvaleric acid	9.5775	0.00053129	3.2747	0.00079408	KG - KR; WG - KR; WR - KR; WG - WR
	deoxypentitol	9.057	0.00071471	3.1459	0.0010569	KG - KR; WG - KR; WR - KR
	citramalic acid	8.8777	0.00079337	3.1005	0.0011608	KR - KG; KR - WG; KR - WR
	mannitol	8.2684	0.0011417	2.9424	0.0016531	KG - KR; KG - WR; WG - WR
	hydroxylamine	8.081	0.0012807	2.8925	0.0018353	KG - KR; KG - WR; WG - KR; WG - WR
	mucic acid	8.0299	0.0013218	2.8788	0.0018748	KG - KR; WG - KR; WR - KR; WG - WR
	stearic acid	7.9397	0.001398	2.8545	0.0019596	KG - KR; KG - WG; KG - WR
	digitoxose	7.9262	0.0014098	2.8509	0.0019596	WR - KR; WR - WG
	pyruvic acid	7.8786	0.0014523	2.838	0.0019987	KR - KG; WR - KG; KR - WG
	isochlorogenic acid	7.6007	0.0017309	2.7617	0.0023587	KR - KG; KR - WG; WR - WG
	hydroxycarbamate NIST	7.1699	0.0022872	2.6407	0.0030866	KG - KR; KG - WR; WG - WR
	glycerol-3-galactoside	7.1146	0.0023721	2.6249	0.0031703	KR - KG; KR - WG; KR - WR; WR - WG
	myo-inositol	7.017	0.0025303	2.5968	0.0033497	KR - KG; WG - KG; WR - KG
	palmitic acid	6.2266	0.0043428	2.3622	0.0056948	KG - KR; KG - WR
	adenosine	5.5573	0.0070397	2.1524	0.0091451	KG - WG; KG - WR; KR - WG; WR - WG
	capric acid	4.5415	0.01541	1.8122	0.019833	KG - KR; KG - WR
	p-hydroxylphenyllactic acid	4.3918	0.017393	1.7596	0.02218	KR - KG; KR - WG
	phosphate	4.3067	0.018644	1.7295	0.023559	WG - KG; WG - KR; WG - WR
	trehalose	4.057	0.022925	1.6397	0.028708	KG - KR; WR - KR
	salicylaldehyde	3.899	0.026187	1.5819	0.0325	KG - KR; KG - WR
	threitol	3.5772	0.034531	1.4618	0.042476	KG - KR; WG - KR
	citric acid	3.3921	0.040626	1.3912	0.049536	KG - WR; KR - WR; WG - WR

## Sheet: Lipid positive
Lipids (positive clustering) significantly different among Kaua'I and Waialua coffees
		f.value	p.value	-log10(p)	FDR	Fisher's LSD
	PC (36:3) A	12.139	0.00013997	3.854	0.0052725	KR - KG; KR - WG; KR - WR; WR - WG
	PC (36:4) A	12.046	0.00014646	3.8343	0.0052725	KR - KG; KG - WG; KR - WG; KR - WR; WR - WG
	PC (36:2)	8.505	0.00098952	3.0046	0.019541	KR - KG; KR - WG; KR - WR; WR - WG
	PC (34:2)	8.3513	0.0010856	2.9643	0.019541	KR - KG; KR - WG; KR - WR; WR - WG
	PC (36:1)	7.961	0.0013795	2.8603	0.019865	KG - WG; KR - WG; KR - WR; WR - WG
	TG (48:2)	7.5866	0.0017465	2.7578	0.020958	KR - KG; WG - KG; WR - KG; WR - KR
	PC (34:1)	6.2955	0.0041376	2.3832	0.042558	KG - WG; KR - WG; KR - WR; WR - WG

## Sheet: Lipid negative
Lipids (negative clustering) significantly different among Kaua'I and Waialua coffees
			f.value	p.value	-log10(p)	FDR	Fisher's LSD
		PC (34:1)	110.51	8.77e-12	11.057	3.14e-10	KR - KG; KG - WG; WR - KG; KR - WG; KR - WR; WR - WG
		PC (36:2)	103.19	1.57e-11	10.804	3.14e-10	KR - KG; KG - WG; WR - KG; KR - WG; KR - WR; WR - WG
		PC (36:1)	96.766	2.7e-11	10.568	3.23e-10	KR - KG; KG - WG; WR - KG; KR - WG; KR - WR; WR - WG
		PC (36:4) A	94.75	3.23e-11	10.491	3.23e-10	KR - KG; KG - WG; WR - KG; KR - WG; KR - WR; WR - WG
		PC (38:2)	74.187	2.5e-10	9.6017	2e-09	KR - KG; KG - WG; WR - KG; KR - WG; KR - WR; WR - WG
		PI 34:2; PI(16:0/18:2);	25.768	9.82e-07	6.008	6.55e-06	KG - KR; KG - WR; WG - KR; WR - KR; WG - WR
		LPE (18:2)	24.669	1.34e-06	5.872	7.65e-06	KG - KR; KG - WR; WG - KR; WG - WR
		PC (35:4)	24.223	1.53e-06	5.8154	7.65e-06	KR - KG; KG - WG; WR - KG; KR - WG; WR - WG
		Ceramide (d40:1)	23.062	2.17e-06	5.6642	9.63e-06	KR - KG; WR - KG; KR - WG; WR - WG
		PC (32:0)	20.925	4.27e-06	5.3697	1.71e-05	KR - KG; WR - KG; KR - WG; WR - WG
		LPC (18:1)	18.047	1.16e-05	4.9345	4.23e-05	KG - KR; KG - WG; KG - WR; WG - KR; WG - WR
		PE (38:2)	14.906	4.01e-05	4.397	0.00013363	KR - KG; WR - KG; KR - WG; KR - WR; WR - WG
		PC (36:3) A	14.426	4.92e-05	4.308	0.0001514	KR - KG; WR - KG; KR - WG; KR - WR; WR - WG
		FA (15:1)	9.2677	0.00063313	3.1985	0.0018089	WG - KR; WR - KR
		LPC (18:0) B	8.8415	0.00081041	3.0913	0.0021611	KG - KR; KG - WR; WG - KR; WG - WR
		Ceramide (d42:1)	8.6784	0.0008923	3.0495	0.0022307	KR - KG; WG - KG; WR - KG; WR - WG
		PE (36:1)	7.8033	0.0015226	2.8174	0.0035825	KR - KG; KR - WG; KR - WR
		PE (34:1)	7.4245	0.0019379	2.7127	0.0043064	KG - KR; KG - WR; WG - KR
		PE (36:3)	6.9202	0.0026988	2.5688	0.0056817	KG - KR; KG - WG; KG - WR
		Ceramide (d42:2) A	6.2233	0.0043527	2.3612	0.0087055	WR - KG; WR - KR; WR - WG
		Ceramide (d42:0)	6.0887	0.0047875	2.3199	0.009119	KR - KG; WR - KG; WR - WG
		LPE (16:0)	5.992	0.0051294	2.2899	0.0093262	KG - KR; KG - WR; WG - KR
		FA (18:2) (linoleic acid)	4.0723	0.022633	1.6453	0.039361	KG - KR; WG - KR

## Sheet: Biogenic amines
Biogenic amines significantly different among Kaua'I and Waialua coffees
			f.value	p.value	-log10(p)	FDR	Fisher's LSD
		Piperidinium, 1,1-dimethyl	643.18	1.73e-18	17.763	8.12e-17	KR - KG; WR - KG; KR - WG; WR - WG
		pipecolic acid	394.62	1.33e-16	15.877	3.12e-15	KR - KG; WR - KG; KR - WG; KR - WR; WR - WG
		3-Hydroxypyridine	370.27	2.33e-16	15.632	3.65e-15	KR - KG; WG - KG; WR - KG; KR - WG; WR - WG
		N-methylanthranilic acid	342.71	4.62e-16	15.335	5.43e-15	KR - KG; WR - KG; KR - WG; WR - WG
		Adenine, N6-methyl	332.75	6e-16	15.222	5.48e-15	KG - KR; KG - WG; KG - WR; WG - KR; WG - WR
		Indole-3-carbinol	326.97	7e-16	15.155	5.48e-15	KR - KG; WR - KG; KR - WG; WR - WG
		5-methoxy-3-indoleacetic acid	278.14	2.91e-15	14.536	1.96e-14	KR - KG; WG - KG; WR - KG; KR - WG; WR - WG
		4-hydroxy-6-methyl-2-pyrone	236.9	1.19e-14	13.923	7.01e-14	KR - KG; WR - KG; KR - WG; WR - WG
		2-phenylacetamide (b)	194.69	6.63e-14	13.178	3.46e-13	KR - KG; WG - KG; WR - KG; KR - WG; WR - WG
		Coniferyl alcohol	165.03	2.79e-13	12.554	1.31e-12	KR - KG; WR - KG; KR - WG; WR - WG
		3-indoleacetic acid	141.75	1.04e-12	11.983	4.44e-12	KR - KG; WG - KG; WR - KG; KR - WG; WR - WG
		2-Methylindoline	126.75	2.72e-12	11.566	1.06e-11	KR - KG; WR - KG; KR - WG; WR - WG
		4-hydroxy-3-methoxycinnamaldehyde	118.81	4.73e-12	11.326	1.66e-11	KR - KG; WG - KG; WR - KG; KR - WG; WR - WG
		2-phenylacetamide (a)	118.19	4.94e-12	11.306	1.66e-11	KR - KG; WR - KG; KR - WG; WR - WG
		NŒµ,NŒµ,NŒµ-Trimethyllysine	61.842	1.12e-09	8.9511	3.41e-09	KG - KR; KG - WG; KG - WR; WG - KR; WG - WR
		Niacinamide	61.567	1.16e-09	8.9353	3.41e-09	KG - WG; KR - WG; KR - WR; WR - WG
		Carnitine	54.358	3.19e-09	8.4966	8.81e-09	KG - KR; KG - WR; WG - KR; WG - WR
		Tropic acid	49.024	7.29e-09	8.137	1.9e-08	KR - KG; WR - KG; KR - WG; WR - WG
		Maltose	44.788	1.49e-08	7.8259	3.69e-08	KG - KR; KG - WR; WG - KR; WR - KR; WG - WR
		D-Fructose	43.502	1.88e-08	7.7263	4.33e-08	KG - KR; KG - WR; WG - KR; WG - WR
		Tyramine	43.334	1.94e-08	7.7131	4.33e-08	KR - KG; WR - KG; KR - WG; WR - WG
		Theobromine [M+H]+	42.204	2.38e-08	7.6232	5.09e-08	KG - KR; KG - WR; WG - KR; WG - WR
		DL-Indole-3-lactic acid	41.926	2.51e-08	7.6007	5.13e-08	KG - KR; KG - WR; WG - KR; KR - WR; WG - WR
		synephrine	40.362	3.37e-08	7.472	6.61e-08	KR - KG; WG - KG; WR - KG; KR - WG; WR - KR; WR - WG
		Theophylline	39.999	3.62e-08	7.4414	6.8e-08	KR - KG; WR - KG; KR - WG; WR - WG
		trans-Ferulic Acid	36.418	7.46e-08	7.1272	1.35e-07	KG - KR; KG - WR; WG - KR; WG - WR
		Acetylcholine	34.983	1.01e-07	6.9938	1.77e-07	KR - KG; WR - KG; KR - WG; WR - WG
		1,3,5-benzenetriol	34.599	1.1e-07	6.9572	1.85e-07	KG - KR; KG - WR; WG - KR; WR - KR; WG - WR
		N-cyclohexylformamide	29.088	4.05e-07	6.3924	6.36e-07	KR - KG; WR - KG; KR - WG; WR - WG
		Leucine	29.082	4.06e-07	6.3917	6.36e-07	KG - KR; WG - KG; KG - WR; WG - KR; WG - WR
		porphobilinogen	25.636	1.02e-06	5.9919	1.5e-06	KR - KG; WR - KG; KR - WG; KR - WR; WR - WG
		N,N-dimethylhistidine	25.621	1.02e-06	5.99	1.5e-06	KR - KG; WR - KG; KR - WG; WR - WG
		Isoleucine	18.352	1.04e-05	4.983	1.48e-05	KG - KR; KG - WR; WG - KR; WG - WR
		Indole-3-acetamide	17.941	1.21e-05	4.9175	1.67e-05	KG - KR; WG - KG; KG - WR; WG - KR; WG - WR
		Chlorogenic acid	16.821	1.85e-05	4.7333	2.48e-05	KG - KR; KG - WG; KG - WR; WG - KR; WR - KR
		p-Coumaric acid	16.719	1.92e-05	4.716	2.51e-05	KG - KR; KG - WR; WG - KR; WR - KR; WG - WR
		4-acetamidobutyric acid	8.1004	0.0012655	2.8977	0.0016075	KG - KR; KG - WR; WG - KR; WR - KR
		S-Adenosyl-L-homocysteine	7.0588	0.0024611	2.6089	0.003044	KG - KR; KG - WR; WG - KR
		N.epsilon.-Methyl-L-Lysine	4.1196	0.021759	1.6624	0.026222	WG - KR; WR - KR
		Adenine	4.0876	0.022346	1.6508	0.026256	KG - KR; KG - WR; WG - WR
		Phenylalanine	3.355	0.041987	1.3769	0.048132	KR - KG; KR - WG
