# Supplementary material for: Medium Roasting and Brewing Methods Differentially Modulate Global Metabolites, Lipids, Biogenic Amines, Minerals, and Antioxidant Capacity of Hawai‘i-Grown Coffee (Coffea arabica)
Source: Metabolites. 2023 Mar 10;13(3):412. doi: 10.3390/metabo13030412 (PMC10051321; doi:10.3390/metabo13030412)
Supplement: Supplementary file 1 [file metabolites-13-00412-s001.zip › Coffee Supplement 6 Nerurkar.xlsx]

## Sheet: Metabolites
Brewing effect on global metabolites (known and unknown)
Metabolites (known and unkown)	f.value	p.value	-log10(p)	FDR	Fisher's LSD
134887	44.942	8.429e-07	6.0742	0.00037256	Filter Mesh - Cold Brew; Filter Paper - Cold Brew; French Press - Cold Brew; Filter Mesh - Filter Paper
linoleic acid	36.904	2.4547e-06	5.61	0.0004425	French Press - Cold Brew; French Press - Filter Mesh; French Press - Filter Paper
arachidic acid	35.541	3.0034e-06	5.5224	0.0004425	French Press - Cold Brew; French Press - Filter Mesh; French Press - Filter Paper
16548	17.536	0.0001104	3.957	0.0098887	Filter Mesh - Cold Brew; Filter Paper - Cold Brew; French Press - Cold Brew
135867	17.488	0.00011186	3.9513	0.0098887	Filter Mesh - Cold Brew; Filter Paper - Cold Brew; Filter Paper - Filter Mesh; Filter Paper - French Press
3,4-dihydroxybenzoic acid	16.187	0.00016169	3.7913	0.010644	Filter Mesh - Cold Brew; Filter Paper - Cold Brew; French Press - Cold Brew
Uk-127359	16.045	0.00016858	3.7732	0.010644	Filter Mesh - Cold Brew; Filter Paper - Cold Brew; French Press - Cold Brew; Filter Mesh - Filter Paper
Uk-125070	14.331	0.0002854	3.5445	0.015302	Filter Mesh - Cold Brew; Filter Paper - Cold Brew; Filter Mesh - French Press; Filter Paper - French Press
adenine	13.857	0.00033297	3.4776	0.015302	Filter Mesh - Cold Brew; Filter Paper - Cold Brew; French Press - Cold Brew
phosphate	13.739	0.00034619	3.4607	0.015302	Filter Mesh - Cold Brew; Filter Paper - Cold Brew; French Press - Cold Brew; Filter Mesh - Filter Paper; French Press - Filter Paper
309	13.134	0.00042458	3.372	0.017061	Filter Mesh - Cold Brew; Filter Paper - Cold Brew; French Press - Cold Brew
3228	12.76	0.00048334	3.3157	0.017803	Cold Brew - Filter Mesh; Cold Brew - Filter Paper; French Press - Filter Mesh; French Press - Filter Paper
chlorogenic acid	12.373	0.0005544	3.2562	0.01885	Filter Mesh - Cold Brew; Filter Paper - Cold Brew; French Press - Cold Brew
17428	11.901	0.00065804	3.1817	0.020477	Filter Mesh - Cold Brew; Filter Paper - Cold Brew; French Press - Cold Brew
2-hydroxyglutaric acid	11.754	0.00069493	3.1581	0.020477	Filter Mesh - Cold Brew; Filter Paper - Cold Brew; French Press - Cold Brew
168	10.919	0.00095567	3.0197	0.0264	Cold Brew - Filter Mesh; Cold Brew - Filter Paper; French Press - Filter Mesh; French Press - Filter Paper
134470	10.181	0.0012857	2.8909	0.033427	Filter Mesh - Cold Brew; French Press - Cold Brew; Filter Mesh - Filter Paper; French Press - Filter Paper
palmitic acid	9.8354	0.0014849	2.8283	0.036463	Cold Brew - Filter Mesh; Cold Brew - Filter Paper; French Press - Cold Brew; French Press - Filter Mesh; French Press - Filter Paper
oleic acid	9.6118	0.001633	2.787	0.037988	French Press - Cold Brew; French Press - Filter Mesh; French Press - Filter Paper
glycolic acid	9.1482	0.0019983	2.6993	0.044163	Filter Mesh - Cold Brew; Filter Paper - Cold Brew; Filter Mesh - French Press; Filter Paper - French Press
pelargonic acid	8.8097	0.0023259	2.6334	0.047905	Cold Brew - Filter Mesh; Cold Brew - Filter Paper; French Press - Filter Mesh; French Press - Filter Paper
125782	8.7551	0.0023844	2.6226	0.047905	Filter Mesh - Cold Brew; Filter Paper - Cold Brew; French Press - Cold Brew

## Sheet: Lipids positive
Brewing effect on lipids (positive clustering, known and unknown)
Lipids (positive clustering)	f.value	p.value	-log10(p)	FDR	Fisher's LSD
UnK-466	1585.2	7.4497e-16	15.128	7.496e-13	Filter Mesh - Cold Brew; Filter Paper - Cold Brew; Cold Brew - French Press; Filter Mesh - Filter Paper; Filter Mesh - French Press; Filter Paper - French Press
UnK-422	1524.6	9.4053e-16	15.027	7.496e-13	Filter Mesh - Cold Brew; Filter Paper - Cold Brew; Cold Brew - French Press; Filter Mesh - Filter Paper; Filter Mesh - French Press; Filter Paper - French Press
UnK-412	392.05	3.0991e-12	11.509	1.434e-09	Cold Brew - Filter Mesh; Cold Brew - Filter Paper; Cold Brew - French Press; Filter Paper - Filter Mesh; Filter Mesh - French Press; Filter Paper - French Press
UnK-436	375.67	3.9919e-12	11.399	1.434e-09	Filter Mesh - Cold Brew; Cold Brew - French Press; Filter Mesh - Filter Paper; Filter Mesh - French Press; Filter Paper - French Press
UnK-574	365.64	4.6873e-12	11.329	1.434e-09	Cold Brew - Filter Mesh; Cold Brew - Filter Paper; Cold Brew - French Press; Filter Paper - Filter Mesh; Filter Mesh - French Press; Filter Paper - French Press
UnK-391	357.04	5.3978e-12	11.268	1.434e-09	Cold Brew - Filter Mesh; Cold Brew - Filter Paper; Cold Brew - French Press; Filter Paper - Filter Mesh; Filter Mesh - French Press; Filter Paper - French Press
UnK-572	332.95	8.1665e-12	11.088	1.7963e-09	Cold Brew - Filter Mesh; Cold Brew - Filter Paper; Cold Brew - French Press; Filter Paper - Filter Mesh; Filter Mesh - French Press; Filter Paper - French Press
TG (58:4) A	327.43	9.0154e-12	11.045	1.7963e-09	Filter Mesh - Cold Brew; Filter Paper - Cold Brew; French Press - Cold Brew; Filter Mesh - Filter Paper; French Press - Filter Mesh; French Press - Filter Paper
UnK-638	314.16	1.1517e-11	10.939	1.877e-09	Cold Brew - Filter Mesh; Cold Brew - Filter Paper; Cold Brew - French Press; Filter Paper - Filter Mesh; Filter Mesh - French Press; Filter Paper - French Press
UnK-483	309.82	1.2508e-11	10.903	1.877e-09	Cold Brew - Filter Mesh; Cold Brew - Filter Paper; Cold Brew - French Press; Filter Paper - Filter Mesh; Filter Mesh - French Press; Filter Paper - French Press
UnK-607	302.31	1.4463e-11	10.84	1.877e-09	Cold Brew - Filter Mesh; Cold Brew - Filter Paper; Cold Brew - French Press; Filter Paper - Filter Mesh; Filter Mesh - French Press; Filter Paper - French Press
UnK-1356	301.33	1.4741e-11	10.831	1.877e-09	Cold Brew - Filter Mesh; Cold Brew - Filter Paper; Cold Brew - French Press; Filter Paper - Filter Mesh; Filter Mesh - French Press; Filter Paper - French Press
UnK-576	299.41	1.5308e-11	10.815	1.877e-09	Cold Brew - Filter Mesh; Cold Brew - Filter Paper; Cold Brew - French Press; Filter Paper - Filter Mesh; Filter Mesh - French Press; Filter Paper - French Press
UnK-635	287.22	1.9575e-11	10.708	2.0806e-09	Cold Brew - Filter Mesh; Cold Brew - Filter Paper; Cold Brew - French Press; Filter Paper - Filter Mesh; Filter Mesh - French Press; Filter Paper - French Press
TG (52:5)	287.21	1.9579e-11	10.708	2.0806e-09	Filter Mesh - Cold Brew; Filter Paper - Cold Brew; French Press - Cold Brew; Filter Mesh - Filter Paper; French Press - Filter Mesh; French Press - Filter Paper
TG (50:3)	282.13	2.1756e-11	10.662	2.1675e-09	Filter Mesh - Cold Brew; Filter Paper - Cold Brew; French Press - Cold Brew; Filter Mesh - Filter Paper; French Press - Filter Mesh; French Press - Filter Paper
UnK-772	265.54	3.1127e-11	10.507	2.9186e-09	Filter Mesh - Cold Brew; French Press - Cold Brew; Filter Mesh - Filter Paper; French Press - Filter Mesh; French Press - Filter Paper
UnK-295	240.77	5.547e-11	10.256	4.9121e-09	Cold Brew - Filter Mesh; Cold Brew - Filter Paper; Cold Brew - French Press; Filter Paper - Filter Mesh; Filter Mesh - French Press; Filter Paper - French Press
TG (56:5)	236.99	6.0886e-11	10.215	5.108e-09	Filter Mesh - Cold Brew; Filter Paper - Cold Brew; French Press - Cold Brew; Filter Mesh - Filter Paper; French Press - Filter Mesh; French Press - Filter Paper
UnK-528	228.75	7.5002e-11	10.125	5.792e-09	Cold Brew - Filter Mesh; Cold Brew - Filter Paper; Cold Brew - French Press; Filter Paper - Filter Mesh; Filter Mesh - French Press; Filter Paper - French Press
UnK-644	228.08	7.6306e-11	10.117	5.792e-09	Cold Brew - Filter Mesh; Cold Brew - Filter Paper; Cold Brew - French Press; Filter Paper - Filter Mesh; Filter Mesh - French Press; Filter Paper - French Press
UnK-596	209.5	1.258e-10	9.9003	9.1145e-09	Cold Brew - Filter Mesh; Cold Brew - Filter Paper; Cold Brew - French Press; Filter Paper - Filter Mesh; Filter Mesh - French Press; Filter Paper - French Press
UnK-590	207.49	1.3314e-10	9.8757	9.2271e-09	Cold Brew - Filter Mesh; Cold Brew - Filter Paper; Cold Brew - French Press; Filter Paper - Filter Mesh; Filter Mesh - French Press; Filter Paper - French Press
UnK-645	189.04	2.3006e-10	9.6382	1.528e-08	Cold Brew - Filter Mesh; Cold Brew - Filter Paper; Cold Brew - French Press; Filter Paper - Filter Mesh; Filter Mesh - French Press; Filter Paper - French Press
UnK-489	182.97	2.7855e-10	9.5551	1.776e-08	Cold Brew - Filter Mesh; Cold Brew - Filter Paper; Cold Brew - French Press; Filter Paper - Filter Mesh; Filter Mesh - French Press; Filter Paper - French Press
UnK-28	178.52	3.2187e-10	9.4923	1.9733e-08	Cold Brew - Filter Mesh; Cold Brew - Filter Paper; Cold Brew - French Press; Filter Paper - Filter Mesh; Filter Mesh - French Press; Filter Paper - French Press
UnK-493	176.57	3.4322e-10	9.4644	2.0263e-08	Cold Brew - Filter Mesh; Cold Brew - Filter Paper; Cold Brew - French Press; Filter Paper - Filter Mesh; Filter Mesh - French Press; Filter Paper - French Press
UnK-31	174.59	3.6661e-10	9.4358	2.0871e-08	Filter Mesh - Cold Brew; Filter Paper - Cold Brew; French Press - Cold Brew; Filter Mesh - Filter Paper; French Press - Filter Mesh; French Press - Filter Paper
UnK-920	164.28	5.2357e-10	9.281	2.8778e-08	Filter Mesh - Cold Brew; French Press - Cold Brew; Filter Mesh - Filter Paper; French Press - Filter Paper
UnK-103	154.6	7.4645e-10	9.127	3.9661e-08	Filter Mesh - Cold Brew; Filter Paper - Cold Brew; French Press - Cold Brew; Filter Mesh - Filter Paper; French Press - Filter Mesh; French Press - Filter Paper
UnK-156	152.41	8.1127e-10	9.0908	4.1715e-08	Cold Brew - Filter Mesh; Cold Brew - Filter Paper; Cold Brew - French Press; Filter Paper - Filter Mesh; Filter Mesh - French Press; Filter Paper - French Press
TG (56:4)	151.15	8.5172e-10	9.0697	4.2426e-08	Filter Mesh - Cold Brew; Filter Paper - Cold Brew; French Press - Cold Brew; Filter Mesh - Filter Paper; French Press - Filter Mesh; French Press - Filter Paper
TG (50:1)	148.71	9.3643e-10	9.0285	4.5232e-08	Filter Mesh - Cold Brew; Filter Paper - Cold Brew; French Press - Cold Brew; Filter Mesh - Filter Paper; French Press - Filter Mesh; French Press - Filter Paper
TG (54:2)	141.99	1.2258e-09	8.9116	5.7471e-08	Filter Mesh - Cold Brew; Filter Paper - Cold Brew; French Press - Cold Brew; Filter Mesh - Filter Paper; French Press - Filter Mesh; French Press - Filter Paper
UnK-927	140.42	1.3081e-09	8.8834	5.9573e-08	Cold Brew - Filter Mesh; Filter Paper - Cold Brew; Cold Brew - French Press; Filter Paper - Filter Mesh; Filter Mesh - French Press; Filter Paper - French Press
UnK-1424	138.42	1.4219e-09	8.8471	6.296e-08	Cold Brew - Filter Mesh; Cold Brew - Filter Paper; Cold Brew - French Press; Filter Paper - Filter Mesh; Filter Paper - French Press
UnK-1167	136.41	1.548e-09	8.8102	6.6338e-08	Cold Brew - Filter Mesh; Filter Paper - Cold Brew; Cold Brew - French Press; Filter Paper - Filter Mesh; Filter Mesh - French Press; Filter Paper - French Press
UnK-566	135.91	1.5814e-09	8.8009	6.6338e-08	Cold Brew - Filter Mesh; Cold Brew - Filter Paper; Cold Brew - French Press; Filter Paper - Filter Mesh; Filter Mesh - French Press; Filter Paper - French Press
UnK-582	127.29	2.315e-09	8.6355	9.4618e-08	Cold Brew - Filter Mesh; Cold Brew - Filter Paper; Cold Brew - French Press; Filter Paper - Filter Mesh; Filter Mesh - French Press; Filter Paper - French Press
UnK-4	126.17	2.4362e-09	8.6133	9.4851e-08	Filter Mesh - Cold Brew; French Press - Cold Brew; Filter Mesh - Filter Paper; French Press - Filter Mesh; French Press - Filter Paper
TG (54:6) A	126.14	2.4397e-09	8.6127	9.4851e-08	Filter Mesh - Cold Brew; Filter Paper - Cold Brew; French Press - Cold Brew; Filter Mesh - Filter Paper; French Press - Filter Mesh; French Press - Filter Paper
UnK-961	124.69	2.6089e-09	8.5835	9.9014e-08	Filter Paper - Cold Brew; Cold Brew - French Press; Filter Paper - Filter Mesh; Filter Mesh - French Press; Filter Paper - French Press
UnK-592	123.23	2.7934e-09	8.5539	1.0355e-07	Cold Brew - Filter Mesh; Cold Brew - Filter Paper; Cold Brew - French Press; Filter Paper - Filter Mesh; Filter Paper - French Press
UnK-1444	121.1	3.0909e-09	8.5099	1.1198e-07	Cold Brew - Filter Mesh; French Press - Cold Brew; Filter Paper - Filter Mesh; French Press - Filter Mesh; French Press - Filter Paper
TG (52:1)	119.34	3.3636e-09	8.4732	1.1915e-07	Filter Mesh - Cold Brew; French Press - Cold Brew; Filter Mesh - Filter Paper; French Press - Filter Mesh; French Press - Filter Paper
TG (56:2)	117.24	3.728e-09	8.4285	1.2918e-07	Filter Mesh - Cold Brew; Filter Paper - Cold Brew; French Press - Cold Brew; Filter Mesh - Filter Paper; French Press - Filter Mesh; French Press - Filter Paper
UnK-335	116.66	3.8361e-09	8.4161	1.301e-07	Cold Brew - Filter Mesh; Cold Brew - Filter Paper; Cold Brew - French Press; Filter Paper - Filter Mesh; Filter Mesh - French Press; Filter Paper - French Press
UnK-558	116.22	3.921e-09	8.4066	1.3021e-07	Cold Brew - Filter Mesh; Cold Brew - Filter Paper; Cold Brew - French Press; Filter Paper - Filter Mesh; Filter Mesh - French Press; Filter Paper - French Press
UnK-651	114.37	4.3032e-09	8.3662	1.3999e-07	Cold Brew - Filter Mesh; Cold Brew - Filter Paper; Cold Brew - French Press; Filter Paper - Filter Mesh; Filter Mesh - French Press; Filter Paper - French Press
TG (54:4)	113.97	4.3917e-09	8.3574	1.4001e-07	Filter Mesh - Cold Brew; Filter Paper - Cold Brew; French Press - Cold Brew; Filter Mesh - Filter Paper; French Press - Filter Mesh; French Press - Filter Paper
UnK-599	113.08	4.5938e-09	8.3378	1.4358e-07	Cold Brew - Filter Mesh; Cold Brew - French Press; Filter Paper - Filter Mesh; Filter Mesh - French Press; Filter Paper - French Press
UnK-1471	112.1	4.8311e-09	8.316	1.4809e-07	Cold Brew - Filter Mesh; Cold Brew - Filter Paper; Cold Brew - French Press; Filter Paper - Filter Mesh; French Press - Filter Mesh; Filter Paper - French Press
UnK-727	111.06	5.0981e-09	8.2926	1.5082e-07	Cold Brew - Filter Mesh; Filter Paper - Cold Brew; Cold Brew - French Press; Filter Paper - Filter Mesh; Filter Mesh - French Press; Filter Paper - French Press
UnK-964	111.02	5.1092e-09	8.2916	1.5082e-07	Cold Brew - Filter Mesh; Filter Paper - Cold Brew; Cold Brew - French Press; Filter Paper - Filter Mesh; Filter Mesh - French Press; Filter Paper - French Press
UnK-929	108.23	5.9196e-09	8.2277	1.7156e-07	Cold Brew - Filter Mesh; Filter Paper - Cold Brew; Cold Brew - French Press; Filter Paper - Filter Mesh; Filter Mesh - French Press; Filter Paper - French Press
UnK-1481	104.99	7.0534e-09	8.1516	2.0077e-07	Cold Brew - Filter Mesh; Cold Brew - Filter Paper; Cold Brew - French Press; Filter Paper - Filter Mesh; French Press - Filter Mesh; Filter Paper - French Press
TG (56:3)	104.06	7.423e-09	8.1294	2.0758e-07	Filter Mesh - Cold Brew; French Press - Cold Brew; Filter Mesh - Filter Paper; French Press - Filter Mesh; French Press - Filter Paper
UnK-758	103.27	7.7562e-09	8.1103	2.1316e-07	Filter Mesh - Cold Brew; Cold Brew - Filter Paper; French Press - Cold Brew; Filter Mesh - Filter Paper; French Press - Filter Paper
UnK-392	102.37	8.1561e-09	8.0885	2.2035e-07	Cold Brew - Filter Mesh; Cold Brew - French Press; Filter Paper - Filter Mesh; Filter Mesh - French Press; Filter Paper - French Press
UnK-451	101.74	8.4519e-09	8.073	2.2366e-07	Cold Brew - Filter Mesh; Cold Brew - French Press; Filter Paper - Filter Mesh; Filter Mesh - French Press; Filter Paper - French Press
UnK-577	101.52	8.5592e-09	8.0676	2.2366e-07	Cold Brew - Filter Mesh; Cold Brew - Filter Paper; Cold Brew - French Press; Filter Paper - Filter Mesh; Filter Mesh - French Press; Filter Paper - French Press
UnK-764	100.68	8.9802e-09	8.0467	2.2993e-07	Filter Mesh - Cold Brew; French Press - Cold Brew; Filter Mesh - Filter Paper; French Press - Filter Paper
UnK-1416	100.47	9.0877e-09	8.0415	2.2993e-07	Cold Brew - Filter Mesh; Cold Brew - Filter Paper; Cold Brew - French Press; Filter Paper - Filter Mesh; French Press - Filter Mesh; Filter Paper - French Press
UnK-647	99.897	9.3909e-09	8.0273	2.3389e-07	Cold Brew - Filter Mesh; Cold Brew - French Press; Filter Paper - Filter Mesh; Filter Mesh - French Press; Filter Paper - French Press
TG (52:2)	99.418	9.6541e-09	8.0153	2.3675e-07	Filter Mesh - Cold Brew; Filter Paper - Cold Brew; French Press - Cold Brew; Filter Mesh - Filter Paper; French Press - Filter Paper
UnK-1221	97.116	1.1046e-08	7.9568	2.6678e-07	Cold Brew - Filter Mesh; Cold Brew - Filter Paper; Cold Brew - French Press; Filter Paper - Filter Mesh; French Press - Filter Mesh; Filter Paper - French Press
UnK-1375	96.727	1.1304e-08	7.9468	2.6892e-07	Cold Brew - Filter Mesh; Cold Brew - Filter Paper; Cold Brew - French Press; Filter Paper - Filter Mesh; French Press - Filter Mesh; Filter Paper - French Press
UnK-512	95.576	1.2108e-08	7.9169	2.8384e-07	Filter Mesh - Cold Brew; Cold Brew - French Press; Filter Mesh - French Press; Filter Paper - French Press
UnK-413	95.068	1.2484e-08	7.9036	2.884e-07	Cold Brew - Filter Mesh; Cold Brew - French Press; Filter Paper - Filter Mesh; Filter Mesh - French Press; Filter Paper - French Press
TG (49:2)	94.616	1.283e-08	7.8918	2.9217e-07	Cold Brew - Filter Mesh; Cold Brew - Filter Paper; French Press - Cold Brew; French Press - Filter Mesh; French Press - Filter Paper
UnK-1476	92.443	1.466e-08	7.8339	3.2912e-07	Cold Brew - Filter Mesh; Cold Brew - Filter Paper; Cold Brew - French Press; Filter Paper - Filter Mesh; French Press - Filter Mesh; Filter Paper - French Press
UnK-652	91.933	1.5132e-08	7.8201	3.3262e-07	Cold Brew - Filter Mesh; Cold Brew - Filter Paper; Cold Brew - French Press; Filter Paper - Filter Mesh; Filter Mesh - French Press; Filter Paper - French Press
UnK-1412	91.827	1.5233e-08	7.8172	3.3262e-07	Cold Brew - Filter Mesh; Cold Brew - Filter Paper; Cold Brew - French Press; Filter Paper - Filter Mesh; French Press - Filter Mesh; Filter Paper - French Press
TG (53:2)	90.669	1.6382e-08	7.7856	3.5288e-07	Filter Mesh - Cold Brew; French Press - Cold Brew; Filter Mesh - Filter Paper; French Press - Filter Mesh; French Press - Filter Paper
UnK-620	87.995	1.9444e-08	7.7112	4.0502e-07	Cold Brew - Filter Mesh; Cold Brew - Filter Paper; Cold Brew - French Press; Filter Paper - Filter Mesh; Filter Mesh - French Press; Filter Paper - French Press
TG (58:1)	87.964	1.9483e-08	7.7103	4.0502e-07	Cold Brew - Filter Paper; French Press - Cold Brew; Filter Mesh - Filter Paper; French Press - Filter Mesh; French Press - Filter Paper
UnK-1125	87.9	1.9565e-08	7.7085	4.0502e-07	Cold Brew - Filter Mesh; Filter Paper - Cold Brew; Cold Brew - French Press; Filter Paper - Filter Mesh; Filter Mesh - French Press; Filter Paper - French Press
UnK-681	86.747	2.1099e-08	7.6757	4.3118e-07	Cold Brew - Filter Mesh; Cold Brew - Filter Paper; Cold Brew - French Press; Filter Paper - Filter Mesh; Filter Mesh - French Press; Filter Paper - French Press
UnK-554	84.212	2.4994e-08	7.6022	5.043e-07	Cold Brew - Filter Mesh; Cold Brew - Filter Paper; Cold Brew - French Press; Filter Paper - Filter Mesh; Filter Mesh - French Press; Filter Paper - French Press
UnK-559	81.986	2.9122e-08	7.5358	5.8025e-07	Cold Brew - Filter Mesh; Cold Brew - Filter Paper; Cold Brew - French Press; Filter Paper - Filter Mesh; Filter Mesh - French Press; Filter Paper - French Press
UnK-625	80.586	3.2124e-08	7.4932	6.3216e-07	Cold Brew - Filter Mesh; Cold Brew - Filter Paper; Cold Brew - French Press; Filter Paper - Filter Mesh; Filter Mesh - French Press; Filter Paper - French Press
UnK-68	79.901	3.3726e-08	7.472	6.5021e-07	Cold Brew - Filter Mesh; Filter Paper - Cold Brew; French Press - Cold Brew; Filter Paper - Filter Mesh; French Press - Filter Mesh
UnK-26	79.846	3.3856e-08	7.4704	6.5021e-07	Filter Mesh - Cold Brew; French Press - Cold Brew; Filter Mesh - Filter Paper; French Press - Filter Mesh; French Press - Filter Paper
UnK-555	79.671	3.4283e-08	7.4649	6.5056e-07	Cold Brew - Filter Mesh; Cold Brew - Filter Paper; Cold Brew - French Press; Filter Paper - Filter Mesh; Filter Mesh - French Press; Filter Paper - French Press
UnK-1482	79.178	3.5515e-08	7.4496	6.6223e-07	Cold Brew - Filter Mesh; Cold Brew - Filter Paper; Cold Brew - French Press; Filter Paper - Filter Mesh; French Press - Filter Mesh; Filter Paper - French Press
UnK-109	79.095	3.5729e-08	7.447	6.6223e-07	Filter Mesh - Cold Brew; French Press - Cold Brew; Filter Mesh - Filter Paper; French Press - Filter Mesh; French Press - Filter Paper
UnK-1295	78.004	3.8667e-08	7.4127	7.0845e-07	Cold Brew - Filter Mesh; French Press - Cold Brew; Filter Paper - Filter Mesh; French Press - Filter Mesh; French Press - Filter Paper
UnK-600	77.273	4.0793e-08	7.3894	7.3891e-07	Cold Brew - Filter Mesh; Cold Brew - Filter Paper; Cold Brew - French Press; Filter Paper - Filter Mesh; Filter Mesh - French Press; Filter Paper - French Press
UnK-608	76.757	4.2375e-08	7.3729	7.5894e-07	Cold Brew - Filter Mesh; Cold Brew - Filter Paper; Cold Brew - French Press; Filter Paper - Filter Mesh; Filter Mesh - French Press; Filter Paper - French Press
UnK-491	76.272	4.3929e-08	7.3572	7.7803e-07	Cold Brew - Filter Mesh; Cold Brew - French Press; Filter Paper - Filter Mesh; Filter Mesh - French Press; Filter Paper - French Press
UnK-1480	75.856	4.5313e-08	7.3438	7.9373e-07	Cold Brew - Filter Mesh; French Press - Cold Brew; Filter Paper - Filter Mesh; French Press - Filter Mesh; French Press - Filter Paper
UnK-575	75.591	4.6223e-08	7.3351	8.0086e-07	Cold Brew - Filter Mesh; Cold Brew - Filter Paper; Cold Brew - French Press; Filter Paper - Filter Mesh; Filter Mesh - French Press; Filter Paper - French Press
UnK-578	75.292	4.7275e-08	7.3254	8.1029e-07	Cold Brew - Filter Mesh; Cold Brew - Filter Paper; Cold Brew - French Press; Filter Paper - Filter Mesh; Filter Mesh - French Press; Filter Paper - French Press
UnK-452	74.89	4.8735e-08	7.3122	8.2643e-07	Cold Brew - Filter Mesh; Cold Brew - Filter Paper; Cold Brew - French Press; Filter Paper - Filter Mesh; Filter Mesh - French Press; Filter Paper - French Press
UnK-225	73.172	5.5591e-08	7.255	9.2308e-07	Cold Brew - Filter Mesh; Cold Brew - Filter Paper; Cold Brew - French Press; Filter Paper - Filter Mesh; Filter Mesh - French Press; Filter Paper - French Press
UnK-1469	73.17	5.5596e-08	7.255	9.2308e-07	Cold Brew - Filter Mesh; Cold Brew - Filter Paper; Cold Brew - French Press; Filter Paper - Filter Mesh; French Press - Filter Mesh; Filter Paper - French Press
UnK-197	73.037	5.6173e-08	7.2505	9.2308e-07	Filter Mesh - Cold Brew; French Press - Cold Brew; Filter Mesh - Filter Paper; French Press - Filter Mesh; French Press - Filter Paper
UnK-212	72.564	5.8278e-08	7.2345	9.4791e-07	Cold Brew - Filter Mesh; Cold Brew - Filter Paper; Cold Brew - French Press; Filter Paper - Filter Mesh; Filter Mesh - French Press; Filter Paper - French Press
UnK-598	71.873	6.1523e-08	7.211	9.8185e-07	Cold Brew - Filter Mesh; Cold Brew - Filter Paper; Cold Brew - French Press; Filter Paper - Filter Mesh; Filter Mesh - French Press; Filter Paper - French Press
UnK-1487	71.858	6.1596e-08	7.2104	9.8185e-07	Cold Brew - Filter Mesh; Cold Brew - Filter Paper; Cold Brew - French Press; Filter Paper - Filter Mesh; French Press - Filter Mesh; Filter Paper - French Press
UnK-556	71.365	6.4046e-08	7.1935	1.0108e-06	Cold Brew - Filter Mesh; Cold Brew - Filter Paper; Cold Brew - French Press; Filter Paper - Filter Mesh; Filter Mesh - French Press; Filter Paper - French Press
UnK-108	70.424	6.9037e-08	7.1609	1.0789e-06	Filter Mesh - Cold Brew; Filter Paper - Cold Brew; French Press - Cold Brew; Filter Mesh - Filter Paper; French Press - Filter Mesh; French Press - Filter Paper
UnK-579	69.647	7.3509e-08	7.1337	1.1376e-06	Cold Brew - Filter Mesh; Cold Brew - Filter Paper; Cold Brew - French Press; Filter Paper - Filter Mesh; Filter Mesh - French Press; Filter Paper - French Press
UnK-573	69.234	7.602e-08	7.1191	1.1651e-06	Cold Brew - Filter Mesh; Cold Brew - Filter Paper; Cold Brew - French Press; Filter Paper - Filter Mesh; Filter Mesh - French Press; Filter Paper - French Press
UnK-1502	68.763	7.9007e-08	7.1023	1.1901e-06	Cold Brew - Filter Mesh; French Press - Cold Brew; Filter Paper - Filter Mesh; French Press - Filter Mesh; French Press - Filter Paper
TG (48:0)	68.67	7.9616e-08	7.099	1.1901e-06	Filter Mesh - Cold Brew; French Press - Cold Brew; Filter Mesh - Filter Paper; French Press - Filter Mesh; French Press - Filter Paper
TG (54:1)	68.628	7.9887e-08	7.0975	1.1901e-06	Filter Mesh - Cold Brew; French Press - Cold Brew; Filter Mesh - Filter Paper; French Press - Filter Mesh; French Press - Filter Paper
UnK-1282	67.822	8.5399e-08	7.0685	1.2604e-06	Cold Brew - Filter Mesh; Cold Brew - Filter Paper; Cold Brew - French Press; Filter Paper - Filter Mesh; French Press - Filter Mesh
UnK-653	67.053	9.1072e-08	7.0406	1.3231e-06	Cold Brew - Filter Mesh; Cold Brew - French Press; Filter Paper - Filter Mesh; Filter Paper - French Press
UnK-1393	66.956	9.1818e-08	7.0371	1.3231e-06	Cold Brew - Filter Mesh; Cold Brew - Filter Paper; French Press - Cold Brew; Filter Paper - Filter Mesh; French Press - Filter Mesh; French Press - Filter Paper
UnK-628	66.915	9.2135e-08	7.0356	1.3231e-06	Cold Brew - Filter Mesh; Cold Brew - French Press; Filter Paper - Filter Mesh; Filter Mesh - French Press; Filter Paper - French Press
UnK-844	66.756	9.3378e-08	7.0298	1.329e-06	Cold Brew - Filter Paper; French Press - Cold Brew; Filter Mesh - Filter Paper; French Press - Filter Mesh; French Press - Filter Paper
UnK-589	66.292	9.7125e-08	7.0127	1.3701e-06	Cold Brew - Filter Mesh; Cold Brew - French Press; Filter Paper - Filter Mesh; Filter Mesh - French Press; Filter Paper - French Press
UnK-1381	65.749	1.0173e-07	6.9926	1.4224e-06	Cold Brew - Filter Mesh; Cold Brew - Filter Paper; Cold Brew - French Press; Filter Paper - Filter Mesh; French Press - Filter Mesh; Filter Paper - French Press
TG (51:2)	64.874	1.097e-07	6.9598	1.5205e-06	Filter Mesh - Cold Brew; French Press - Cold Brew; Filter Mesh - Filter Paper; French Press - Filter Mesh; French Press - Filter Paper
UnK-472	64.58	1.1254e-07	6.9487	1.5464e-06	Cold Brew - Filter Mesh; Cold Brew - Filter Paper; Cold Brew - French Press; Filter Paper - Filter Mesh; Filter Paper - French Press
TG (54:3)	64.097	1.1739e-07	6.9304	1.5993e-06	Filter Mesh - Cold Brew; Filter Paper - Cold Brew; French Press - Cold Brew; Filter Mesh - Filter Paper; French Press - Filter Mesh; French Press - Filter Paper
TG (52:3)	63.988	1.1852e-07	6.9262	1.601e-06	Filter Mesh - Cold Brew; Filter Paper - Cold Brew; French Press - Cold Brew; Filter Mesh - Filter Paper; French Press - Filter Paper
UnK-609	63.871	1.1975e-07	6.9217	1.604e-06	Cold Brew - Filter Mesh; Cold Brew - Filter Paper; Cold Brew - French Press; Filter Paper - Filter Mesh; Filter Mesh - French Press; Filter Paper - French Press
UnK-787	63.365	1.2522e-07	6.9023	1.6517e-06	Filter Mesh - Cold Brew; Cold Brew - Filter Paper; French Press - Cold Brew; Filter Mesh - Filter Paper; French Press - Filter Paper
UnK-642	63.35	1.2538e-07	6.9018	1.6517e-06	Cold Brew - Filter Mesh; Cold Brew - Filter Paper; Cold Brew - French Press; Filter Paper - Filter Mesh; Filter Mesh - French Press; Filter Paper - French Press
UnK-1440	63.048	1.2879e-07	6.8901	1.6828e-06	Cold Brew - Filter Mesh; Cold Brew - Filter Paper; Cold Brew - French Press; Filter Paper - Filter Mesh; French Press - Filter Mesh; Filter Paper - French Press
UnK-511	62.845	1.3115e-07	6.8822	1.6997e-06	Cold Brew - Filter Mesh; Cold Brew - Filter Paper; Cold Brew - French Press; Filter Paper - Filter Mesh; Filter Mesh - French Press; Filter Paper - French Press
UnK-348	62.661	1.3333e-07	6.8751	1.7139e-06	Cold Brew - Filter Mesh; Cold Brew - Filter Paper; Cold Brew - French Press; Filter Paper - Filter Mesh; Filter Mesh - French Press; Filter Paper - French Press
UnK-567	62	1.415e-07	6.8493	1.8044e-06	Cold Brew - Filter Mesh; Cold Brew - Filter Paper; Cold Brew - French Press; Filter Paper - Filter Mesh; Filter Mesh - French Press; Filter Paper - French Press
UnK-157	61.219	1.5193e-07	6.8184	1.9073e-06	Cold Brew - Filter Mesh; Cold Brew - French Press; Filter Paper - Filter Mesh; Filter Paper - French Press
TG (53:4)	61.217	1.5196e-07	6.8183	1.9073e-06	Filter Mesh - Cold Brew; Filter Paper - Cold Brew; French Press - Cold Brew; Filter Mesh - Filter Paper; French Press - Filter Mesh; French Press - Filter Paper
UnK-987	60.729	1.5894e-07	6.7988	1.9792e-06	Cold Brew - Filter Paper; French Press - Cold Brew; Filter Mesh - Filter Paper; French Press - Filter Mesh; French Press - Filter Paper
UnK-1396	60.54	1.6173e-07	6.7912	1.9937e-06	Cold Brew - Filter Mesh; Cold Brew - Filter Paper; Cold Brew - French Press; Filter Mesh - French Press; Filter Paper - French Press
UnK-1118	60.482	1.626e-07	6.7889	1.9937e-06	Cold Brew - Filter Mesh; Cold Brew - Filter Paper; Cold Brew - French Press; Filter Paper - Filter Mesh; French Press - Filter Mesh
UnK-478	59.63	1.7604e-07	6.7544	2.1135e-06	Cold Brew - Filter Mesh; Cold Brew - Filter Paper; Cold Brew - French Press; Filter Paper - Filter Mesh; Filter Mesh - French Press; Filter Paper - French Press
UnK-192	59.619	1.7622e-07	6.754	2.1135e-06	Filter Mesh - Cold Brew; French Press - Cold Brew; Filter Mesh - Filter Paper; French Press - Filter Mesh; French Press - Filter Paper
UnK-141	59.612	1.7634e-07	6.7536	2.1135e-06	Filter Mesh - Cold Brew; Filter Paper - Cold Brew; French Press - Cold Brew; Filter Mesh - Filter Paper; French Press - Filter Paper
UnK-269	59.522	1.7783e-07	6.75	2.1154e-06	Cold Brew - Filter Mesh; Cold Brew - Filter Paper; Cold Brew - French Press; Filter Paper - Filter Mesh; Filter Mesh - French Press; Filter Paper - French Press
UnK-1229	58.432	1.9719e-07	6.7051	2.3284e-06	Cold Brew - Filter Mesh; French Press - Cold Brew; Filter Paper - Filter Mesh; French Press - Filter Mesh; French Press - Filter Paper
UnK-1090	58.129	2.0302e-07	6.6925	2.3672e-06	Cold Brew - Filter Mesh; Cold Brew - French Press; Filter Paper - Filter Mesh; Filter Paper - French Press
TG (55:2)	58.106	2.0346e-07	6.6915	2.3672e-06	Filter Mesh - Cold Brew; French Press - Cold Brew; Filter Mesh - Filter Paper; French Press - Filter Mesh; French Press - Filter Paper
UnK-155	57.671	2.1217e-07	6.6733	2.4508e-06	Cold Brew - Filter Mesh; Cold Brew - French Press; Filter Paper - Filter Mesh; Filter Mesh - French Press; Filter Paper - French Press
UnK-588	57.516	2.154e-07	6.6668	2.4701e-06	Cold Brew - Filter Mesh; Cold Brew - French Press; Filter Paper - Filter Mesh; Filter Mesh - French Press; Filter Paper - French Press
UnK-268	57.386	2.1813e-07	6.6613	2.4836e-06	Cold Brew - Filter Mesh; Cold Brew - Filter Paper; Cold Brew - French Press; Filter Paper - Filter Mesh; Filter Mesh - French Press; Filter Paper - French Press
UnK-503	56.958	2.2743e-07	6.6432	2.5711e-06	Cold Brew - Filter Mesh; Cold Brew - French Press; Filter Paper - Filter Mesh; Filter Mesh - French Press; Filter Paper - French Press
UnK-597	56.03	2.4926e-07	6.6034	2.798e-06	Cold Brew - Filter Mesh; Cold Brew - French Press; Filter Paper - Filter Mesh; Filter Mesh - French Press; Filter Paper - French Press
UnK-484	55.839	2.5404e-07	6.5951	2.8317e-06	Cold Brew - Filter Mesh; Cold Brew - Filter Paper; Cold Brew - French Press; Filter Paper - Filter Mesh; Filter Mesh - French Press; Filter Paper - French Press
UnK-447	55.689	2.5786e-07	6.5886	2.8544e-06	Cold Brew - Filter Mesh; Cold Brew - French Press; Filter Paper - Filter Mesh; Filter Mesh - French Press; Filter Paper - French Press
UnK-1378	55.588	2.6048e-07	6.5842	2.8635e-06	Cold Brew - Filter Mesh; Cold Brew - Filter Paper; Cold Brew - French Press; Filter Paper - Filter Mesh; French Press - Filter Mesh
UnK-486	54.495	2.9093e-07	6.5362	3.1737e-06	Cold Brew - Filter Mesh; Cold Brew - Filter Paper; Cold Brew - French Press; Filter Paper - Filter Mesh; Filter Mesh - French Press; Filter Paper - French Press
UnK-453	54.436	2.9268e-07	6.5336	3.1737e-06	Cold Brew - Filter Mesh; Cold Brew - French Press; Filter Paper - Filter Mesh; Filter Mesh - French Press; Filter Paper - French Press
TG (50:2) A	54.109	3.0264e-07	6.5191	3.2595e-06	Filter Mesh - Cold Brew; Filter Paper - Cold Brew; French Press - Cold Brew; Filter Mesh - Filter Paper; French Press - Filter Paper
UnK-908	53.166	3.3371e-07	6.4766	3.57e-06	Filter Mesh - Cold Brew; French Press - Cold Brew; Filter Mesh - Filter Paper; French Press - Filter Paper
UnK-563	52.206	3.6921e-07	6.4327	3.9234e-06	Cold Brew - Filter Mesh; Cold Brew - Filter Paper; Cold Brew - French Press; Filter Paper - Filter Mesh; Filter Mesh - French Press; Filter Paper - French Press
UnK-177	51.727	3.8855e-07	6.4105	4.1017e-06	Cold Brew - Filter Mesh; Cold Brew - Filter Paper; Cold Brew - French Press; Filter Paper - Filter Mesh; French Press - Filter Mesh
UnK-193	50.868	4.2629e-07	6.3703	4.4704e-06	Cold Brew - Filter Mesh; French Press - Cold Brew; Filter Paper - Filter Mesh; French Press - Filter Mesh; French Press - Filter Paper
UnK-124	50.686	4.3482e-07	6.3617	4.5301e-06	Cold Brew - Filter Mesh; French Press - Cold Brew; Filter Paper - Filter Mesh; French Press - Filter Mesh
TG (52:4)	49.652	4.8724e-07	6.3123	5.0433e-06	Filter Mesh - Cold Brew; Filter Paper - Cold Brew; French Press - Cold Brew; Filter Mesh - Filter Paper; French Press - Filter Paper
UnK-349	49.336	5.0472e-07	6.297	5.1904e-06	Cold Brew - Filter Mesh; Cold Brew - Filter Paper; Cold Brew - French Press; Filter Paper - Filter Mesh; Filter Mesh - French Press; Filter Paper - French Press
UnK-1150	48.914	5.2924e-07	6.2764	5.4077e-06	Cold Brew - Filter Mesh; French Press - Cold Brew; Filter Paper - Filter Mesh; French Press - Filter Mesh; French Press - Filter Paper
UnK-1373	48.719	5.41e-07	6.2668	5.4927e-06	Cold Brew - Filter Mesh; Cold Brew - Filter Paper; Cold Brew - French Press; Filter Paper - Filter Mesh; Filter Paper - French Press
UnK-7	48.218	5.727e-07	6.2421	5.7777e-06	Cold Brew - Filter Mesh; Cold Brew - French Press; Filter Paper - Filter Mesh; Filter Mesh - French Press; Filter Paper - French Press
UnK-845	47.924	5.9232e-07	6.2274	5.9042e-06	Cold Brew - Filter Paper; French Press - Cold Brew; Filter Mesh - Filter Paper; French Press - Filter Mesh; French Press - Filter Paper
CSH_posESI #211	47.919	5.9264e-07	6.2272	5.9042e-06	Cold Brew - Filter Mesh; Cold Brew - French Press; Filter Paper - Filter Mesh; Filter Mesh - French Press; Filter Paper - French Press
UnK-639	47.651	6.1123e-07	6.2138	6.0516e-06	Cold Brew - Filter Mesh; Cold Brew - French Press; Filter Paper - Filter Mesh; Filter Mesh - French Press; Filter Paper - French Press
UnK-1488	46.688	6.8382e-07	6.1651	6.7285e-06	Cold Brew - Filter Mesh; Cold Brew - Filter Paper; French Press - Cold Brew; Filter Paper - Filter Mesh; French Press - Filter Mesh; French Press - Filter Paper
UnK-409	46.407	7.0691e-07	6.1506	6.9129e-06	Filter Mesh - Cold Brew; French Press - Cold Brew; Filter Mesh - Filter Paper; French Press - Filter Mesh; French Press - Filter Paper
UnK-78	46.324	7.1392e-07	6.1464	6.939e-06	Filter Mesh - Cold Brew; French Press - Cold Brew; French Press - Filter Mesh; French Press - Filter Paper
TG (54:5) A	46.058	7.3686e-07	6.1326	7.1185e-06	Filter Mesh - Cold Brew; Filter Paper - Cold Brew; French Press - Cold Brew; Filter Mesh - Filter Paper; French Press - Filter Mesh; French Press - Filter Paper
UnK-296	45.822	7.5785e-07	6.1204	7.2772e-06	Cold Brew - Filter Mesh; Cold Brew - French Press; Filter Paper - Filter Mesh; Filter Mesh - French Press; Filter Paper - French Press
UnK-8	45.756	7.6393e-07	6.1169	7.2916e-06	Filter Mesh - Cold Brew; Filter Paper - Cold Brew; French Press - Cold Brew; Filter Mesh - Filter Paper; Filter Mesh - French Press; French Press - Filter Paper
UnK-5	45.58	7.8023e-07	6.1078	7.4029e-06	French Press - Cold Brew; French Press - Filter Mesh; French Press - Filter Paper
UnK-804	45.11	8.2583e-07	6.0831	7.7892e-06	Filter Mesh - Cold Brew; Cold Brew - Filter Paper; French Press - Cold Brew; Filter Mesh - Filter Paper; French Press - Filter Paper
UnK-771	44.502	8.8947e-07	6.0509	8.34e-06	Cold Brew - Filter Mesh; Cold Brew - Filter Paper; French Press - Cold Brew; French Press - Filter Mesh; French Press - Filter Paper
UnK-35	44.154	9.2854e-07	6.0322	8.6555e-06	Filter Mesh - Cold Brew; Filter Paper - Cold Brew; French Press - Cold Brew; Filter Mesh - Filter Paper; French Press - Filter Mesh; French Press - Filter Paper
UnK-191	43.854	9.637e-07	6.0161	8.931e-06	Filter Mesh - Cold Brew; Cold Brew - French Press; Filter Mesh - Filter Paper; Filter Mesh - French Press; Filter Paper - French Press
UnK-846	43.446	1.0142e-06	5.9939	9.345e-06	Filter Mesh - Cold Brew; French Press - Cold Brew; Filter Mesh - Filter Paper; French Press - Filter Mesh; French Press - Filter Paper
UnK-595	43.271	1.0368e-06	5.9843	9.4976e-06	Cold Brew - Filter Mesh; Cold Brew - French Press; Filter Paper - Filter Mesh; Filter Mesh - French Press; Filter Paper - French Press
UnK-689	43.162	1.0512e-06	5.9783	9.5748e-06	Filter Mesh - Cold Brew; French Press - Cold Brew; Filter Mesh - Filter Paper; French Press - Filter Mesh; French Press - Filter Paper
UnK-206	42.046	1.2124e-06	5.9164	1.098e-05	Filter Mesh - Cold Brew; French Press - Cold Brew; Filter Mesh - Filter Paper; French Press - Filter Mesh; French Press - Filter Paper
UnK-168	41.666	1.2738e-06	5.8949	1.1431e-05	Cold Brew - Filter Mesh; Cold Brew - French Press; Filter Paper - Filter Mesh; Filter Mesh - French Press; Filter Paper - French Press
UnK-650	41.65	1.2765e-06	5.894	1.1431e-05	Cold Brew - Filter Mesh; Cold Brew - French Press; Filter Paper - Filter Mesh; Filter Mesh - French Press; Filter Paper - French Press
UnK-1241	41.602	1.2845e-06	5.8913	1.1436e-05	Cold Brew - Filter Mesh; Cold Brew - Filter Paper; Cold Brew - French Press; Filter Paper - Filter Mesh; French Press - Filter Mesh
UnK-272	41.561	1.2914e-06	5.889	1.1436e-05	Cold Brew - Filter Mesh; Cold Brew - Filter Paper; Cold Brew - French Press; Filter Paper - Filter Mesh; Filter Paper - French Press
UnK-876	41.091	1.3736e-06	5.8621	1.2097e-05	Filter Mesh - Cold Brew; Cold Brew - French Press; Filter Mesh - Filter Paper; Filter Mesh - French Press; Filter Paper - French Press
UnK-583	40.918	1.4056e-06	5.8522	1.231e-05	Cold Brew - Filter Mesh; Cold Brew - Filter Paper; Cold Brew - French Press; Filter Paper - Filter Mesh; Filter Mesh - French Press; Filter Paper - French Press
TG (48:2)	40.719	1.4433e-06	5.8406	1.2572e-05	French Press - Cold Brew; French Press - Filter Mesh; French Press - Filter Paper
UnK-350	40.631	1.4602e-06	5.8356	1.265e-05	Filter Mesh - Cold Brew; Filter Paper - Cold Brew; French Press - Cold Brew; French Press - Filter Mesh; French Press - Filter Paper
UnK-85	40.473	1.4915e-06	5.8264	1.2851e-05	Filter Mesh - Cold Brew; Filter Paper - Cold Brew; French Press - Cold Brew; Filter Mesh - Filter Paper; French Press - Filter Paper
UnK-1204	40.328	1.5207e-06	5.818	1.3032e-05	Filter Mesh - Cold Brew; Cold Brew - French Press; Filter Mesh - Filter Paper; Filter Mesh - French Press; Filter Paper - French Press
UnK-56	39.445	1.7143e-06	5.7659	1.4613e-05	Cold Brew - Filter Mesh; Cold Brew - Filter Paper; Cold Brew - French Press; Filter Paper - Filter Mesh; French Press - Filter Mesh
UnK-924	38.62	1.9218e-06	5.7163	1.6295e-05	Cold Brew - Filter Mesh; Filter Paper - Cold Brew; Cold Brew - French Press; Filter Paper - Filter Mesh; Filter Paper - French Press
UnK-147	38.517	1.9497e-06	5.71	1.6443e-05	Cold Brew - Filter Mesh; Cold Brew - Filter Paper; Filter Paper - Filter Mesh; French Press - Filter Mesh; French Press - Filter Paper
UnK-1120	38.46	1.9654e-06	5.7065	1.6489e-05	Cold Brew - Filter Mesh; Cold Brew - Filter Paper; French Press - Cold Brew; Filter Paper - Filter Mesh; French Press - Filter Mesh; French Press - Filter Paper
UnK-925	38.369	1.9908e-06	5.701	1.6614e-05	Cold Brew - Filter Paper; French Press - Cold Brew; Filter Mesh - Filter Paper; French Press - Filter Mesh; French Press - Filter Paper
UnK-1067	38.322	2.004e-06	5.6981	1.6637e-05	Cold Brew - Filter Mesh; French Press - Cold Brew; Filter Paper - Filter Mesh; French Press - Filter Mesh; French Press - Filter Paper
UnK-1179	37.868	2.1369e-06	5.6702	1.7649e-05	Cold Brew - Filter Mesh; French Press - Cold Brew; Filter Paper - Filter Mesh; French Press - Filter Mesh; French Press - Filter Paper
UnK-1418	37.271	2.3276e-06	5.6331	1.9125e-05	Cold Brew - Filter Mesh; Cold Brew - Filter Paper; Cold Brew - French Press; Filter Paper - Filter Mesh; Filter Mesh - French Press; Filter Paper - French Press
UnK-526	36.875	2.4652e-06	5.6081	2.0152e-05	Cold Brew - Filter Mesh; Cold Brew - French Press; Filter Paper - Filter Mesh; Filter Paper - French Press
UnK-1340	36.107	2.7597e-06	5.5591	2.2444e-05	Cold Brew - Filter Mesh; Filter Paper - Cold Brew; Cold Brew - French Press; Filter Paper - Filter Mesh; Filter Paper - French Press
UnK-170	34.821	3.3504e-06	5.4749	2.7109e-05	Filter Mesh - Cold Brew; Filter Paper - Cold Brew; French Press - Cold Brew; French Press - Filter Mesh; French Press - Filter Paper
UnK-1280	34.698	3.4143e-06	5.4667	2.7487e-05	Cold Brew - Filter Mesh; Cold Brew - French Press; Filter Paper - Filter Mesh; Filter Paper - French Press
UnK-15	34.579	3.4774e-06	5.4587	2.7854e-05	Filter Mesh - Cold Brew; French Press - Cold Brew; Filter Mesh - Filter Paper; French Press - Filter Mesh; French Press - Filter Paper
UnK-126	33.958	3.8304e-06	5.4168	3.0528e-05	Filter Mesh - Cold Brew; Filter Paper - Cold Brew; French Press - Cold Brew; Filter Mesh - Filter Paper; French Press - Filter Mesh; French Press - Filter Paper
UnK-855	33.867	3.8851e-06	5.4106	3.081e-05	Filter Paper - Cold Brew; Cold Brew - French Press; Filter Paper - Filter Mesh; Filter Mesh - French Press; Filter Paper - French Press
UnK-1382	33.735	3.9666e-06	5.4016	3.1301e-05	Cold Brew - Filter Mesh; French Press - Cold Brew; Filter Paper - Filter Mesh; French Press - Filter Mesh; French Press - Filter Paper
UnK-532	33.692	3.9936e-06	5.3986	3.1359e-05	Cold Brew - Filter Mesh; Cold Brew - Filter Paper; Cold Brew - French Press; Filter Paper - Filter Mesh; Filter Paper - French Press
UnK-524	32.95	4.4951e-06	5.3473	3.5019e-05	Cold Brew - Filter Mesh; Cold Brew - French Press; Filter Paper - Filter Mesh; Filter Mesh - French Press; Filter Paper - French Press
UnK-1266	32.939	4.5037e-06	5.3464	3.5019e-05	Cold Brew - Filter Mesh; Cold Brew - Filter Paper; Cold Brew - French Press; Filter Paper - Filter Mesh; Filter Paper - French Press
UnK-1075	32.812	4.5964e-06	5.3376	3.5566e-05	Filter Mesh - Cold Brew; Cold Brew - French Press; Filter Mesh - Filter Paper; Filter Mesh - French Press; Filter Paper - French Press
UnK-529	32.772	4.6268e-06	5.3347	3.5629e-05	Cold Brew - Filter Mesh; Cold Brew - French Press; Filter Paper - Filter Mesh; Filter Paper - French Press
UnK-785	32.678	4.6978e-06	5.3281	3.6001e-05	Filter Mesh - Cold Brew; French Press - Cold Brew; Filter Mesh - Filter Paper; French Press - Filter Mesh; French Press - Filter Paper
UnK-1521	32.633	4.7317e-06	5.325	3.6088e-05	Cold Brew - Filter Mesh; French Press - Cold Brew; Filter Paper - Filter Mesh; French Press - Filter Mesh; French Press - Filter Paper
UnK-847	32.557	4.7904e-06	5.3196	3.6362e-05	Filter Paper - Cold Brew; Cold Brew - French Press; Filter Paper - Filter Mesh; Filter Mesh - French Press; Filter Paper - French Press
UnK-44	32.421	4.8981e-06	5.31	3.7003e-05	Cold Brew - Filter Mesh; Cold Brew - French Press; Filter Paper - Filter Mesh; Filter Mesh - French Press; Filter Paper - French Press
TG (58:3)	32.085	5.1757e-06	5.286	3.8915e-05	Filter Mesh - Cold Brew; French Press - Cold Brew; Filter Mesh - Filter Paper; French Press - Filter Mesh; French Press - Filter Paper
UnK-36	31.744	5.4765e-06	5.2615	4.0984e-05	Filter Mesh - Cold Brew; Filter Paper - Cold Brew; French Press - Cold Brew; French Press - Filter Mesh; French Press - Filter Paper
UnK-122	31.703	5.514e-06	5.2585	4.1018e-05	Filter Mesh - Cold Brew; French Press - Cold Brew; Filter Mesh - Filter Paper; French Press - Filter Mesh; French Press - Filter Paper
UnK-1336	31.664	5.5499e-06	5.2557	4.1018e-05	Cold Brew - Filter Mesh; Cold Brew - French Press; Filter Paper - Filter Mesh; Filter Paper - French Press
UnK-485	31.655	5.5582e-06	5.2551	4.1018e-05	Cold Brew - Filter Mesh; Cold Brew - French Press; Filter Paper - Filter Mesh; Filter Mesh - French Press; Filter Paper - French Press
UnK-735	31.486	5.717e-06	5.2428	4.1995e-05	Cold Brew - Filter Mesh; Cold Brew - French Press; Filter Paper - Filter Mesh; Filter Mesh - French Press; Filter Paper - French Press
UnK-1142	31.447	5.7549e-06	5.24	4.2079e-05	Cold Brew - Filter Mesh; French Press - Cold Brew; Filter Paper - Filter Mesh; French Press - Filter Mesh; French Press - Filter Paper
UnK-376	31.361	5.8387e-06	5.2337	4.2497e-05	Filter Mesh - Cold Brew; Filter Paper - Cold Brew; French Press - Cold Brew; Filter Mesh - Filter Paper; French Press - Filter Mesh; French Press - Filter Paper
UnK-88	31.286	5.9123e-06	5.2282	4.2838e-05	Cold Brew - Filter Mesh; Filter Paper - Cold Brew; Cold Brew - French Press; Filter Paper - Filter Mesh; Filter Mesh - French Press; Filter Paper - French Press
UnK-793	31.255	5.9442e-06	5.2259	4.2874e-05	Filter Mesh - Cold Brew; Cold Brew - French Press; Filter Mesh - French Press; Filter Paper - French Press
UnK-414	30.595	6.6501e-06	5.1772	4.7749e-05	Filter Mesh - Cold Brew; Filter Paper - Cold Brew; French Press - Cold Brew
UnK-1046	30.507	6.7525e-06	5.1705	4.8267e-05	Cold Brew - Filter Mesh; Cold Brew - Filter Paper; Filter Paper - Filter Mesh; French Press - Filter Mesh; French Press - Filter Paper
UnK-1235	30.076	7.2763e-06	5.1381	5.1779e-05	Filter Mesh - Cold Brew; Cold Brew - French Press; Filter Mesh - Filter Paper; Filter Mesh - French Press; Filter Paper - French Press
UnK-353	29.878	7.532e-06	5.1231	5.336e-05	Filter Mesh - Cold Brew; Filter Paper - Cold Brew; French Press - Cold Brew; French Press - Filter Mesh; French Press - Filter Paper
UnK-6	29.839	7.5834e-06	5.1201	5.3487e-05	Filter Mesh - Cold Brew; Filter Paper - Cold Brew; French Press - Cold Brew; Filter Mesh - Filter Paper; French Press - Filter Paper
UnK-1376	29.7	7.772e-06	5.1095	5.4575e-05	Cold Brew - Filter Mesh; Cold Brew - French Press; Filter Paper - Filter Mesh; Filter Paper - French Press
UnK-20	29.673	7.8091e-06	5.1074	5.4595e-05	Filter Mesh - Cold Brew; Filter Paper - Cold Brew; French Press - Cold Brew; French Press - Filter Mesh; French Press - Filter Paper
CSH_posESI #116	29.586	7.9292e-06	5.1008	5.5193e-05	Cold Brew - Filter Mesh; Cold Brew - French Press; Filter Paper - Filter Mesh; Filter Mesh - French Press; Filter Paper - French Press
UnK-3	29.347	8.2739e-06	5.0823	5.7342e-05	Cold Brew - Filter Paper; French Press - Cold Brew; French Press - Filter Mesh; French Press - Filter Paper
UnK-737	29.074	8.6879e-06	5.0611	5.995e-05	Cold Brew - Filter Mesh; Cold Brew - Filter Paper; Cold Brew - French Press; Filter Paper - Filter Mesh; Filter Paper - French Press
UnK-734	28.867	9.0185e-06	5.0449	6.1963e-05	Cold Brew - Filter Mesh; Cold Brew - Filter Paper; Cold Brew - French Press; Filter Paper - Filter Mesh; Filter Paper - French Press
UnK-1156	28.346	9.9158e-06	5.0037	6.7836e-05	Cold Brew - Filter Mesh; Cold Brew - Filter Paper; Cold Brew - French Press; Filter Paper - Filter Mesh; Filter Paper - French Press
UnK-1153	28.169	1.0244e-05	4.9895	6.9785e-05	Cold Brew - Filter Mesh; French Press - Cold Brew; Filter Paper - Filter Mesh; French Press - Filter Mesh; French Press - Filter Paper
UnK-23	28.107	1.0362e-05	4.9846	7.0034e-05	Filter Mesh - Cold Brew; Filter Paper - Cold Brew; French Press - Cold Brew; Filter Mesh - Filter Paper; French Press - Filter Mesh; French Press - Filter Paper
UnK-83	28.104	1.0369e-05	4.9843	7.0034e-05	Cold Brew - Filter Mesh; French Press - Cold Brew; Filter Paper - Filter Mesh; French Press - Filter Mesh; French Press - Filter Paper
UnK-1076	27.995	1.0581e-05	4.9755	7.1164e-05	Cold Brew - Filter Mesh; French Press - Cold Brew; French Press - Filter Mesh; French Press - Filter Paper
UnK-131	27.58	1.1433e-05	4.9418	7.6574e-05	Filter Mesh - Cold Brew; Filter Paper - Cold Brew; French Press - Cold Brew; French Press - Filter Mesh; French Press - Filter Paper
UnK-448	27.43	1.1761e-05	4.9295	7.8442e-05	Cold Brew - Filter Mesh; Cold Brew - French Press; Filter Paper - Filter Mesh; Filter Mesh - French Press; Filter Paper - French Press
UnK-71	27.298	1.2059e-05	4.9187	8.0094e-05	Filter Mesh - Cold Brew; Filter Paper - Cold Brew; French Press - Cold Brew; Filter Mesh - Filter Paper; French Press - Filter Paper
TG (54:7)	26.975	1.2826e-05	4.8919	8.483e-05	Filter Mesh - Cold Brew; Filter Paper - Cold Brew; French Press - Cold Brew; French Press - Filter Mesh; French Press - Filter Paper
UnK-739	26.5	1.4057e-05	4.8521	9.2587e-05	Cold Brew - Filter Mesh; Cold Brew - Filter Paper; Cold Brew - French Press; Filter Paper - Filter Mesh; Filter Paper - French Press
UnK-1260	26.282	1.4669e-05	4.8336	9.6227e-05	Cold Brew - French Press; Filter Mesh - French Press; Filter Paper - French Press
UnK-591	26.211	1.4874e-05	4.8276	9.7168e-05	Cold Brew - Filter Mesh; Cold Brew - French Press; Filter Paper - Filter Mesh; Filter Paper - French Press
UnK-732	26.185	1.4951e-05	4.8253	9.727e-05	Cold Brew - Filter Mesh; Cold Brew - Filter Paper; Cold Brew - French Press; Filter Paper - Filter Mesh; Filter Paper - French Press
UnK-648	25.765	1.6248e-05	4.7892	0.00010528	Cold Brew - Filter Mesh; Cold Brew - Filter Paper; Cold Brew - French Press; Filter Paper - Filter Mesh; Filter Mesh - French Press; Filter Paper - French Press
UnK-93	25.237	1.8068e-05	4.7431	0.0001166	Filter Mesh - Cold Brew; Cold Brew - French Press; Filter Mesh - French Press; Filter Paper - French Press
UnK-224	25.201	1.8202e-05	4.7399	0.00011699	Filter Mesh - Cold Brew; French Press - Cold Brew; Filter Mesh - Filter Paper; French Press - Filter Paper
UnK-1509	25.068	1.8701e-05	4.7281	0.00011972	Cold Brew - Filter Mesh; French Press - Cold Brew; Filter Paper - Filter Mesh; French Press - Filter Mesh; French Press - Filter Paper
UnK-848	25.039	1.881e-05	4.7256	0.00011993	Filter Paper - Cold Brew; Filter Paper - Filter Mesh; Filter Paper - French Press
UnK-1086	24.99	1.9003e-05	4.7212	0.00012068	Filter Paper - Cold Brew; Cold Brew - French Press; Filter Paper - Filter Mesh; Filter Mesh - French Press; Filter Paper - French Press
UnK-637	24.917	1.9289e-05	4.7147	0.00012201	Cold Brew - Filter Mesh; Cold Brew - French Press; Filter Paper - Filter Mesh; Filter Paper - French Press
UnK-943	24.766	1.9897e-05	4.7012	0.00012536	Cold Brew - Filter Mesh; Filter Paper - Filter Mesh; French Press - Filter Mesh
UnK-1243	24.645	2.0399e-05	4.6904	0.00012802	Cold Brew - Filter Mesh; Cold Brew - Filter Paper; Cold Brew - French Press; Filter Paper - Filter Mesh; Filter Paper - French Press
UnK-865	24.601	2.0585e-05	4.6864	0.00012868	Filter Mesh - Cold Brew; Cold Brew - Filter Paper; French Press - Cold Brew; Filter Mesh - Filter Paper; French Press - Filter Paper
UnK-487	24.578	2.0686e-05	4.6843	0.0001288	Cold Brew - Filter Mesh; Cold Brew - French Press; Filter Paper - Filter Mesh; Filter Mesh - French Press; Filter Paper - French Press
UnK-1468	24.483	2.1095e-05	4.6758	0.00013084	Cold Brew - Filter Mesh; Filter Paper - Filter Mesh; French Press - Filter Mesh; French Press - Filter Paper
UnK-773	24.311	2.1869e-05	4.6602	0.00013511	Filter Mesh - Cold Brew; French Press - Cold Brew; Filter Mesh - Filter Paper; French Press - Filter Mesh; French Press - Filter Paper
UnK-189	24.105	2.2838e-05	4.6413	0.00014055	Cold Brew - Filter Mesh; Cold Brew - Filter Paper; Cold Brew - French Press; Filter Mesh - French Press; Filter Paper - French Press
UnK-840	23.97	2.35e-05	4.6289	0.00014407	Cold Brew - Filter Mesh; Cold Brew - French Press; Filter Paper - Filter Mesh; Filter Paper - French Press
UnK-352	23.825	2.4232e-05	4.6156	0.00014799	Filter Mesh - Cold Brew; Filter Paper - Cold Brew; French Press - Cold Brew; Filter Mesh - Filter Paper; French Press - Filter Mesh; French Press - Filter Paper
UnK-123	23.783	2.4454e-05	4.6116	0.0001487	Filter Mesh - Cold Brew; Filter Paper - Cold Brew; French Press - Cold Brew; French Press - Filter Mesh; French Press - Filter Paper
UnK-682	23.767	2.4534e-05	4.6102	0.0001487	Cold Brew - Filter Mesh; Cold Brew - Filter Paper; Cold Brew - French Press; Filter Paper - Filter Mesh; Filter Paper - French Press
UnK-688	23.571	2.5591e-05	4.5919	0.00015451	Cold Brew - Filter Mesh; Cold Brew - French Press; Filter Paper - Filter Mesh; Filter Paper - French Press
UnK-1269	23.348	2.685e-05	4.5711	0.0001615	Cold Brew - Filter Mesh; Cold Brew - Filter Paper; Cold Brew - French Press; Filter Paper - Filter Mesh; Filter Paper - French Press
UnK-133	23.187	2.781e-05	4.5558	0.00016665	Filter Mesh - Cold Brew; Filter Paper - Cold Brew; French Press - Cold Brew; Filter Mesh - Filter Paper
UnK-1074	22.928	2.9428e-05	4.5312	0.00017569	Cold Brew - Filter Mesh; Filter Paper - Filter Mesh; French Press - Filter Mesh; French Press - Filter Paper
UnK-1353	22.895	2.9647e-05	4.528	0.00017633	Cold Brew - Filter Mesh; Cold Brew - Filter Paper; Cold Brew - French Press; Filter Paper - Filter Mesh; Filter Mesh - French Press; Filter Paper - French Press
UnK-363	22.865	2.9842e-05	4.5252	0.00017683	Cold Brew - Filter Paper; French Press - Cold Brew; Filter Mesh - Filter Paper; French Press - Filter Mesh; French Press - Filter Paper
UnK-1240	22.729	3.0754e-05	4.5121	0.00018157	Cold Brew - Filter Mesh; Filter Paper - Filter Mesh; French Press - Filter Mesh
UnK-420	22.689	3.1026e-05	4.5083	0.00018249	Cold Brew - Filter Mesh; Cold Brew - Filter Paper; Cold Brew - French Press; Filter Mesh - French Press; Filter Paper - French Press
UnK-425	22.563	3.1911e-05	4.4961	0.00018701	Cold Brew - French Press; Filter Mesh - Filter Paper; Filter Mesh - French Press; Filter Paper - French Press
UnK-940	22.302	3.3836e-05	4.4706	0.00019756	Filter Mesh - Cold Brew; French Press - Cold Brew; Filter Mesh - Filter Paper; French Press - Filter Paper
UnK-857	22.195	3.4662e-05	4.4602	0.00020164	Cold Brew - Filter Paper; French Press - Cold Brew; Filter Mesh - Filter Paper; French Press - Filter Mesh; French Press - Filter Paper
UnK-1250	22.027	3.6005e-05	4.4436	0.00020853	Cold Brew - Filter Mesh; Filter Paper - Filter Mesh; French Press - Filter Mesh; French Press - Filter Paper
UnK-303	22.011	3.6137e-05	4.4421	0.00020853	Filter Mesh - Cold Brew; Filter Paper - Cold Brew; French Press - Cold Brew; Filter Mesh - Filter Paper; French Press - Filter Mesh; French Press - Filter Paper
UnK-664	21.987	3.6339e-05	4.4396	0.00020853	Filter Mesh - Cold Brew; French Press - Cold Brew; Filter Mesh - Filter Paper; French Press - Filter Mesh; French Press - Filter Paper
UnK-593	21.983	3.6369e-05	4.4393	0.00020853	Cold Brew - Filter Mesh; Cold Brew - French Press; Filter Paper - Filter Mesh; Filter Mesh - French Press; Filter Paper - French Press
UnK-843	21.948	3.6664e-05	4.4358	0.00020947	Cold Brew - Filter Mesh; Cold Brew - Filter Paper; Cold Brew - French Press; Filter Paper - French Press
UnK-736	21.606	3.9659e-05	4.4017	0.00022577	Cold Brew - Filter Mesh; Cold Brew - French Press; Filter Paper - Filter Mesh; Filter Mesh - French Press; Filter Paper - French Press
UnK-726	21.518	4.0471e-05	4.3929	0.00022957	Filter Mesh - Cold Brew; French Press - Cold Brew; Filter Mesh - Filter Paper; French Press - Filter Paper
UnK-560	21.378	4.1815e-05	4.3787	0.00023636	Cold Brew - Filter Mesh; Cold Brew - Filter Paper; Cold Brew - French Press; Filter Paper - Filter Mesh; Filter Mesh - French Press; Filter Paper - French Press
CSH_posESI #196	21.35	4.2089e-05	4.3758	0.00023706	Filter Paper - Cold Brew; Cold Brew - French Press; Filter Mesh - French Press; Filter Paper - French Press
UnK-930	21.244	4.3147e-05	4.3651	0.00024198	Filter Paper - Cold Brew; Filter Paper - Filter Mesh; Filter Paper - French Press
UnK-798	21.232	4.3264e-05	4.3639	0.00024198	Cold Brew - Filter Mesh; Cold Brew - Filter Paper; Cold Brew - French Press; Filter Mesh - French Press; Filter Paper - French Press
UnK-1327	21.209	4.3502e-05	4.3615	0.00024246	Cold Brew - Filter Mesh; French Press - Cold Brew; Filter Paper - Filter Mesh; French Press - Filter Mesh; French Press - Filter Paper
UnK-1514	21.107	4.4554e-05	4.3511	0.00024745	Cold Brew - Filter Mesh; Filter Paper - Filter Mesh; French Press - Filter Mesh; French Press - Filter Paper
UnK-1380	21.003	4.5663e-05	4.3404	0.00025273	Cold Brew - Filter Mesh; Cold Brew - French Press; Filter Paper - Filter Mesh; Filter Paper - French Press
UnK-43	20.937	4.6383e-05	4.3336	0.00025583	Cold Brew - Filter Mesh; Cold Brew - Filter Paper; Cold Brew - French Press; Filter Paper - Filter Mesh; Filter Paper - French Press
UnK-731	20.908	4.6705e-05	4.3306	0.00025672	Cold Brew - Filter Mesh; Cold Brew - Filter Paper; Cold Brew - French Press; Filter Paper - Filter Mesh; Filter Paper - French Press
UnK-564	20.801	4.7909e-05	4.3196	0.00026243	Filter Mesh - Cold Brew; French Press - Cold Brew; Filter Mesh - Filter Paper; French Press - Filter Mesh; French Press - Filter Paper
UnK-473	20.77	4.8273e-05	4.3163	0.00026352	Filter Mesh - Cold Brew; Filter Paper - Cold Brew; French Press - Cold Brew; Filter Mesh - Filter Paper; French Press - Filter Mesh; French Press - Filter Paper
UnK-1159	20.304	5.4016e-05	4.2675	0.00029304	Cold Brew - Filter Mesh; Filter Paper - Filter Mesh; French Press - Filter Mesh; French Press - Filter Paper
UnK-1114	20.297	5.4107e-05	4.2667	0.00029304	Filter Mesh - Cold Brew; French Press - Cold Brew; Filter Mesh - Filter Paper; French Press - Filter Paper
UnK-780	20.287	5.4233e-05	4.2657	0.00029304	Cold Brew - Filter Mesh; Cold Brew - French Press; Filter Paper - Filter Mesh; Filter Paper - French Press
UnK-297	20.157	5.5991e-05	4.2519	0.00030152	Cold Brew - Filter Mesh; Cold Brew - French Press; Filter Paper - Filter Mesh; Filter Mesh - French Press; Filter Paper - French Press
UnK-999	19.951	5.8903e-05	4.2299	0.00031613	Cold Brew - Filter Mesh; Filter Paper - Cold Brew; Cold Brew - French Press; Filter Paper - Filter Mesh; Filter Paper - French Press
UnK-495	19.925	5.9274e-05	4.2271	0.00031661	Filter Mesh - Cold Brew; French Press - Cold Brew; Filter Mesh - Filter Paper; French Press - Filter Mesh; French Press - Filter Paper
UnK-826	19.917	5.939e-05	4.2263	0.00031661	Filter Mesh - Cold Brew; French Press - Cold Brew; Filter Mesh - Filter Paper; French Press - Filter Mesh; French Press - Filter Paper
UnK-1163	19.9	5.9651e-05	4.2244	0.00031694	Filter Paper - Cold Brew; Cold Brew - French Press; Filter Paper - Filter Mesh; Filter Mesh - French Press; Filter Paper - French Press
UnK-747	19.82	6.0832e-05	4.2159	0.00032215	Filter Mesh - Cold Brew; French Press - Cold Brew; Filter Mesh - Filter Paper; French Press - Filter Paper
CSH_posESI #164	19.61	6.4119e-05	4.193	0.00033843	Cold Brew - Filter Mesh; Filter Paper - Filter Mesh; French Press - Filter Mesh; French Press - Filter Paper
UnK-1417	19.513	6.5699e-05	4.1824	0.00034563	Cold Brew - Filter Mesh; Filter Paper - Filter Mesh; French Press - Filter Mesh; French Press - Filter Paper
UnK-806	19.453	6.6688e-05	4.176	0.00034874	Filter Mesh - Cold Brew; French Press - Cold Brew; Filter Mesh - Filter Paper; French Press - Filter Mesh; French Press - Filter Paper
UnK-850	19.451	6.6729e-05	4.1757	0.00034874	Cold Brew - Filter Mesh; Cold Brew - Filter Paper; Cold Brew - French Press; Filter Paper - Filter Mesh; Filter Paper - French Press
UnK-347	19.404	6.7524e-05	4.1705	0.00035174	Filter Paper - Cold Brew; Cold Brew - French Press; Filter Paper - Filter Mesh; Filter Mesh - French Press; Filter Paper - French Press
TG (51:4)	19.305	6.9236e-05	4.1597	0.00035903	Filter Mesh - Cold Brew; French Press - Cold Brew; French Press - Filter Mesh; French Press - Filter Paper
TG (57:4)	19.297	6.9373e-05	4.1588	0.00035903	Filter Mesh - Cold Brew; French Press - Cold Brew; French Press - Filter Mesh; French Press - Filter Paper
UnK-1127	19.012	7.4609e-05	4.1272	0.00038488	French Press - Cold Brew; Filter Mesh - Filter Paper; French Press - Filter Mesh; French Press - Filter Paper
UnK-517	18.973	7.5374e-05	4.1228	0.00038757	Filter Mesh - Cold Brew; French Press - Cold Brew; Filter Mesh - Filter Paper; French Press - Filter Mesh; French Press - Filter Paper
UnK-581	18.947	7.5876e-05	4.1199	0.00038889	Filter Mesh - Cold Brew; Filter Paper - Cold Brew; French Press - Cold Brew; Filter Mesh - Filter Paper; French Press - Filter Paper
UnK-994	18.906	7.6687e-05	4.1153	0.00039179	Cold Brew - Filter Mesh; French Press - Cold Brew; Filter Paper - Filter Mesh; French Press - Filter Mesh; French Press - Filter Paper
DG (38:5)	18.543	8.4265e-05	4.0744	0.00042913	Cold Brew - Filter Mesh; Cold Brew - Filter Paper; Cold Brew - French Press; Filter Paper - Filter Mesh; Filter Paper - French Press
UnK-1306	18.527	8.4631e-05	4.0725	0.00042962	Cold Brew - Filter Mesh; Filter Paper - Filter Mesh; French Press - Filter Mesh
UnK-40	18.326	8.9238e-05	4.0495	0.00045157	Cold Brew - Filter Mesh; Cold Brew - French Press; Filter Paper - Filter Mesh; Filter Paper - French Press
UnK-261	18.281	9.029e-05	4.0444	0.00045545	Filter Mesh - Cold Brew; French Press - Cold Brew; Filter Mesh - Filter Paper; French Press - Filter Paper
UnK-985	18.156	9.3348e-05	4.0299	0.00046939	Cold Brew - Filter Paper; Cold Brew - French Press; Filter Mesh - Filter Paper; Filter Mesh - French Press; Filter Paper - French Press
TG (50:4)	18.115	9.4385e-05	4.0251	0.00047311	Filter Mesh - Cold Brew; Filter Paper - Cold Brew; French Press - Cold Brew; French Press - Filter Mesh; French Press - Filter Paper
DG (34:1)	18.102	9.4712e-05	4.0236	0.00047326	Filter Mesh - Cold Brew; French Press - Cold Brew; Filter Mesh - Filter Paper; French Press - Filter Mesh; French Press - Filter Paper
CSH_posESI #298	18.022	9.6748e-05	4.0144	0.00048193	Filter Mesh - Cold Brew; French Press - Cold Brew; Filter Mesh - Filter Paper; French Press - Filter Paper
UnK-1349	17.981	9.784e-05	4.0095	0.00048585	Cold Brew - Filter Mesh; Filter Paper - Filter Mesh; French Press - Filter Mesh
UnK-351	17.96	9.8372e-05	4.0071	0.00048697	Filter Mesh - Cold Brew; Filter Paper - Cold Brew; French Press - Cold Brew; French Press - Filter Mesh; French Press - Filter Paper
UnK-781	17.757	0.00010394	3.9832	0.00051294	Cold Brew - Filter Mesh; Cold Brew - French Press; Filter Paper - Filter Mesh; Filter Mesh - French Press; Filter Paper - French Press
UnK-1377	17.709	0.00010531	3.9775	0.00051809	Cold Brew - Filter Mesh; Cold Brew - French Press; Filter Paper - Filter Mesh; Filter Paper - French Press
UnK-997	17.692	0.0001058	3.9755	0.00051889	Filter Paper - Cold Brew; Cold Brew - French Press; Filter Paper - Filter Mesh; Filter Mesh - French Press; Filter Paper - French Press
UnK-513	17.68	0.00010614	3.9741	0.00051897	Cold Brew - French Press; Filter Mesh - French Press; Filter Paper - French Press
UnK-1345	17.635	0.00010744	3.9688	0.00052373	Cold Brew - Filter Mesh; Filter Paper - Filter Mesh; French Press - Filter Mesh; French Press - Filter Paper
UnK-859	17.571	0.00010933	3.9613	0.00052994	Cold Brew - Filter Paper; French Press - Cold Brew; Filter Mesh - Filter Paper; French Press - Filter Mesh; French Press - Filter Paper
UnK-209	17.57	0.00010938	3.9611	0.00052994	Filter Mesh - Cold Brew; Filter Paper - Cold Brew; French Press - Cold Brew; French Press - Filter Paper
UnK-553	17.494	0.00011169	3.952	0.00053836	Filter Mesh - Cold Brew; Filter Paper - Cold Brew; French Press - Cold Brew; Filter Mesh - Filter Paper; French Press - Filter Paper
UnK-19	17.49	0.00011179	3.9516	0.00053836	Filter Mesh - Cold Brew; Filter Paper - Cold Brew; French Press - Cold Brew; French Press - Filter Mesh; French Press - Filter Paper
UnK-498	17.472	0.00011234	3.9495	0.00053937	Filter Mesh - Cold Brew; Filter Paper - Cold Brew; French Press - Cold Brew; Filter Mesh - Filter Paper; French Press - Filter Paper
UnK-263	17.428	0.0001137	3.9442	0.00054427	Filter Mesh - Cold Brew; Filter Paper - Cold Brew; French Press - Cold Brew; Filter Mesh - Filter Paper; French Press - Filter Paper
UnK-1119	17.382	0.00011517	3.9387	0.00054892	Cold Brew - Filter Mesh; Filter Paper - Filter Mesh; French Press - Filter Mesh; French Press - Filter Paper
UnK-799	17.376	0.00011536	3.9379	0.00054892	Filter Mesh - Cold Brew; French Press - Cold Brew; Filter Mesh - Filter Paper; French Press - Filter Paper
UnK-1386	17.346	0.00011631	3.9344	0.00055034	Cold Brew - Filter Mesh; Cold Brew - French Press; Filter Paper - Filter Mesh; Filter Paper - French Press
UnK-1003	17.342	0.00011646	3.9338	0.00055034	Cold Brew - Filter Mesh; Filter Paper - Cold Brew; Filter Paper - Filter Mesh; Filter Paper - French Press
UnK-1268	17.334	0.0001167	3.9329	0.00055034	Filter Mesh - Cold Brew; Filter Paper - Cold Brew; Cold Brew - French Press; Filter Mesh - French Press; Filter Paper - French Press
UnK-992	17.314	0.00011736	3.9305	0.00055181	Cold Brew - Filter Mesh; Cold Brew - French Press; Filter Paper - Filter Mesh; Filter Paper - French Press
UnK-75	17.295	0.00011798	3.9282	0.00055312	French Press - Cold Brew; Filter Mesh - Filter Paper; French Press - Filter Mesh; French Press - Filter Paper
UnK-42	17.267	0.00011888	3.9249	0.00055571	Filter Paper - Cold Brew; Cold Brew - French Press; Filter Paper - Filter Mesh; Filter Mesh - French Press; Filter Paper - French Press
UnK-1520	17.126	0.00012367	3.9077	0.00057492	Cold Brew - Filter Mesh; Filter Paper - Filter Mesh; French Press - Filter Mesh
UnK-886	17.116	0.000124	3.9066	0.00057492	Filter Paper - Cold Brew; Cold Brew - French Press; Filter Paper - Filter Mesh; Filter Paper - French Press
UnK-287	17.114	0.00012407	3.9063	0.00057492	Cold Brew - Filter Mesh; Cold Brew - Filter Paper; Cold Brew - French Press; Filter Paper - Filter Mesh; Filter Paper - French Press
UnK-159	17.023	0.00012727	3.8953	0.00058804	Cold Brew - Filter Mesh; Cold Brew - French Press; Filter Paper - Filter Mesh; Filter Paper - French Press
UnK-948	17.007	0.00012785	3.8933	0.00058901	French Press - Cold Brew; Filter Mesh - Filter Paper; French Press - Filter Mesh; French Press - Filter Paper
UnK-200	16.909	0.00013141	3.8814	0.00060367	Cold Brew - Filter Mesh; French Press - Cold Brew; Filter Paper - Filter Mesh; French Press - Filter Mesh; French Press - Filter Paper
UnK-926	16.82	0.00013478	3.8704	0.00061734	Filter Mesh - Cold Brew; Filter Paper - Cold Brew; Filter Paper - Filter Mesh; Filter Paper - French Press
UnK-58	16.79	0.00013594	3.8667	0.00062071	Filter Mesh - Cold Brew; French Press - Cold Brew; Filter Mesh - Filter Paper; French Press - Filter Paper
UnK-571	16.78	0.00013633	3.8654	0.00062071	Cold Brew - Filter Paper; French Press - Cold Brew; Filter Mesh - Filter Paper; French Press - Filter Mesh; French Press - Filter Paper
UnK-814	16.771	0.00013668	3.8643	0.00062071	Filter Paper - Cold Brew; Cold Brew - French Press; Filter Paper - Filter Mesh; Filter Mesh - French Press; Filter Paper - French Press
UnK-900	16.673	0.00014051	3.8523	0.0006363	Cold Brew - Filter Mesh; Cold Brew - French Press; Filter Paper - Filter Mesh; Filter Mesh - French Press; Filter Paper - French Press
UnK-1516	16.614	0.00014293	3.8449	0.00064541	Cold Brew - Filter Mesh; French Press - Cold Brew; Filter Paper - Filter Mesh; French Press - Filter Mesh; French Press - Filter Paper
UnK-162	16.565	0.00014494	3.8388	0.00065112	Filter Paper - Cold Brew; Cold Brew - French Press; Filter Paper - Filter Mesh; Filter Mesh - French Press; Filter Paper - French Press
UnK-630	16.563	0.00014501	3.8386	0.00065112	Cold Brew - French Press; Filter Mesh - French Press; Filter Paper - French Press
UnK-278	16.398	0.00015207	3.818	0.00068091	Filter Mesh - Cold Brew; French Press - Cold Brew; Filter Mesh - Filter Paper; French Press - Filter Paper
UnK-762	16.366	0.00015352	3.8138	0.00068547	Filter Mesh - Cold Brew; French Press - Cold Brew; Filter Mesh - Filter Paper; French Press - Filter Mesh; French Press - Filter Paper
UnK-476	16.353	0.00015409	3.8122	0.00068608	Cold Brew - Filter Mesh; Cold Brew - French Press; Filter Paper - Filter Mesh; Filter Mesh - French Press; Filter Paper - French Press
UnK-852	16.291	0.00015688	3.8044	0.00069654	Filter Paper - Cold Brew; Cold Brew - French Press; Filter Paper - Filter Mesh; Filter Paper - French Press
UnK-293	16.279	0.00015743	3.8029	0.00069707	Filter Mesh - Cold Brew; Filter Paper - Cold Brew; French Press - Cold Brew; French Press - Filter Mesh; French Press - Filter Paper
UnK-783	16.249	0.00015878	3.7992	0.00070112	Cold Brew - Filter Mesh; Cold Brew - French Press; Filter Paper - Filter Mesh; Filter Paper - French Press
UnK-1206	16.211	0.00016058	3.7943	0.00070553	Cold Brew - Filter Mesh; French Press - Cold Brew; French Press - Filter Mesh; French Press - Filter Paper
UnK-839	16.209	0.00016067	3.7941	0.00070553	Filter Mesh - Cold Brew; French Press - Cold Brew; Filter Mesh - Filter Paper; French Press - Filter Mesh; French Press - Filter Paper
UnK-659	16.165	0.00016276	3.7885	0.00071273	Filter Mesh - Cold Brew; Filter Paper - Cold Brew; French Press - Cold Brew; Filter Mesh - Filter Paper; French Press - Filter Paper
UnK-80	15.904	0.00017575	3.7551	0.00076752	Filter Mesh - Cold Brew; Filter Paper - Cold Brew; Filter Mesh - French Press; Filter Paper - French Press
UnK-615	15.833	0.0001795	3.7459	0.00078176	Cold Brew - French Press; Filter Mesh - French Press; Filter Paper - French Press
UnK-1289	15.794	0.00018156	3.741	0.00078856	Cold Brew - Filter Mesh; French Press - Cold Brew; French Press - Filter Mesh; French Press - Filter Paper
UnK-49	15.755	0.00018368	3.7359	0.0007956	Filter Paper - Cold Brew; Cold Brew - French Press; Filter Mesh - French Press; Filter Paper - French Press
UnK-1249	15.715	0.00018589	3.7307	0.000803	French Press - Cold Brew; French Press - Filter Mesh; French Press - Filter Paper
UnK-898	15.642	0.00019002	3.7212	0.00081797	Cold Brew - Filter Mesh; Cold Brew - French Press; Filter Paper - Filter Mesh; Filter Paper - French Press
UnK-890	15.636	0.00019038	3.7204	0.00081797	Cold Brew - Filter Mesh; Cold Brew - French Press; Filter Paper - Filter Mesh; Filter Paper - French Press
UnK-676	15.567	0.00019434	3.7114	0.00083273	Cold Brew - French Press; Filter Mesh - French Press; Filter Paper - French Press
UnK-1101	15.477	0.00019969	3.6996	0.00085116	Cold Brew - Filter Mesh; Cold Brew - French Press; Filter Paper - Filter Mesh; Filter Mesh - French Press; Filter Paper - French Press
UnK-1337	15.477	0.00019971	3.6996	0.00085116	Cold Brew - Filter Mesh; Cold Brew - French Press; Filter Paper - Filter Mesh; French Press - Filter Mesh
UnK-1350	15.427	0.00020275	3.693	0.00086181	Cold Brew - Filter Mesh; Filter Paper - Filter Mesh; French Press - Filter Mesh; French Press - Filter Paper
UnK-777	15.385	0.00020533	3.6875	0.00087049	Filter Paper - Cold Brew; Cold Brew - French Press; Filter Paper - Filter Mesh; Filter Mesh - French Press; Filter Paper - French Press
TG (58:2)	15.334	0.0002086	3.6807	0.00088197	Filter Mesh - Cold Brew; Filter Paper - Cold Brew; French Press - Cold Brew; French Press - Filter Mesh; French Press - Filter Paper
UnK-1513	15.236	0.00021492	3.6677	0.00090628	Cold Brew - Filter Mesh; French Press - Cold Brew; Filter Paper - Filter Mesh; French Press - Filter Mesh; French Press - Filter Paper
UnK-928	15.162	0.00021983	3.6579	0.00092458	Filter Paper - Cold Brew; Cold Brew - French Press; Filter Paper - Filter Mesh; Filter Paper - French Press
UnK-1105	15.109	0.00022347	3.6508	0.0009374	Cold Brew - Filter Mesh; Cold Brew - Filter Paper; Cold Brew - French Press; Filter Paper - French Press
UnK-113	14.861	0.0002413	3.6174	0.0010095	Filter Mesh - Cold Brew; Filter Paper - Cold Brew; Cold Brew - French Press; Filter Mesh - French Press; Filter Paper - French Press
UnK-1323	14.838	0.0002431	3.6142	0.0010144	Cold Brew - Filter Mesh; French Press - Cold Brew; Filter Paper - Filter Mesh; French Press - Filter Mesh; French Press - Filter Paper
UnK-1005	14.792	0.00024657	3.6081	0.0010262	Cold Brew - Filter Mesh; Cold Brew - Filter Paper; French Press - Cold Brew; French Press - Filter Mesh; French Press - Filter Paper
UnK-187	14.783	0.00024728	3.6068	0.0010265	French Press - Cold Brew; French Press - Filter Mesh; French Press - Filter Paper
UnK-1117	14.734	0.00025116	3.6	0.0010399	Cold Brew - Filter Mesh; Cold Brew - French Press; Filter Paper - Filter Mesh; Filter Paper - French Press
UnK-327	14.663	0.00025681	3.5904	0.0010605	Filter Mesh - Cold Brew; Filter Paper - Cold Brew; French Press - Cold Brew; French Press - Filter Paper
UnK-733	14.634	0.00025914	3.5865	0.0010674	Cold Brew - Filter Mesh; Cold Brew - French Press; Filter Paper - Filter Mesh; Filter Paper - French Press
UnK-292	14.609	0.00026121	3.583	0.0010731	Filter Mesh - Cold Brew; French Press - Cold Brew; Filter Mesh - Filter Paper; French Press - Filter Mesh; French Press - Filter Paper
UnK-784	14.591	0.00026271	3.5805	0.0010765	Cold Brew - Filter Mesh; Cold Brew - French Press; Filter Paper - Filter Mesh; Filter Paper - French Press
UnK-496	14.547	0.00026641	3.5744	0.0010889	Filter Mesh - Cold Brew; French Press - Cold Brew; French Press - Filter Mesh; French Press - Filter Paper
UnK-1017	14.483	0.00027183	3.5657	0.0011082	Cold Brew - Filter Paper; Cold Brew - French Press; Filter Mesh - Filter Paper; Filter Mesh - French Press
UnK-342	14.466	0.00027335	3.5633	0.0011115	Filter Mesh - Cold Brew; French Press - Cold Brew; Filter Mesh - Filter Paper; French Press - Filter Paper
UnK-1262	14.439	0.00027575	3.5595	0.0011184	Cold Brew - Filter Mesh; French Press - Cold Brew; Filter Paper - Filter Mesh; French Press - Filter Mesh; French Press - Filter Paper
UnK-1490	14.424	0.00027708	3.5574	0.001121	Cold Brew - Filter Mesh; Filter Paper - Filter Mesh; French Press - Filter Mesh
UnK-223	14.405	0.00027877	3.5548	0.001125	Filter Mesh - Cold Brew; Filter Paper - Cold Brew; French Press - Cold Brew; Filter Mesh - Filter Paper; French Press - Filter Paper
UnK-1168	14.386	0.00028039	3.5522	0.0011266	Cold Brew - Filter Mesh; French Press - Cold Brew; Filter Paper - Filter Mesh; French Press - Filter Mesh; French Press - Filter Paper
UnK-1392	14.384	0.0002806	3.5519	0.0011266	Cold Brew - Filter Mesh; Filter Paper - Filter Mesh; French Press - Filter Mesh
UnK-565	14.313	0.00028708	3.542	0.0011498	Cold Brew - French Press; Filter Paper - Filter Mesh; Filter Mesh - French Press; Filter Paper - French Press
UnK-1333	14.233	0.00029453	3.5309	0.0011767	Cold Brew - Filter Mesh; Filter Paper - Filter Mesh; French Press - Filter Mesh
UnK-138	14.205	0.0002972	3.527	0.0011843	Filter Mesh - Cold Brew; Filter Paper - Cold Brew; French Press - Cold Brew; Filter Mesh - Filter Paper; French Press - Filter Paper
UnK-626	14.175	0.00030011	3.5227	0.001193	Cold Brew - French Press; Filter Mesh - French Press; Filter Paper - French Press
UnK-289	14.149	0.00030271	3.519	0.0012003	Filter Mesh - Cold Brew; French Press - Cold Brew; Filter Mesh - Filter Paper; French Press - Filter Paper
UnK-450	14.131	0.00030449	3.5164	0.0012025	Filter Paper - Cold Brew; Cold Brew - French Press; Filter Paper - Filter Mesh; Filter Paper - French Press
UnK-1461	14.128	0.00030478	3.516	0.0012025	Cold Brew - Filter Mesh; Cold Brew - French Press; Filter Paper - Filter Mesh; Filter Paper - French Press
UnK-1277	14.096	0.00030788	3.5116	0.0012118	Cold Brew - Filter Mesh; Cold Brew - French Press; Filter Paper - Filter Mesh; Filter Paper - French Press
UnK-891	14.056	0.00031196	3.5059	0.0012248	Cold Brew - Filter Mesh; Cold Brew - French Press; Filter Paper - Filter Mesh; Filter Paper - French Press
CSH_posESI #187	14.025	0.00031514	3.5015	0.0012325	Filter Mesh - Cold Brew; French Press - Cold Brew; Filter Mesh - Filter Paper; French Press - Filter Paper
UnK-1410	14.022	0.00031548	3.501	0.0012325	Cold Brew - Filter Mesh; Cold Brew - French Press; Filter Paper - Filter Mesh; Filter Paper - French Press
UnK-21	14.007	0.00031695	3.499	0.0012352	Filter Mesh - Cold Brew; French Press - Cold Brew; French Press - Filter Mesh; French Press - Filter Paper
UnK-746	13.964	0.00032146	3.4929	0.0012481	Filter Mesh - Cold Brew; French Press - Cold Brew; Filter Mesh - Filter Paper; French Press - Filter Mesh; French Press - Filter Paper
UnK-220	13.961	0.0003218	3.4924	0.0012481	Filter Mesh - Cold Brew; Filter Paper - Cold Brew; French Press - Cold Brew
UnK-766	13.848	0.00033391	3.4764	0.0012919	Cold Brew - Filter Mesh; Cold Brew - French Press; Filter Paper - Filter Mesh; Filter Paper - French Press
UnK-1037	13.682	0.00035282	3.4524	0.0013617	French Press - Cold Brew; French Press - Filter Mesh; French Press - Filter Paper
UnK-265	13.615	0.00036079	3.4427	0.0013869	Filter Mesh - Cold Brew; Filter Paper - Cold Brew; French Press - Cold Brew; French Press - Filter Paper
UnK-1195	13.612	0.00036117	3.4423	0.0013869	Cold Brew - French Press; Filter Paper - Filter Mesh; Filter Mesh - French Press; Filter Paper - French Press
UnK-1299	13.605	0.00036194	3.4414	0.0013869	Cold Brew - Filter Mesh; Cold Brew - French Press; Filter Paper - Filter Mesh; French Press - Filter Mesh; Filter Paper - French Press
UnK-693	13.569	0.00036636	3.4361	0.0014004	Filter Mesh - Cold Brew; French Press - Cold Brew; Filter Mesh - Filter Paper; French Press - Filter Paper
UnK-643	13.528	0.00037144	3.4301	0.0014165	Cold Brew - Filter Mesh; Cold Brew - Filter Paper; Cold Brew - French Press; Filter Paper - French Press
UnK-291	13.49	0.00037615	3.4246	0.001431	Filter Mesh - Cold Brew; French Press - Cold Brew; French Press - Filter Mesh; French Press - Filter Paper
UnK-1042	13.452	0.00038108	3.419	0.0014463	Cold Brew - Filter Mesh; Cold Brew - Filter Paper; French Press - Filter Mesh; French Press - Filter Paper
UnK-965	13.424	0.00038466	3.4149	0.0014564	Cold Brew - Filter Mesh; Cold Brew - Filter Paper; Cold Brew - French Press; Filter Paper - French Press
UnK-13	13.334	0.00039659	3.4017	0.001498	Filter Mesh - Cold Brew; French Press - Cold Brew; Filter Mesh - Filter Paper; French Press - Filter Paper
UnK-807	13.304	0.00040055	3.3973	0.0015094	Filter Mesh - Cold Brew; French Press - Cold Brew; Filter Mesh - Filter Paper; French Press - Filter Paper
UnK-30	13.153	0.00042173	3.375	0.0015855	Filter Mesh - Cold Brew; French Press - Cold Brew; French Press - Filter Mesh; French Press - Filter Paper
UnK-815	13.073	0.00043357	3.3629	0.0016261	Cold Brew - Filter Mesh; Cold Brew - French Press; Filter Paper - Filter Mesh; Filter Mesh - French Press; Filter Paper - French Press
UnK-368	13.061	0.0004353	3.3612	0.0016288	Filter Mesh - Cold Brew; Filter Paper - Cold Brew; French Press - Cold Brew; French Press - Filter Mesh; French Press - Filter Paper
UnK-505	13.047	0.00043737	3.3591	0.0016295	Cold Brew - Filter Mesh; Cold Brew - French Press; Filter Paper - Filter Mesh; Filter Paper - French Press
UnK-1019	13.046	0.00043752	3.359	0.0016295	Filter Mesh - Cold Brew; French Press - Cold Brew; Filter Mesh - Filter Paper; French Press - Filter Paper
UnK-199	12.952	0.00045202	3.3448	0.0016795	Cold Brew - Filter Mesh; Cold Brew - Filter Paper; Cold Brew - French Press; Filter Paper - French Press
UnK-357	12.849	0.00046841	3.3294	0.0017364	Filter Mesh - Cold Brew; French Press - Cold Brew; Filter Mesh - Filter Paper; French Press - Filter Mesh; French Press - Filter Paper
UnK-1408	12.832	0.00047121	3.3268	0.0017427	Cold Brew - Filter Mesh; Filter Paper - Filter Mesh; French Press - Filter Mesh; French Press - Filter Paper
UnK-130	12.811	0.00047469	3.3236	0.0017498	Filter Mesh - Cold Brew; French Press - Cold Brew; Filter Mesh - Filter Paper; French Press - Filter Mesh; French Press - Filter Paper
TG (60:2)	12.807	0.00047533	3.323	0.0017498	Filter Mesh - Cold Brew; Filter Paper - Cold Brew; French Press - Cold Brew; French Press - Filter Paper
UnK-750	12.667	0.00049925	3.3017	0.0018337	Filter Mesh - Cold Brew; French Press - Cold Brew; Filter Mesh - Filter Paper; French Press - Filter Paper
UnK-1021	12.655	0.00050141	3.2998	0.0018373	Cold Brew - Filter Mesh; Cold Brew - Filter Paper; Cold Brew - French Press; Filter Paper - Filter Mesh; Filter Paper - French Press
UnK-1414	12.604	0.00051046	3.292	0.0018662	Cold Brew - Filter Mesh; Filter Paper - Filter Mesh; French Press - Filter Mesh; French Press - Filter Paper
UnK-1	12.517	0.00052655	3.2786	0.0019206	French Press - Cold Brew; Filter Mesh - Filter Paper; French Press - Filter Mesh; French Press - Filter Paper
UnK-686	12.496	0.00053055	3.2753	0.0019308	Cold Brew - Filter Mesh; Cold Brew - French Press; Filter Mesh - French Press; Filter Paper - French Press
UnK-1022	12.43	0.00054312	3.2651	0.0019721	Filter Mesh - Cold Brew; Filter Paper - Cold Brew; Filter Paper - Filter Mesh; Filter Mesh - French Press; Filter Paper - French Press
UnK-299	12.342	0.00056042	3.2515	0.002027	Filter Mesh - Cold Brew; French Press - Cold Brew; Filter Mesh - Filter Paper; French Press - Filter Paper
UnK-718	12.335	0.00056198	3.2503	0.002027	Filter Mesh - Cold Brew; French Press - Cold Brew; Filter Mesh - Filter Paper; French Press - Filter Paper
UnK-1429	12.334	0.00056206	3.2502	0.002027	Cold Brew - French Press; Filter Mesh - French Press; Filter Paper - French Press
UnK-33	12.288	0.00057142	3.243	0.0020561	Cold Brew - Filter Paper; Filter Mesh - Filter Paper; French Press - Filter Paper
UnK-882	12.256	0.00057807	3.238	0.0020753	French Press - Cold Brew; Filter Mesh - Filter Paper; French Press - Filter Paper
UnK-1435	12.199	0.00059015	3.229	0.0021098	Cold Brew - French Press; Filter Mesh - French Press; Filter Paper - French Press
UnK-444	12.198	0.00059033	3.2289	0.0021098	Filter Mesh - Cold Brew; Filter Paper - Cold Brew; French Press - Cold Brew; French Press - Filter Paper
UnK-1297	12.153	0.00060004	3.2218	0.0021397	Cold Brew - Filter Mesh; Filter Paper - Filter Mesh; French Press - Filter Mesh; French Press - Filter Paper
UnK-749	12.141	0.00060272	3.2199	0.0021445	French Press - Cold Brew; Filter Mesh - Filter Paper; French Press - Filter Mesh; French Press - Filter Paper
UnK-1201	12.071	0.00061819	3.2089	0.0021946	Cold Brew - Filter Mesh; Cold Brew - French Press; Filter Paper - Filter Mesh; Filter Paper - French Press
UnK-333	12.065	0.0006196	3.2079	0.0021948	Filter Mesh - Cold Brew; Filter Paper - Cold Brew; French Press - Cold Brew; French Press - Filter Paper
UnK-1035	11.97	0.00064152	3.1928	0.0022674	French Press - Cold Brew; Filter Mesh - Filter Paper; French Press - Filter Mesh; French Press - Filter Paper
UnK-955	11.961	0.00064368	3.1913	0.00227	Cold Brew - Filter Mesh; French Press - Cold Brew; French Press - Filter Mesh; French Press - Filter Paper
UnK-1433	11.948	0.0006467	3.1893	0.0022756	Cold Brew - Filter Mesh; Cold Brew - French Press; Filter Paper - Filter Mesh; French Press - Filter Mesh
UnK-972	11.822	0.0006776	3.169	0.0023791	Cold Brew - Filter Mesh; French Press - Cold Brew; French Press - Filter Mesh; French Press - Filter Paper
CSH_posESI #134	11.788	0.00068605	3.1636	0.0024034	Cold Brew - French Press; Filter Mesh - French Press; Filter Paper - French Press
UnK-194	11.762	0.00069285	3.1594	0.0024219	French Press - Cold Brew; French Press - Filter Mesh; French Press - Filter Paper
UnK-761	11.722	0.00070324	3.1529	0.0024529	Cold Brew - Filter Mesh; Filter Paper - Filter Mesh; French Press - Filter Mesh
UnK-1027	11.714	0.0007053	3.1516	0.0024547	Cold Brew - Filter Mesh; Cold Brew - Filter Paper; Cold Brew - French Press; Filter Paper - French Press
UnK-668	11.684	0.00071323	3.1468	0.0024749	Filter Mesh - Cold Brew; French Press - Cold Brew; Filter Mesh - Filter Paper; French Press - Filter Paper
UnK-235	11.68	0.00071422	3.1462	0.0024749	Filter Mesh - Cold Brew; Filter Paper - Cold Brew; French Press - Cold Brew; French Press - Filter Mesh; French Press - Filter Paper
UnK-1026	11.65	0.00072228	3.1413	0.0024974	Filter Paper - Cold Brew; Cold Brew - French Press; Filter Paper - Filter Mesh; Filter Mesh - French Press; Filter Paper - French Press
UnK-246	11.627	0.00072865	3.1375	0.002514	French Press - Cold Brew; Filter Mesh - Filter Paper; French Press - Filter Mesh; French Press - Filter Paper
UnK-50	11.553	0.00074901	3.1255	0.0025787	Filter Paper - Cold Brew; Cold Brew - French Press; Filter Mesh - French Press; Filter Paper - French Press
UnK-9	11.495	0.00076578	3.1159	0.0026307	French Press - Cold Brew; French Press - Filter Mesh; French Press - Filter Paper
UnK-816	11.414	0.00078955	3.1026	0.002705	Cold Brew - Filter Mesh; Cold Brew - French Press; Filter Paper - Filter Mesh; Filter Paper - French Press
UnK-378	11.405	0.00079223	3.1012	0.002705	Cold Brew - French Press; Filter Mesh - French Press; Filter Paper - French Press
UnK-996	11.404	0.00079249	3.101	0.002705	French Press - Cold Brew; French Press - Filter Mesh; French Press - Filter Paper
UnK-584	11.343	0.00081115	3.0909	0.0027628	Cold Brew - Filter Paper; French Press - Cold Brew; Filter Mesh - Filter Paper; French Press - Filter Paper
UnK-1477	11.334	0.0008139	3.0894	0.0027662	Cold Brew - Filter Mesh; Cold Brew - French Press; Filter Paper - Filter Mesh; Filter Paper - French Press
UnK-208	11.313	0.0008206	3.0859	0.0027831	Filter Mesh - Cold Brew; French Press - Cold Brew; Filter Mesh - Filter Paper; French Press - Filter Paper
UnK-1448	11.29	0.00082792	3.082	0.0028019	Cold Brew - Filter Mesh; Cold Brew - French Press; Filter Paper - Filter Mesh; Filter Paper - French Press
UnK-1296	11.237	0.00084481	3.0732	0.002853	Cold Brew - Filter Mesh; French Press - Cold Brew; French Press - Filter Mesh; French Press - Filter Paper
UnK-1452	11.204	0.00085564	3.0677	0.0028835	Cold Brew - Filter Mesh; Cold Brew - French Press; Filter Paper - French Press
UnK-304	11.189	0.00086058	3.0652	0.002894	Filter Mesh - Cold Brew; French Press - Cold Brew; French Press - Filter Mesh; French Press - Filter Paper
UnK-407	11.157	0.00087135	3.0598	0.0029241	Filter Mesh - Cold Brew; French Press - Cold Brew; Filter Mesh - Filter Paper; French Press - Filter Paper
UnK-180	11.134	0.00087912	3.056	0.0029439	Cold Brew - French Press; Filter Mesh - French Press; Filter Paper - French Press
UnK-842	11.072	0.00090042	3.0456	0.0030089	Filter Mesh - Cold Brew; French Press - Cold Brew; Filter Mesh - Filter Paper; French Press - Filter Paper
UnK-1453	11.05	0.00090812	3.0419	0.0030283	Cold Brew - Filter Mesh; Cold Brew - French Press; Filter Paper - Filter Mesh; Filter Paper - French Press
UnK-221	10.992	0.00092895	3.032	0.0030889	Filter Mesh - Cold Brew; French Press - Cold Brew; French Press - Filter Mesh; French Press - Filter Paper
UnK-1152	10.989	0.00093015	3.0314	0.0030889	French Press - Cold Brew; French Press - Filter Mesh; French Press - Filter Paper
UnK-632	10.946	0.00094561	3.0243	0.0031337	French Press - Cold Brew; Filter Mesh - Filter Paper; French Press - Filter Paper
UnK-779	10.927	0.00095276	3.021	0.0031508	Cold Brew - French Press; Filter Paper - Filter Mesh; Filter Paper - French Press
UnK-822	10.906	0.00096056	3.0175	0.00317	Cold Brew - French Press; Filter Paper - Filter Mesh; Filter Paper - French Press
UnK-684	10.894	0.00096535	3.0153	0.0031793	Cold Brew - Filter Mesh; Cold Brew - French Press; Filter Paper - French Press
UnK-1162	10.848	0.00098283	3.0075	0.0032302	Cold Brew - Filter Mesh; Cold Brew - French Press; Filter Paper - Filter Mesh; Filter Paper - French Press
UnK-1129	10.798	0.0010024	2.999	0.0032857	Cold Brew - Filter Mesh; French Press - Cold Brew; French Press - Filter Mesh; French Press - Filter Paper
UnK-48	10.794	0.0010039	2.9983	0.0032857	Filter Mesh - Cold Brew; French Press - Cold Brew; Filter Mesh - Filter Paper; French Press - Filter Paper
UnK-1079	10.758	0.0010183	2.9921	0.0033261	Cold Brew - Filter Mesh; Cold Brew - French Press; Filter Paper - French Press
UnK-1286	10.742	0.0010249	2.9893	0.0033371	Cold Brew - Filter Mesh; Filter Paper - Filter Mesh; French Press - Filter Mesh
UnK-1467	10.74	0.0010258	2.9889	0.0033371	Cold Brew - Filter Mesh; Cold Brew - French Press; Filter Paper - Filter Mesh; Filter Paper - French Press
UnK-931	10.711	0.0010377	2.9839	0.0033687	Filter Mesh - Cold Brew; Filter Paper - Cold Brew; Filter Mesh - French Press; Filter Paper - French Press
UnK-678	10.657	0.0010601	2.9746	0.0034346	Filter Mesh - Cold Brew; French Press - Cold Brew; Filter Mesh - Filter Paper; French Press - Filter Paper
UnK-604	10.635	0.0010694	2.9708	0.0034578	Filter Mesh - Cold Brew; French Press - Cold Brew; French Press - Filter Mesh; French Press - Filter Paper
UnK-819	10.625	0.001074	2.969	0.0034655	Filter Paper - Cold Brew; Filter Paper - Filter Mesh; Filter Paper - French Press
UnK-469	10.619	0.0010765	2.968	0.0034665	Filter Mesh - Cold Brew; French Press - Cold Brew; French Press - Filter Mesh; French Press - Filter Paper
UnK-1311	10.574	0.0010961	2.9601	0.0035227	Filter Mesh - Cold Brew; Cold Brew - French Press; Filter Mesh - French Press; Filter Paper - French Press
UnK-640	10.489	0.0011341	2.9453	0.0036344	Filter Paper - Cold Brew; Cold Brew - French Press; Filter Paper - Filter Mesh; Filter Paper - French Press
UnK-824	10.486	0.0011355	2.9448	0.0036344	Cold Brew - Filter Mesh; Cold Brew - French Press; Filter Paper - Filter Mesh; Filter Paper - French Press
UnK-1227	10.47	0.0011427	2.9421	0.0036503	French Press - Cold Brew; French Press - Filter Mesh; French Press - Filter Paper
UnK-216	10.461	0.001147	2.9404	0.0036565	French Press - Cold Brew; French Press - Filter Mesh; French Press - Filter Paper
UnK-406	10.448	0.0011528	2.9382	0.0036678	Filter Mesh - Cold Brew; Filter Paper - Cold Brew; Filter Paper - French Press
TG (53:3)	10.417	0.0011674	2.9328	0.0037067	Filter Mesh - Cold Brew; French Press - Cold Brew; French Press - Filter Mesh; French Press - Filter Paper
UnK-1038	10.34	0.0012046	2.9192	0.0038173	Cold Brew - Filter Mesh; Cold Brew - French Press; Filter Paper - Filter Mesh; Filter Paper - French Press
LPC (18:2)	10.304	0.0012227	2.9127	0.0038671	Filter Paper - Cold Brew; Filter Paper - Filter Mesh; Filter Paper - French Press
UnK-259	10.295	0.0012271	2.9111	0.0038731	Filter Mesh - Cold Brew; French Press - Cold Brew; French Press - Filter Mesh; French Press - Filter Paper
UnK-1094	10.259	0.001245	2.9048	0.003922	Cold Brew - Filter Mesh; French Press - Cold Brew; Filter Paper - Filter Mesh; French Press - Filter Mesh; French Press - Filter Paper
UnK-1363	10.251	0.0012495	2.9033	0.0039284	Cold Brew - Filter Mesh; Cold Brew - French Press; Filter Paper - Filter Mesh; Filter Paper - French Press
TG (54:6) B	10.239	0.0012556	2.9012	0.0039398	French Press - Cold Brew; French Press - Filter Mesh; French Press - Filter Paper
UnK-810	10.161	0.0012962	2.8873	0.0040594	Cold Brew - Filter Mesh; Cold Brew - French Press; Filter Paper - French Press
UnK-1472	10.127	0.0013149	2.8811	0.0041097	Cold Brew - Filter Mesh; Cold Brew - Filter Paper; Cold Brew - French Press; Filter Mesh - French Press; Filter Paper - French Press
UnK-1263	10.119	0.0013193	2.8797	0.0041154	Cold Brew - Filter Mesh; Filter Paper - Filter Mesh; French Press - Filter Mesh
UnK-892	10.052	0.0013561	2.8677	0.004222	Cold Brew - Filter Mesh; Cold Brew - French Press; Filter Paper - Filter Mesh; Filter Paper - French Press
UnK-993	10.039	0.0013636	2.8653	0.0042329	Cold Brew - Filter Mesh; Cold Brew - French Press; Filter Paper - Filter Mesh; Filter Paper - French Press
UnK-722	10.037	0.0013649	2.8649	0.0042329	Filter Mesh - Cold Brew; French Press - Cold Brew; Filter Mesh - Filter Paper; French Press - Filter Paper
UnK-1082	10.023	0.001373	2.8623	0.0042473	Cold Brew - Filter Mesh; French Press - Cold Brew; Filter Paper - Filter Mesh; French Press - Filter Mesh
UnK-778	10.019	0.0013749	2.8617	0.0042473	Cold Brew - Filter Mesh; Cold Brew - French Press; Filter Paper - Filter Mesh; Filter Paper - French Press
UnK-282	9.9802	0.0013974	2.8547	0.0043084	Filter Mesh - Cold Brew; French Press - Cold Brew; French Press - Filter Mesh; French Press - Filter Paper
UnK-516	9.9661	0.0014057	2.8521	0.0043256	Cold Brew - French Press; Filter Mesh - French Press; Filter Paper - French Press
UnK-811	9.9185	0.0014339	2.8435	0.004404	Cold Brew - French Press; Filter Paper - Filter Mesh; Filter Paper - French Press
UnK-107	9.8934	0.0014492	2.8389	0.0044422	Filter Mesh - Cold Brew; French Press - Cold Brew; Filter Mesh - Filter Paper; Filter Mesh - French Press
UnK-922	9.8858	0.0014538	2.8375	0.0044478	Cold Brew - Filter Mesh; French Press - Cold Brew; French Press - Filter Mesh; French Press - Filter Paper
UnK-1278	9.8738	0.0014611	2.8353	0.0044617	Cold Brew - Filter Mesh; Cold Brew - French Press; Filter Paper - Filter Mesh; Filter Paper - French Press
UnK-1186	9.8676	0.0014649	2.8342	0.0044648	Cold Brew - Filter Mesh; Cold Brew - Filter Paper; Cold Brew - French Press; Filter Paper - French Press
UnK-962	9.8582	0.0014707	2.8325	0.0044739	Filter Paper - Cold Brew; Filter Paper - Filter Mesh; Filter Paper - French Press
CSH_posESI #141	9.8126	0.0014993	2.8241	0.0045521	Filter Mesh - Cold Brew; French Press - Cold Brew; Filter Mesh - Filter Paper; French Press - Filter Paper
UnK-321	9.7858	0.0015164	2.8192	0.0045953	Filter Mesh - Cold Brew; Filter Paper - Cold Brew; French Press - Cold Brew
UnK-1073	9.7698	0.0015267	2.8163	0.0046177	Cold Brew - Filter Mesh; Filter Paper - Filter Mesh; French Press - Filter Mesh
UnK-344	9.7552	0.0015361	2.8136	0.0046375	Filter Mesh - Cold Brew; Filter Paper - Cold Brew; French Press - Cold Brew; French Press - Filter Paper
UnK-1023	9.7413	0.0015453	2.811	0.0046562	Cold Brew - French Press; Filter Paper - Filter Mesh; Filter Paper - French Press
UnK-1041	9.7207	0.0015588	2.8072	0.0046883	French Press - Cold Brew; French Press - Filter Mesh; French Press - Filter Paper
UnK-769	9.7021	0.0015712	2.8038	0.0047095	Cold Brew - Filter Mesh; Cold Brew - French Press; Filter Paper - French Press
UnK-507	9.7012	0.0015718	2.8036	0.0047095	Filter Mesh - Cold Brew; French Press - Cold Brew; Filter Mesh - Filter Paper; French Press - Filter Paper
UnK-1209	9.6434	0.0016111	2.7929	0.0048181	French Press - Cold Brew; French Press - Filter Mesh; French Press - Filter Paper
UnK-1457	9.6375	0.0016151	2.7918	0.0048212	Cold Brew - Filter Mesh; Cold Brew - French Press; Filter Paper - Filter Mesh; Filter Paper - French Press
UnK-449	9.6328	0.0016183	2.7909	0.0048217	Filter Paper - Cold Brew; Cold Brew - French Press; Filter Paper - Filter Mesh; Filter Mesh - French Press; Filter Paper - French Press
UnK-1515	9.6154	0.0016304	2.7877	0.0048404	Cold Brew - Filter Mesh; French Press - Cold Brew; French Press - Filter Mesh; French Press - Filter Paper
UnK-546	9.6147	0.001631	2.7876	0.0048404	Filter Mesh - Cold Brew; French Press - Cold Brew; Filter Mesh - Filter Paper; French Press - Filter Paper
UnK-1292	9.6107	0.0016337	2.7868	0.0048404	Cold Brew - Filter Mesh; Filter Paper - Filter Mesh; French Press - Filter Mesh
UnK-210	9.5702	0.0016624	2.7793	0.0049163	Filter Mesh - Cold Brew; French Press - Cold Brew; Filter Mesh - Filter Paper; French Press - Filter Paper
UnK-283	9.545	0.0016805	2.7746	0.0049606	Filter Mesh - Cold Brew; Filter Paper - Cold Brew; French Press - Cold Brew; French Press - Filter Paper
UnK-118	9.5144	0.0017028	2.7688	0.0050172	Filter Mesh - Cold Brew; Filter Mesh - Filter Paper; Filter Mesh - French Press
UnK-502	9.4982	0.0017148	2.7658	0.005043	Filter Mesh - Cold Brew; French Press - Cold Brew; Filter Mesh - Filter Paper; French Press - Filter Paper
UnK-1523	9.4913	0.0017199	2.7645	0.0050489	Cold Brew - Filter Mesh; Cold Brew - French Press; Filter Paper - Filter Mesh; Filter Paper - French Press
UnK-1462	9.4716	0.0017346	2.7608	0.0050826	Cold Brew - Filter Mesh; Cold Brew - French Press; Filter Paper - Filter Mesh; Filter Paper - French Press
UnK-1432	9.4567	0.0017458	2.758	0.0051061	Cold Brew - French Press; Filter Mesh - French Press; Filter Paper - French Press
UnK-1312	9.427	0.0017684	2.7524	0.0051628	Cold Brew - Filter Mesh; French Press - Cold Brew; Filter Paper - Filter Mesh; French Press - Filter Mesh; French Press - Filter Paper
UnK-1300	9.4032	0.0017868	2.7479	0.0052069	Cold Brew - Filter Mesh; Cold Brew - Filter Paper; French Press - Filter Mesh; French Press - Filter Paper
TG (50:2) B	9.3969	0.0017917	2.7467	0.0052116	French Press - Cold Brew; Filter Mesh - Filter Paper; French Press - Filter Paper
UnK-1034	9.3882	0.0017985	2.7451	0.0052219	French Press - Cold Brew; French Press - Filter Mesh; French Press - Filter Paper
UnK-789	9.3796	0.0018053	2.7435	0.005232	Cold Brew - Filter Mesh; Cold Brew - French Press; Filter Paper - Filter Mesh; Filter Paper - French Press
UnK-1304	9.3718	0.0018114	2.742	0.0052402	French Press - Cold Brew; French Press - Filter Mesh; French Press - Filter Paper
UnK-1271	9.3393	0.0018372	2.7358	0.0053054	Cold Brew - Filter Mesh; Cold Brew - Filter Paper; Cold Brew - French Press; Filter Paper - French Press
UnK-86	9.3248	0.001849	2.7331	0.0053238	Filter Paper - Cold Brew; Cold Brew - French Press; Filter Paper - Filter Mesh; Filter Paper - French Press
UnK-1144	9.3231	0.0018503	2.7328	0.0053238	French Press - Cold Brew; French Press - Filter Mesh; French Press - Filter Paper
UnK-1231	9.2921	0.0018756	2.7269	0.0053705	French Press - Cold Brew; French Press - Filter Mesh; French Press - Filter Paper
UnK-1365	9.292	0.0018757	2.7268	0.0053705	Cold Brew - French Press; Filter Mesh - French Press; Filter Paper - French Press
UnK-657	9.2908	0.0018766	2.7266	0.0053705	Cold Brew - Filter Mesh; Cold Brew - French Press; Filter Paper - French Press
UnK-907	9.2495	0.001911	2.7187	0.005459	French Press - Cold Brew; French Press - Filter Mesh; French Press - Filter Paper
UnK-468	9.2054	0.0019484	2.7103	0.005556	Cold Brew - Filter Paper; French Press - Filter Mesh; French Press - Filter Paper
TG (56:1)	9.2006	0.0019526	2.7094	0.005558	Filter Mesh - Cold Brew; French Press - Cold Brew; Filter Mesh - Filter Paper; French Press - Filter Paper
UnK-968	9.1769	0.0019731	2.7048	0.0056064	Filter Mesh - Cold Brew; French Press - Cold Brew; Filter Mesh - Filter Paper; French Press - Filter Paper
UnK-270	9.1727	0.0019768	2.704	0.0056068	Cold Brew - French Press; Filter Mesh - French Press; Filter Paper - French Press
UnK-658	9.1651	0.0019835	2.7026	0.0056098	French Press - Cold Brew; Filter Paper - Filter Mesh; French Press - Filter Mesh
UnK-917	9.1635	0.0019849	2.7023	0.0056098	French Press - Cold Brew; Filter Mesh - Filter Paper; French Press - Filter Paper
UnK-17	9.1168	0.0020264	2.6933	0.0057169	Cold Brew - Filter Mesh; Cold Brew - French Press; Filter Paper - Filter Mesh; Filter Paper - French Press
UnK-1207	9.099	0.0020425	2.6898	0.0057498	Cold Brew - Filter Mesh; French Press - Filter Mesh; French Press - Filter Paper
UnK-345	9.0959	0.0020453	2.6893	0.0057498	Filter Mesh - Cold Brew; Filter Paper - Cold Brew; French Press - Cold Brew
UnK-222	9.0846	0.0020555	2.6871	0.0057685	French Press - Cold Brew; Filter Mesh - Filter Paper; French Press - Filter Mesh; French Press - Filter Paper
UnK-82	9.0408	0.0020961	2.6786	0.005872	Cold Brew - French Press; Filter Paper - Filter Mesh; Filter Mesh - French Press; Filter Paper - French Press
UnK-372	9.0131	0.0021222	2.6732	0.0059347	Filter Mesh - Cold Brew; French Press - Cold Brew; French Press - Filter Mesh; French Press - Filter Paper
UnK-101	9.0043	0.0021305	2.6715	0.0059476	Filter Paper - Cold Brew; French Press - Cold Brew; French Press - Filter Mesh
TG (50:0)	8.9877	0.0021465	2.6683	0.0059816	French Press - Cold Brew; Filter Mesh - Filter Paper; French Press - Filter Mesh; French Press - Filter Paper
UnK-586	8.9472	0.0021859	2.6604	0.0060807	Filter Mesh - Cold Brew; French Press - Cold Brew; Filter Mesh - Filter Paper; French Press - Filter Paper
UnK-1106	8.9031	0.0022296	2.6518	0.0061917	Cold Brew - Filter Mesh; Cold Brew - Filter Paper; Cold Brew - French Press
UnK-525	8.8776	0.0022555	2.6468	0.0062525	Filter Mesh - Cold Brew; French Press - Cold Brew; French Press - Filter Paper
DG (36:3)	8.871	0.0022622	2.6455	0.0062603	Filter Mesh - Cold Brew; French Press - Cold Brew; Filter Mesh - Filter Paper; French Press - Filter Paper
UnK-530	8.8446	0.0022894	2.6403	0.0063246	Cold Brew - French Press; Filter Paper - Filter Mesh; Filter Mesh - French Press; Filter Paper - French Press
UnK-1370	8.7891	0.0023478	2.6293	0.0064747	Cold Brew - Filter Mesh; Cold Brew - French Press; Filter Paper - French Press
UnK-128	8.7745	0.0023634	2.6265	0.0065065	French Press - Cold Brew; French Press - Filter Mesh; French Press - Filter Paper
UnK-149	8.7568	0.0023826	2.6229	0.0065481	French Press - Cold Brew; French Press - Filter Mesh; French Press - Filter Paper
UnK-895	8.7368	0.0024044	2.619	0.0065965	Cold Brew - Filter Mesh; Cold Brew - French Press; Filter Paper - French Press
UnK-1428	8.6954	0.0024503	2.6108	0.0067098	Cold Brew - French Press; Filter Mesh - French Press; Filter Paper - French Press
UnK-866	8.6921	0.0024541	2.6101	0.0067098	Cold Brew - French Press; Filter Mesh - French Press; Filter Paper - French Press
UnK-32	8.685	0.0024621	2.6087	0.0067202	Filter Mesh - Cold Brew; French Press - Cold Brew; French Press - Filter Paper
UnK-440	8.6758	0.0024724	2.6069	0.0067369	Filter Mesh - Cold Brew; French Press - Cold Brew; Filter Mesh - Filter Paper; French Press - Filter Paper
UnK-1244	8.6469	0.0025055	2.6011	0.0068154	Filter Paper - Cold Brew; Cold Brew - French Press; Filter Paper - Filter Mesh; Filter Paper - French Press
UnK-723	8.6316	0.0025232	2.598	0.0068518	French Press - Cold Brew; Filter Mesh - Filter Paper; French Press - Filter Paper
UnK-509	8.6249	0.002531	2.5967	0.0068613	French Press - Cold Brew; French Press - Filter Mesh; French Press - Filter Paper
UnK-1458	8.6104	0.0025479	2.5938	0.0068953	Cold Brew - French Press; Filter Mesh - French Press; Filter Paper - French Press
UnK-660	8.6018	0.0025581	2.5921	0.0069112	French Press - Cold Brew; Filter Mesh - Filter Paper; French Press - Filter Mesh; French Press - Filter Paper
UnK-745	8.5931	0.0025683	2.5903	0.0069271	Filter Mesh - Cold Brew; French Press - Cold Brew; Filter Mesh - Filter Paper; French Press - Filter Paper
UnK-1149	8.5805	0.0025833	2.5878	0.0069558	Cold Brew - Filter Mesh; Cold Brew - French Press; Filter Paper - French Press
UnK-329	8.5658	0.0026009	2.5849	0.0069913	Filter Mesh - Cold Brew; Filter Paper - Cold Brew; French Press - Cold Brew
UnK-490	8.5492	0.002621	2.5815	0.0070335	Filter Mesh - Cold Brew; French Press - Cold Brew; Filter Mesh - Filter Paper; French Press - Filter Paper
UnK-914	8.54	0.0026322	2.5797	0.0070517	French Press - Cold Brew; Filter Paper - Filter Mesh; French Press - Filter Mesh; French Press - Filter Paper
CSH_posESI #125	8.5326	0.0026413	2.5782	0.0070641	Cold Brew - Filter Mesh; Filter Paper - Filter Mesh; French Press - Filter Mesh
UnK-696	8.5201	0.0026566	2.5757	0.0070932	Cold Brew - French Press; Filter Mesh - French Press; Filter Paper - French Press
UnK-1364	8.5069	0.002673	2.573	0.0071249	Cold Brew - Filter Mesh; Cold Brew - French Press; Filter Paper - French Press
UnK-114	8.4825	0.0027034	2.5681	0.007194	Cold Brew - French Press; Filter Mesh - French Press; Filter Paper - French Press
UnK-797	8.403	0.0028057	2.552	0.0074537	Cold Brew - French Press; Filter Paper - Filter Mesh; Filter Paper - French Press
UnK-1317	8.3828	0.0028323	2.5479	0.007512	Cold Brew - Filter Mesh; Cold Brew - Filter Paper; French Press - Filter Mesh; French Press - Filter Paper
UnK-474	8.3753	0.0028423	2.5463	0.00752	French Press - Cold Brew; French Press - Filter Mesh; French Press - Filter Paper
UnK-1002	8.3735	0.0028448	2.546	0.00752	Filter Paper - Cold Brew; Filter Paper - Filter Mesh; Filter Paper - French Press
UnK-755	8.358	0.0028655	2.5428	0.0075621	Cold Brew - Filter Mesh; Filter Paper - Filter Mesh; French Press - Filter Mesh
UnK-198	8.3098	0.0029313	2.5329	0.0077189	Filter Mesh - Cold Brew; French Press - Cold Brew; Filter Mesh - Filter Paper; French Press - Filter Paper
UnK-1324	8.3074	0.0029345	2.5325	0.0077189	Cold Brew - Filter Mesh; Filter Paper - Filter Mesh; French Press - Filter Mesh
UnK-98	8.2374	0.0030334	2.5181	0.0079657	Filter Mesh - Cold Brew; Filter Paper - Cold Brew; Filter Mesh - French Press; Filter Paper - French Press
UnK-1361	8.2293	0.0030451	2.5164	0.0079833	Cold Brew - Filter Mesh; Cold Brew - French Press; Filter Paper - Filter Mesh; Filter Paper - French Press
UnK-1281	8.2082	0.0030758	2.512	0.0080505	Cold Brew - Filter Mesh; French Press - Cold Brew; French Press - Filter Mesh; French Press - Filter Paper
UnK-238	8.2043	0.0030815	2.5112	0.0080522	Filter Mesh - Cold Brew; Filter Paper - Cold Brew; French Press - Cold Brew
UnK-411	8.1928	0.0030983	2.5089	0.0080794	Filter Mesh - Cold Brew; French Press - Cold Brew; French Press - Filter Paper
UnK-568	8.1903	0.003102	2.5084	0.0080794	Filter Mesh - Cold Brew; French Press - Cold Brew; French Press - Filter Paper
UnK-601	8.1837	0.0031118	2.507	0.0080917	Filter Mesh - Cold Brew; French Press - Cold Brew; French Press - Filter Paper
UnK-1058	8.1785	0.0031195	2.5059	0.0080985	French Press - Cold Brew; French Press - Filter Mesh; French Press - Filter Paper
UnK-1319	8.1245	0.003201	2.4947	0.0082966	Cold Brew - Filter Mesh; Filter Paper - Filter Mesh; French Press - Filter Mesh
UnK-1328	8.1211	0.0032062	2.494	0.0082967	Cold Brew - Filter Mesh; Cold Brew - French Press; Filter Paper - French Press
UnK-134	8.1167	0.0032129	2.4931	0.0083005	Cold Brew - French Press; Filter Mesh - French Press; Filter Paper - French Press
UnK-594	8.0667	0.003291	2.4827	0.0084884	Cold Brew - Filter Mesh; Cold Brew - French Press; Filter Paper - Filter Mesh; Filter Paper - French Press
UnK-1253	8.0592	0.0033029	2.4811	0.0085053	Cold Brew - Filter Mesh; Filter Paper - Filter Mesh; French Press - Filter Mesh
UnK-375	8.0484	0.0033201	2.4788	0.008536	Filter Mesh - Cold Brew; Filter Paper - Cold Brew; French Press - Cold Brew
UnK-610	8.0429	0.003329	2.4777	0.0085449	French Press - Cold Brew; French Press - Filter Mesh; French Press - Filter Paper
UnK-1104	8.0238	0.0033598	2.4737	0.0086101	Cold Brew - Filter Mesh; Cold Brew - French Press; Filter Paper - Filter Mesh; Filter Paper - French Press
UnK-1261	8.0072	0.0033867	2.4702	0.0086652	Cold Brew - Filter Mesh; Filter Paper - Filter Mesh; French Press - Filter Mesh; French Press - Filter Paper
UnK-587	7.9835	0.0034257	2.4652	0.008751	French Press - Cold Brew; French Press - Filter Mesh; French Press - Filter Paper
UnK-1325	7.9687	0.0034504	2.4621	0.0087999	French Press - Cold Brew; French Press - Filter Mesh; French Press - Filter Paper
UnK-1234	7.9349	0.0035074	2.455	0.008931	Cold Brew - Filter Mesh; Cold Brew - French Press; Filter Paper - Filter Mesh; Filter Paper - French Press
UnK-397	7.8339	0.0036844	2.4336	0.0093668	Cold Brew - Filter Mesh; Filter Paper - Filter Mesh
UnK-188	7.7925	0.0037601	2.4248	0.009544	Cold Brew - Filter Mesh; Cold Brew - French Press; Filter Paper - French Press
UnK-666	7.732	0.0038738	2.4119	0.0098168	Filter Mesh - Cold Brew; French Press - Cold Brew; French Press - Filter Mesh; French Press - Filter Paper
UnK-1305	7.7212	0.0038946	2.4095	0.0098539	French Press - Cold Brew; French Press - Filter Mesh; French Press - Filter Paper
UnK-1415	7.6886	0.0039579	2.4025	0.0099982	Cold Brew - Filter Mesh; Filter Paper - Filter Mesh; French Press - Filter Mesh
UnK-980	7.6558	0.0040228	2.3955	0.010146	French Press - Cold Brew; French Press - Filter Mesh; French Press - Filter Paper
UnK-1409	7.647	0.0040405	2.3936	0.010175	Cold Brew - Filter Mesh; French Press - Filter Mesh; French Press - Filter Paper
UnK-150	7.643	0.0040486	2.3927	0.010179	Cold Brew - French Press; Filter Mesh - French Press; Filter Paper - French Press
UnK-952	7.6325	0.0040697	2.3904	0.010216	Cold Brew - Filter Paper; French Press - Cold Brew; Filter Mesh - Filter Paper; French Press - Filter Paper
UnK-1522	7.6177	0.0040997	2.3872	0.010275	Cold Brew - Filter Mesh; French Press - Filter Mesh; French Press - Filter Paper
UnK-260	7.6014	0.0041332	2.3837	0.010343	Filter Mesh - Cold Brew; French Press - Cold Brew; French Press - Filter Paper
UnK-1374	7.5854	0.0041663	2.3802	0.010409	Cold Brew - Filter Mesh; Cold Brew - Filter Paper; Cold Brew - French Press; Filter Paper - French Press
UnK-29	7.576	0.0041861	2.3782	0.010442	Filter Mesh - Cold Brew; French Press - Cold Brew; French Press - Filter Paper
UnK-1215	7.5707	0.004197	2.3771	0.010453	Cold Brew - French Press; Filter Mesh - French Press; Filter Paper - French Press
UnK-1450	7.5469	0.0042474	2.3719	0.010548	Cold Brew - Filter Mesh; Cold Brew - French Press; Filter Mesh - French Press; Filter Paper - French Press
UnK-211	7.5466	0.0042482	2.3718	0.010548	Filter Mesh - Cold Brew; French Press - Cold Brew; Filter Mesh - Filter Paper; French Press - Filter Paper
UnK-1264	7.5404	0.0042613	2.3705	0.010564	Cold Brew - Filter Mesh; French Press - Cold Brew; Filter Paper - Filter Mesh; French Press - Filter Mesh
UnK-813	7.5082	0.0043308	2.3634	0.010719	Cold Brew - French Press; Filter Mesh - French Press; Filter Paper - French Press
UnK-921	7.4962	0.0043571	2.3608	0.010768	Cold Brew - Filter Mesh; French Press - Cold Brew; Filter Paper - Filter Mesh; French Press - Filter Mesh; French Press - Filter Paper
UnK-1388	7.4708	0.0044131	2.3553	0.010889	Cold Brew - Filter Mesh; Filter Paper - Filter Mesh; French Press - Filter Mesh; French Press - Filter Paper
TG (51:3)	7.3631	0.0046606	2.3316	0.011482	French Press - Cold Brew; French Press - Filter Mesh; French Press - Filter Paper
UnK-1164	7.3512	0.004689	2.3289	0.011534	Cold Brew - Filter Mesh; French Press - Filter Mesh; French Press - Filter Paper
UnK-313	7.335	0.0047277	2.3253	0.011612	French Press - Cold Brew; French Press - Filter Paper
UnK-116	7.329	0.0047423	2.324	0.01163	Filter Paper - Cold Brew; Filter Mesh - French Press; Filter Paper - French Press
UnK-1088	7.3174	0.0047704	2.3214	0.011681	Cold Brew - French Press; Filter Paper - French Press
UnK-533	7.3032	0.0048053	2.3183	0.011727	Filter Mesh - Cold Brew; Filter Paper - Cold Brew; French Press - Cold Brew
UnK-879	7.3014	0.0048097	2.3179	0.011727	French Press - Cold Brew; French Press - Filter Mesh; French Press - Filter Paper
UnK-902	7.3007	0.0048115	2.3177	0.011727	French Press - Cold Brew; French Press - Filter Mesh; French Press - Filter Paper
UnK-1293	7.2929	0.0048307	2.316	0.011756	Cold Brew - Filter Mesh; Filter Paper - Filter Mesh; French Press - Filter Mesh
UnK-1275	7.2763	0.0048718	2.3123	0.011838	Cold Brew - Filter Mesh; Cold Brew - French Press; Filter Paper - Filter Mesh; Filter Paper - French Press
UnK-1351	7.2718	0.0048832	2.3113	0.011848	Cold Brew - Filter Mesh; Cold Brew - French Press; Filter Paper - French Press
UnK-1029	7.2632	0.0049047	2.3094	0.01188	Cold Brew - French Press; Filter Mesh - French Press; Filter Paper - French Press
UnK-396	7.2591	0.0049152	2.3085	0.01188	Filter Mesh - Cold Brew; French Press - Cold Brew; French Press - Filter Paper
UnK-774	7.2576	0.004919	2.3081	0.01188	French Press - Cold Brew; French Press - Filter Paper
UnK-1151	7.2295	0.0049904	2.3019	0.012034	French Press - Cold Brew; French Press - Filter Mesh; French Press - Filter Paper
UnK-685	7.2229	0.0050073	2.3004	0.012057	French Press - Cold Brew; French Press - Filter Mesh; French Press - Filter Paper
UnK-1318	7.2088	0.0050438	2.2972	0.012126	French Press - Cold Brew; French Press - Filter Mesh; French Press - Filter Paper
UnK-331	7.1728	0.0051384	2.2892	0.012335	Filter Mesh - Cold Brew; French Press - Cold Brew; French Press - Filter Paper
UnK-1391	7.1436	0.0052169	2.2826	0.012485	Cold Brew - Filter Mesh; Filter Paper - Filter Mesh; French Press - Filter Mesh
UnK-1407	7.1435	0.0052171	2.2826	0.012485	Cold Brew - Filter Mesh; Cold Brew - French Press; Filter Paper - Filter Mesh; Filter Paper - French Press
UnK-1212	7.1408	0.0052243	2.282	0.012485	French Press - Cold Brew; French Press - Filter Mesh; French Press - Filter Paper
UnK-1039	7.1344	0.0052418	2.2805	0.012508	Cold Brew - Filter Mesh; French Press - Filter Mesh; French Press - Filter Paper
UnK-1193	7.1083	0.0053132	2.2746	0.012642	Cold Brew - French Press; Filter Mesh - French Press; Filter Paper - French Press
UnK-1230	7.1082	0.0053136	2.2746	0.012642	French Press - Cold Brew; French Press - Filter Mesh; French Press - Filter Paper
UnK-834	7.0959	0.0053477	2.2718	0.012704	Cold Brew - Filter Mesh; Filter Paper - Filter Mesh; French Press - Filter Mesh
UnK-1145	7.0866	0.0053736	2.2697	0.012746	Cold Brew - Filter Mesh; Cold Brew - French Press; Filter Paper - Filter Mesh; Filter Paper - French Press
UnK-404	7.0758	0.0054039	2.2673	0.012799	French Press - Cold Brew; French Press - Filter Mesh; French Press - Filter Paper
UnK-169	7.0647	0.0054354	2.2648	0.012845	French Press - Cold Brew; French Press - Filter Mesh; French Press - Filter Paper
UnK-423	7.0633	0.0054393	2.2645	0.012845	Filter Mesh - Cold Brew; French Press - Cold Brew; French Press - Filter Paper
UnK-1228	7.0346	0.0055214	2.258	0.013019	Cold Brew - Filter Mesh; French Press - Cold Brew; French Press - Filter Mesh; French Press - Filter Paper
UnK-394	7.0244	0.005551	2.2556	0.01307	Cold Brew - Filter Mesh; Cold Brew - Filter Paper; Cold Brew - French Press
UnK-1419	7.0177	0.0055706	2.2541	0.013097	Cold Brew - Filter Mesh; Cold Brew - French Press; Filter Paper - French Press
UnK-656	7.002	0.0056165	2.2505	0.013185	Cold Brew - Filter Mesh; Cold Brew - Filter Paper; Cold Brew - French Press
UnK-25	6.9911	0.0056488	2.248	0.013241	Filter Mesh - Cold Brew; French Press - Cold Brew; French Press - Filter Paper
UnK-1359	6.982	0.0056758	2.246	0.013277	Cold Brew - Filter Mesh; Cold Brew - French Press; Filter Paper - French Press
UnK-227	6.9804	0.0056807	2.2456	0.013277	French Press - Cold Brew; French Press - Filter Mesh; French Press - Filter Paper
UnK-1016	6.9715	0.0057073	2.2436	0.01332	Cold Brew - Filter Mesh; Cold Brew - French Press
UnK-680	6.8822	0.0059829	2.2231	0.013943	French Press - Cold Brew; French Press - Filter Mesh; French Press - Filter Paper
UnK-1057	6.8722	0.0060146	2.2208	0.013996	Cold Brew - Filter Mesh; French Press - Filter Mesh; French Press - Filter Paper
UnK-622	6.8615	0.0060488	2.2183	0.014055	Filter Mesh - Cold Brew; French Press - Cold Brew; French Press - Filter Paper
UnK-849	6.8551	0.0060695	2.2168	0.014083	Filter Paper - Cold Brew; Filter Paper - Filter Mesh; Filter Paper - French Press
UnK-1040	6.8444	0.0061043	2.2144	0.014143	French Press - Cold Brew; French Press - Filter Mesh; French Press - Filter Paper
UnK-1183	6.8332	0.0061405	2.2118	0.014206	Cold Brew - Filter Mesh; Filter Paper - Filter Mesh; French Press - Filter Mesh
UnK-1463	6.807	0.0062269	2.2057	0.014385	Cold Brew - Filter Mesh; Cold Brew - French Press; Filter Paper - French Press
TG (52:6)	6.7931	0.0062732	2.2025	0.01445	French Press - Cold Brew; French Press - Filter Mesh; French Press - Filter Paper
UnK-1331	6.7931	0.0062733	2.2025	0.01445	Cold Brew - French Press; Filter Paper - French Press
TG (51:1)	6.7566	0.0063972	2.194	0.014707	French Press - Cold Brew; French Press - Filter Mesh; French Press - Filter Paper
UnK-621	6.7549	0.006403	2.1936	0.014707	French Press - Cold Brew; French Press - Filter Mesh; French Press - Filter Paper
UnK-408	6.7385	0.0064595	2.1898	0.014815	French Press - Cold Brew; French Press - Filter Mesh; French Press - Filter Paper
UnK-54	6.718	0.0065312	2.185	0.014958	French Press - Cold Brew; French Press - Filter Mesh; French Press - Filter Paper
UnK-1248	6.6973	0.0066042	2.1802	0.015104	Cold Brew - Filter Mesh; Cold Brew - Filter Paper; French Press - Filter Mesh
UnK-358	6.6904	0.0066288	2.1786	0.015132	French Press - Cold Brew; French Press - Filter Mesh; French Press - Filter Paper
UnK-1112	6.6885	0.0066355	2.1781	0.015132	Cold Brew - Filter Mesh; Cold Brew - Filter Paper; Cold Brew - French Press
UnK-702	6.6856	0.0066459	2.1774	0.015134	Filter Mesh - Cold Brew; French Press - Cold Brew; French Press - Filter Paper
UnK-1072	6.6395	0.0068136	2.1666	0.015493	Cold Brew - French Press; Filter Mesh - French Press; Filter Paper - French Press
UnK-1232	6.6046	0.0069437	2.1584	0.015767	Cold Brew - Filter Mesh; French Press - Filter Mesh; French Press - Filter Paper
UnK-508	6.5974	0.0069711	2.1567	0.015806	French Press - Cold Brew; French Press - Filter Mesh; French Press - Filter Paper
UnK-1199	6.5929	0.0069882	2.1556	0.015823	French Press - Filter Mesh; French Press - Filter Paper
UnK-701	6.557	0.007126	2.1472	0.016112	Cold Brew - French Press; Filter Mesh - French Press; Filter Paper - French Press
UnK-729	6.545	0.0071729	2.1443	0.016195	Cold Brew - Filter Mesh; Cold Brew - French Press; Filter Paper - Filter Mesh; Filter Paper - French Press
UnK-1430	6.5361	0.007208	2.1422	0.016251	Cold Brew - French Press; Filter Mesh - French Press; Filter Paper - French Press
UnK-1384	6.5208	0.0072684	2.1386	0.016364	Cold Brew - Filter Mesh; Cold Brew - French Press; Filter Paper - Filter Mesh; Filter Paper - French Press
UnK-1372	6.4899	0.0073924	2.1312	0.01662	French Press - Cold Brew; French Press - Filter Mesh; French Press - Filter Paper
UnK-110	6.4801	0.0074323	2.1289	0.016686	Filter Mesh - Cold Brew; French Press - Cold Brew; Filter Mesh - Filter Paper; French Press - Filter Paper
UnK-218	6.4644	0.0074966	2.1251	0.016807	Filter Mesh - Cold Brew; French Press - Cold Brew; Filter Mesh - Filter Paper; French Press - Filter Paper
CSH_posESI #336	6.4387	0.0076036	2.119	0.017023	Cold Brew - Filter Mesh; Cold Brew - French Press; Filter Paper - French Press
UnK-334	6.4089	0.0077295	2.1118	0.01728	Filter Paper - Cold Brew; Filter Paper - Filter Mesh; Filter Paper - French Press
UnK-1083	6.3908	0.0078072	2.1075	0.01743	French Press - Cold Brew; French Press - Filter Mesh; French Press - Filter Paper
UnK-724	6.3684	0.0079051	2.1021	0.017623	Cold Brew - Filter Mesh; Cold Brew - French Press; Filter Paper - French Press
UnK-492	6.358	0.0079506	2.0996	0.0177	Cold Brew - French Press; Filter Mesh - French Press; Filter Paper - French Press
UnK-1158	6.3243	0.0081012	2.0915	0.01801	Cold Brew - French Press; Filter Paper - Filter Mesh; Filter Paper - French Press
UnK-1191	6.3124	0.0081548	2.0886	0.018101	Filter Paper - Cold Brew; Filter Mesh - French Press; Filter Paper - French Press
UnK-1354	6.3102	0.0081649	2.088	0.018101	Cold Brew - Filter Mesh; Cold Brew - French Press; Filter Paper - Filter Mesh; Filter Paper - French Press
UnK-264	6.2971	0.0082251	2.0849	0.018209	French Press - Cold Brew; French Press - Filter Paper
UnK-969	6.2942	0.0082381	2.0842	0.018213	Cold Brew - French Press; Filter Mesh - French Press; Filter Paper - French Press
UnK-475	6.2553	0.0084194	2.0747	0.018588	Cold Brew - French Press; Filter Paper - Filter Mesh; Filter Paper - French Press
UnK-165	6.241	0.0084874	2.0712	0.018693	Cold Brew - Filter Mesh; Cold Brew - French Press; Filter Paper - French Press
UnK-1097	6.2403	0.0084904	2.0711	0.018693	French Press - Cold Brew; French Press - Filter Mesh; French Press - Filter Paper
UnK-775	6.237	0.0085063	2.0703	0.018702	Cold Brew - Filter Mesh; Cold Brew - French Press; Filter Paper - French Press
UnK-515	6.2101	0.0086361	2.0637	0.018961	Cold Brew - French Press; Filter Mesh - French Press
UnK-445	6.2049	0.008661	2.0624	0.01899	French Press - Cold Brew; French Press - Filter Paper
UnK-471	6.164	0.0088632	2.0524	0.019407	French Press - Cold Brew; French Press - Filter Mesh; French Press - Filter Paper
UnK-1506	6.1505	0.0089315	2.0491	0.019518	Cold Brew - Filter Mesh; Cold Brew - French Press; Filter Paper - French Press
UnK-1403	6.1491	0.0089384	2.0487	0.019518	French Press - Cold Brew; Filter Paper - Filter Mesh; French Press - Filter Mesh
UnK-606	6.1366	0.0090016	2.0457	0.019629	French Press - Cold Brew; Filter Mesh - Filter Paper; French Press - Filter Paper
UnK-1216	6.1315	0.0090277	2.0444	0.019659	Cold Brew - Filter Mesh; French Press - Filter Mesh; French Press - Filter Paper
UnK-1211	6.1062	0.0091584	2.0382	0.019915	French Press - Cold Brew; French Press - Filter Mesh; French Press - Filter Paper
UnK-539	6.1039	0.0091702	2.0376	0.019915	French Press - Cold Brew; French Press - Filter Paper
UnK-1355	6.0939	0.0092229	2.0351	0.020002	Cold Brew - French Press; Filter Mesh - French Press; Filter Paper - French Press
UnK-1427	6.0723	0.0093369	2.0298	0.020204	Cold Brew - Filter Mesh; Cold Brew - French Press; Filter Paper - French Press
UnK-765	6.0684	0.0093574	2.0288	0.020204	Cold Brew - French Press; Filter Paper - Filter Mesh; Filter Paper - French Press
UnK-18	6.068	0.0093597	2.0287	0.020204	Cold Brew - French Press; Filter Paper - French Press
UnK-730	6.0667	0.0093667	2.0284	0.020204	Filter Paper - Cold Brew; Filter Paper - Filter Mesh; Filter Paper - French Press
UnK-1157	6.056	0.0094239	2.0258	0.0203	Cold Brew - French Press; Filter Paper - Filter Mesh; Filter Paper - French Press
UnK-1251	6.0373	0.009525	2.0211	0.02049	Cold Brew - French Press; Filter Paper - Filter Mesh; Filter Paper - French Press
UnK-1189	6.0167	0.0096384	2.016	0.020706	Cold Brew - Filter Mesh; Cold Brew - French Press; Filter Paper - Filter Mesh; Filter Paper - French Press
UnK-1257	6.0082	0.0096854	2.0139	0.020779	Cold Brew - Filter Mesh; French Press - Filter Mesh; French Press - Filter Paper
UnK-1194	6.0001	0.0097303	2.0119	0.020847	Cold Brew - French Press; Filter Mesh - French Press; Filter Paper - French Press
UnK-1121	5.986	0.0098095	2.0084	0.020988	Cold Brew - Filter Mesh; Filter Paper - Filter Mesh; French Press - Filter Mesh
UnK-1252	5.9782	0.0098532	2.0064	0.021054	Cold Brew - Filter Mesh; French Press - Filter Mesh; French Press - Filter Paper
UnK-479	5.9389	0.010079	1.9966	0.021507	Cold Brew - Filter Paper; Filter Mesh - Filter Paper; French Press - Filter Paper
UnK-1131	5.9008	0.010303	1.987	0.021956	Cold Brew - French Press; Filter Mesh - French Press; Filter Paper - French Press
UnK-817	5.8879	0.010381	1.9838	0.022091	Filter Paper - Filter Mesh; Filter Paper - French Press
UnK-669	5.8685	0.010498	1.9789	0.022306	French Press - Cold Brew; French Press - Filter Mesh; French Press - Filter Paper
UnK-1322	5.8667	0.010509	1.9784	0.022306	Cold Brew - Filter Mesh; Cold Brew - French Press; Filter Paper - Filter Mesh; Filter Paper - French Press
UnK-951	5.8596	0.010553	1.9766	0.022369	Cold Brew - Filter Paper; Cold Brew - French Press; Filter Mesh - Filter Paper
UnK-203	5.8538	0.010589	1.9752	0.022415	Cold Brew - French Press; Filter Mesh - French Press; Filter Paper - French Press
CSH_posESI #203	5.8438	0.01065	1.9726	0.022516	Filter Mesh - Cold Brew; Filter Paper - Cold Brew
UnK-812	5.8321	0.010723	1.9697	0.022639	Filter Paper - Filter Mesh; Filter Paper - French Press
UnK-982	5.8102	0.010861	1.9641	0.022899	Filter Paper - Cold Brew; Filter Paper - Filter Mesh; Filter Paper - French Press
UnK-720	5.7993	0.01093	1.9614	0.023016	Filter Mesh - Cold Brew; French Press - Cold Brew; French Press - Filter Paper
UnK-364	5.7885	0.010999	1.9586	0.023131	Filter Mesh - Cold Brew; Filter Paper - Cold Brew; French Press - Cold Brew
UnK-361	5.775	0.011087	1.9552	0.023284	French Press - Cold Brew; French Press - Filter Mesh; French Press - Filter Paper
UnK-1032	5.7583	0.011196	1.9509	0.023482	French Press - Filter Mesh; French Press - Filter Paper
UnK-1285	5.7519	0.011238	1.9493	0.023539	Cold Brew - Filter Mesh; Cold Brew - French Press; Filter Paper - French Press
UnK-1155	5.7319	0.011371	1.9442	0.02375	Cold Brew - French Press; Filter Paper - Filter Mesh; Filter Paper - French Press
UnK-1303	5.7311	0.011376	1.944	0.02375	Cold Brew - Filter Mesh; French Press - Filter Mesh; French Press - Filter Paper
UnK-161	5.7277	0.011399	1.9431	0.02375	Cold Brew - French Press; Filter Mesh - French Press; Filter Paper - French Press
UnK-381	5.7268	0.011405	1.9429	0.02375	Filter Mesh - Cold Brew; French Press - Cold Brew; French Press - Filter Paper
UnK-1294	5.7242	0.011423	1.9422	0.02375	Cold Brew - Filter Mesh; French Press - Filter Mesh
UnK-356	5.7234	0.011428	1.942	0.02375	French Press - Cold Brew; French Press - Filter Paper
UnK-743	5.7112	0.01151	1.9389	0.02389	Filter Mesh - Cold Brew; Filter Paper - Cold Brew; French Press - Cold Brew
UnK-1014	5.6472	0.011954	1.9225	0.024779	French Press - Cold Brew; French Press - Filter Mesh; French Press - Filter Paper
UnK-1439	5.6398	0.012007	1.9206	0.024856	Cold Brew - Filter Mesh; French Press - Filter Mesh; French Press - Filter Paper
UnK-860	5.6375	0.012024	1.92	0.024858	Filter Mesh - Cold Brew; French Press - Cold Brew; Filter Mesh - Filter Paper; French Press - Filter Paper
UnK-310	5.628	0.012092	1.9175	0.024966	Filter Mesh - Cold Brew; Filter Paper - Cold Brew; French Press - Cold Brew
UnK-973	5.6223	0.012133	1.916	0.025019	Cold Brew - French Press; Filter Paper - French Press
UnK-367	5.603	0.012273	1.9111	0.025275	Filter Paper - Cold Brew; French Press - Cold Brew; French Press - Filter Mesh
UnK-562	5.5978	0.012311	1.9097	0.025313	French Press - Cold Brew; French Press - Filter Paper
UnK-1173	5.5955	0.012327	1.9091	0.025313	Cold Brew - Filter Mesh; Filter Paper - Filter Mesh; French Press - Filter Mesh
UnK-1174	5.5918	0.012354	1.9082	0.025313	French Press - Cold Brew; French Press - Filter Mesh; French Press - Filter Paper
UnK-1459	5.5918	0.012355	1.9082	0.025313	Cold Brew - Filter Mesh; Cold Brew - French Press; Filter Paper - Filter Mesh; Filter Paper - French Press
UnK-1411	5.5466	0.012693	1.8964	0.025973	French Press - Cold Brew; French Press - Filter Mesh; French Press - Filter Paper
UnK-893	5.5393	0.012749	1.8945	0.026035	Cold Brew - Filter Mesh; Cold Brew - French Press; Filter Paper - French Press
UnK-1188	5.5383	0.012756	1.8943	0.026035	Filter Mesh - Cold Brew; Filter Paper - Cold Brew; Filter Mesh - French Press; Filter Paper - French Press
UnK-1203	5.4746	0.013255	1.8776	0.026989	Cold Brew - Filter Mesh; French Press - Filter Mesh
UnK-823	5.4741	0.013258	1.8775	0.026989	Cold Brew - Filter Mesh; Cold Brew - Filter Paper; Cold Brew - French Press
UnK-354	5.4701	0.013291	1.8765	0.026989	French Press - Cold Brew; Filter Mesh - Filter Paper; French Press - Filter Paper
UnK-455	5.47	0.013291	1.8764	0.026989	Filter Mesh - Cold Brew; French Press - Cold Brew; French Press - Filter Paper
UnK-172	5.4641	0.013339	1.8749	0.027051	Cold Brew - Filter Mesh; Cold Brew - French Press; Filter Paper - Filter Mesh; Filter Paper - French Press
UnK-520	5.4421	0.013517	1.8691	0.027358	French Press - Cold Brew; Filter Mesh - Filter Paper; French Press - Filter Paper
UnK-1358	5.4412	0.013524	1.8689	0.027358	Cold Brew - French Press; Filter Paper - Filter Mesh; Filter Paper - French Press
UnK-1371	5.4074	0.013804	1.86	0.027853	Cold Brew - Filter Mesh; Cold Brew - Filter Paper; French Press - Filter Mesh
UnK-616	5.4058	0.013818	1.8596	0.027853	Cold Brew - French Press; Filter Mesh - French Press; Filter Paper - French Press
UnK-1470	5.4053	0.013822	1.8594	0.027853	Cold Brew - Filter Mesh; Cold Brew - French Press; Filter Paper - French Press
UnK-1000	5.3916	0.013937	1.8558	0.028051	Filter Paper - Cold Brew; Filter Paper - Filter Mesh; Filter Paper - French Press
UnK-1484	5.3656	0.01416	1.8489	0.028446	Cold Brew - Filter Mesh; French Press - Filter Mesh
UnK-655	5.3645	0.014169	1.8486	0.028446	Cold Brew - French Press; Filter Paper - French Press
UnK-786	5.3602	0.014207	1.8475	0.028482	Filter Mesh - Cold Brew; French Press - Cold Brew; Filter Mesh - Filter Paper; French Press - Filter Paper
UnK-1242	5.3583	0.014223	1.847	0.028482	Cold Brew - Filter Mesh; French Press - Filter Mesh; French Press - Filter Paper
UnK-1443	5.3506	0.01429	1.845	0.028579	Cold Brew - Filter Mesh; Filter Paper - Filter Mesh; French Press - Filter Mesh
UnK-1245	5.3309	0.014463	1.8397	0.02889	Cold Brew - French Press; Filter Paper - Filter Mesh; Filter Paper - French Press
UnK-399	5.3275	0.014493	1.8388	0.028903	Filter Mesh - Filter Paper; French Press - Filter Paper
UnK-1451	5.3261	0.014506	1.8385	0.028903	Cold Brew - French Press; Filter Paper - Filter Mesh; Filter Paper - French Press
UnK-523	5.3208	0.014553	1.8371	0.02896	Filter Mesh - Cold Brew; French Press - Cold Brew; French Press - Filter Paper
UnK-494	5.3014	0.014727	1.8319	0.029271	Filter Paper - Cold Brew; French Press - Cold Brew
UnK-1254	5.2692	0.015021	1.8233	0.029818	Cold Brew - Filter Mesh; Filter Paper - Filter Mesh; French Press - Filter Mesh
UnK-243	5.2421	0.015273	1.8161	0.030281	French Press - Cold Brew; French Press - Filter Mesh; French Press - Filter Paper
UnK-634	5.2237	0.015448	1.8111	0.03059	Cold Brew - Filter Paper; French Press - Filter Mesh; French Press - Filter Paper
UnK-182	5.2003	0.015673	1.8048	0.030997	Filter Paper - Filter Mesh; Filter Paper - French Press
UnK-1259	5.1894	0.01578	1.8019	0.031169	French Press - Filter Mesh; French Press - Filter Paper
UnK-45	5.1577	0.016094	1.7933	0.031749	Cold Brew - Filter Mesh; Cold Brew - French Press; Filter Paper - Filter Mesh; Filter Paper - French Press
UnK-808	5.1535	0.016136	1.7922	0.031794	French Press - Cold Brew; French Press - Filter Mesh; French Press - Filter Paper
UnK-1160	5.1414	0.016258	1.7889	0.031965	Cold Brew - Filter Mesh; French Press - Filter Mesh; French Press - Filter Paper
UnK-171	5.1409	0.016263	1.7888	0.031965	Cold Brew - Filter Mesh; Cold Brew - Filter Paper; Cold Brew - French Press
UnK-1402	5.1363	0.01631	1.7876	0.032016	Cold Brew - Filter Mesh; French Press - Filter Mesh
UnK-1192	5.0956	0.01673	1.7765	0.032801	Cold Brew - French Press; Filter Paper - French Press
UnK-1360	5.0835	0.016858	1.7732	0.033011	Cold Brew - French Press; Filter Paper - French Press
TG (48:1)	5.054	0.017172	1.7652	0.033586	Cold Brew - Filter Mesh; French Press - Filter Mesh; French Press - Filter Paper
UnK-570	5.0268	0.017469	1.7577	0.034125	Filter Mesh - Filter Paper; French Press - Filter Paper
UnK-627	5.0224	0.017517	1.7565	0.034177	Filter Mesh - Cold Brew; French Press - Cold Brew; Filter Mesh - Filter Paper
UnK-618	5.0185	0.017561	1.7555	0.03422	Filter Paper - Filter Mesh; French Press - Filter Mesh
UnK-1233	4.9982	0.017787	1.7499	0.034618	Cold Brew - French Press; Filter Paper - French Press
UnK-387	4.9958	0.017814	1.7492	0.03463	Filter Mesh - Cold Brew; French Press - Cold Brew; Filter Mesh - Filter Paper; French Press - Filter Paper
UnK-646	4.9886	0.017895	1.7473	0.034745	Cold Brew - Filter Mesh; Cold Brew - French Press
UnK-988	4.983	0.017959	1.7457	0.034812	Cold Brew - Filter Mesh; Cold Brew - French Press
UnK-369	4.9817	0.017974	1.7454	0.034812	Cold Brew - French Press; Filter Mesh - French Press; Filter Paper - French Press
UnK-1068	4.9736	0.018066	1.7431	0.034949	Cold Brew - Filter Mesh; Cold Brew - French Press
UnK-271	4.9645	0.018171	1.7406	0.035109	Filter Paper - Cold Brew; Filter Paper - French Press
LPC (16:0)	4.9566	0.018263	1.7384	0.035243	Filter Paper - Cold Brew; Filter Paper - French Press
UnK-963	4.9515	0.018321	1.737	0.035313	Filter Paper - Cold Brew; Filter Paper - French Press
UnK-1108	4.9404	0.018451	1.734	0.035521	Cold Brew - French Press; Filter Paper - French Press
UnK-1214	4.9305	0.018568	1.7312	0.035703	French Press - Cold Brew; French Press - Filter Mesh; French Press - Filter Paper
UnK-923	4.925	0.018633	1.7297	0.035767	French Press - Cold Brew; French Press - Filter Mesh; French Press - Filter Paper
UnK-1423	4.9239	0.018646	1.7294	0.035767	Cold Brew - Filter Mesh; French Press - Filter Mesh
UnK-841	4.9099	0.018813	1.7255	0.036043	Filter Paper - French Press
UnK-195	4.8839	0.019128	1.7183	0.036603	Cold Brew - French Press; Filter Paper - French Press
UnK-1437	4.8785	0.019194	1.7168	0.036649	Cold Brew - Filter Mesh; Cold Brew - French Press; Filter Paper - French Press
UnK-1330	4.8782	0.019198	1.7167	0.036649	Cold Brew - French Press; Filter Mesh - French Press; Filter Paper - French Press
UnK-1352	4.8705	0.019293	1.7146	0.036785	Cold Brew - French Press; Filter Mesh - French Press; Filter Paper - French Press
UnK-748	4.8644	0.019368	1.7129	0.036885	French Press - Cold Brew; French Press - Filter Mesh; French Press - Filter Paper
UnK-166	4.8497	0.019552	1.7088	0.037191	Cold Brew - Filter Mesh; Cold Brew - French Press; Filter Paper - French Press
UnK-1139	4.8409	0.019663	1.7063	0.037358	French Press - Cold Brew; French Press - Filter Mesh; French Press - Filter Paper
UnK-884	4.8016	0.020166	1.6954	0.038268	Cold Brew - French Press; Filter Paper - French Press
UnK-112	4.7861	0.02037	1.691	0.038575	Filter Mesh - French Press; Filter Paper - French Press
UnK-285	4.7848	0.020386	1.6907	0.038575	French Press - Cold Brew; French Press - Filter Paper
UnK-395	4.7837	0.020401	1.6904	0.038575	French Press - Cold Brew; French Press - Filter Paper
UnK-63	4.7681	0.020609	1.686	0.038919	Cold Brew - Filter Mesh; French Press - Filter Mesh
TG (53:5)	4.7664	0.020631	1.6855	0.038919	French Press - Cold Brew; French Press - Filter Paper
UnK-1049	4.7575	0.02075	1.683	0.039097	French Press - Cold Brew; French Press - Filter Mesh; French Press - Filter Paper
UnK-160	4.7519	0.020826	1.6814	0.039193	Filter Paper - Cold Brew; Filter Paper - French Press
UnK-446	4.7133	0.021354	1.6705	0.040139	Filter Paper - Cold Brew; Filter Paper - Filter Mesh; Filter Paper - French Press
UnK-1143	4.7095	0.021408	1.6694	0.040193	French Press - Filter Mesh; French Press - Filter Paper
UnK-889	4.7021	0.021511	1.6673	0.040339	Cold Brew - Filter Mesh; Filter Paper - Filter Mesh; Filter Paper - French Press
UnK-488	4.6924	0.021648	1.6646	0.040548	Filter Mesh - Cold Brew; French Press - Cold Brew; French Press - Filter Paper
UnK-281	4.662	0.022081	1.656	0.041311	Filter Mesh - Cold Brew; French Press - Cold Brew
UnK-247	4.658	0.022139	1.6548	0.041371	Filter Mesh - Cold Brew; French Press - Cold Brew
UnK-538	4.6544	0.022191	1.6538	0.04142	French Press - Cold Brew; French Press - Filter Mesh; French Press - Filter Paper
UnK-1222	4.639	0.022417	1.6494	0.041792	Cold Brew - French Press; Filter Paper - French Press
UnK-631	4.637	0.022446	1.6489	0.041798	French Press - Cold Brew; Filter Mesh - Filter Paper; French Press - Filter Paper
UnK-500	4.6231	0.022652	1.6449	0.042132	French Press - Cold Brew; French Press - Filter Paper
UnK-1020	4.6016	0.022974	1.6388	0.042652	Filter Mesh - Cold Brew; Filter Paper - Cold Brew
UnK-1335	4.6009	0.022985	1.6386	0.042652	French Press - Cold Brew; French Press - Filter Mesh; French Press - Filter Paper
UnK-64	4.5943	0.023085	1.6367	0.042787	Cold Brew - Filter Mesh; Cold Brew - French Press
UnK-89	4.5912	0.023132	1.6358	0.042826	Cold Brew - French Press
UnK-1198	4.587	0.023197	1.6346	0.042896	Cold Brew - Filter Mesh; French Press - Filter Mesh
UnK-324	4.5784	0.023328	1.6321	0.043088	Filter Mesh - Cold Brew; Filter Paper - Cold Brew
UnK-1446	4.5571	0.02366	1.626	0.04365	Cold Brew - French Press; Filter Paper - French Press
UnK-742	4.5387	0.02395	1.6207	0.044134	Filter Mesh - Cold Brew; French Press - Cold Brew; French Press - Filter Paper
UnK-332	4.5233	0.024196	1.6163	0.044536	French Press - Cold Brew; French Press - Filter Mesh
UnK-41	4.5065	0.024468	1.6114	0.044985	French Press - Filter Mesh; French Press - Filter Paper
UnK-967	4.4751	0.024984	1.6023	0.045881	Cold Brew - French Press; Filter Mesh - French Press; Filter Paper - French Press
UnK-527	4.4611	0.025219	1.5983	0.046259	Cold Brew - Filter Mesh; Cold Brew - French Press
UnK-1390	4.4574	0.025282	1.5972	0.046302	Filter Paper - French Press
UnK-1200	4.4563	0.0253	1.5969	0.046302	Cold Brew - Filter Mesh; French Press - Filter Mesh
UnK-301	4.447	0.025459	1.5942	0.046538	French Press - Cold Brew; French Press - Filter Paper
UnK-1504	4.4443	0.025504	1.5934	0.046568	Cold Brew - Filter Mesh; Filter Paper - Filter Mesh; French Press - Filter Mesh
UnK-827	4.4405	0.02557	1.5923	0.046634	Cold Brew - Filter Mesh; Cold Brew - French Press; Filter Paper - Filter Mesh; Filter Paper - French Press
UnK-1064	4.4353	0.025659	1.5908	0.046743	French Press - Filter Mesh; French Press - Filter Paper
UnK-788	4.4255	0.025829	1.5879	0.046966	French Press - Cold Brew; French Press - Filter Mesh; French Press - Filter Paper
UnK-91	4.4248	0.02584	1.5877	0.046966	French Press - Cold Brew; French Press - Filter Paper
UnK-405	4.4178	0.025962	1.5857	0.0471	French Press - Cold Brew; Filter Mesh - Filter Paper; French Press - Filter Paper
UnK-939	4.4171	0.025973	1.5855	0.0471	Cold Brew - Filter Mesh; Filter Paper - Filter Mesh; French Press - Filter Mesh
UnK-393	4.4149	0.026012	1.5848	0.047117	Cold Brew - French Press; Filter Paper - French Press
UnK-976	4.4129	0.026047	1.5842	0.047127	Cold Brew - Filter Mesh; Cold Brew - Filter Paper; Cold Brew - French Press
UnK-809	4.4057	0.026174	1.5821	0.047303	French Press - Cold Brew; French Press - Filter Paper
UnK-1175	4.4028	0.026225	1.5813	0.047342	French Press - Cold Brew; French Press - Filter Mesh; French Press - Filter Paper
UnK-1246	4.3863	0.026517	1.5765	0.047814	Cold Brew - French Press; Filter Paper - French Press
UnK-759	4.3747	0.026726	1.5731	0.048128	French Press - Cold Brew; French Press - Filter Paper
UnK-1291	4.3733	0.026751	1.5727	0.048128	Cold Brew - French Press; Filter Paper - French Press
UnK-125	4.3612	0.026971	1.5691	0.048468	Filter Mesh - Cold Brew; French Press - Cold Brew; French Press - Filter Paper
TG (50:5)	4.3585	0.02702	1.5683	0.048502	French Press - Cold Brew; French Press - Filter Mesh; French Press - Filter Paper
TG (52:0)	4.3563	0.02706	1.5677	0.048519	Cold Brew - Filter Mesh; French Press - Filter Mesh; French Press - Filter Paper
PC (32:0)	4.3449	0.02727	1.5643	0.048841	Filter Mesh - Cold Brew; Filter Paper - Cold Brew; French Press - Cold Brew
UnK-1368	4.3148	0.027832	1.5555	0.049791	Cold Brew - Filter Mesh; French Press - Filter Mesh; French Press - Filter Paper

## Sheet: Lipids negative
Brewing effect on lipids (negative clustering, known and unknown)
Lipids (negative clustering)	f.value	p.value	-log10(p)	FDR	Fisher's LSD
UnK-999	313.22	1.1726e-11	10.931	3.3101e-08	Cold Brew - Filter Mesh; Cold Brew - Filter Paper; Cold Brew - French Press; Filter Paper - Filter Mesh; Filter Mesh - French Press; Filter Paper - French Press
UnK-288	237.22	6.0545e-11	10.218	6.9906e-08	Cold Brew - Filter Mesh; Cold Brew - Filter Paper; Cold Brew - French Press; Filter Paper - Filter Mesh; Filter Mesh - French Press; Filter Paper - French Press
UnK-782	229.12	7.4289e-11	10.129	6.9906e-08	Cold Brew - Filter Mesh; Cold Brew - Filter Paper; Cold Brew - French Press; Filter Paper - Filter Mesh; Filter Mesh - French Press; Filter Paper - French Press
UnK-110	212.8	1.1478e-10	9.9401	8.1004e-08	Cold Brew - Filter Mesh; Cold Brew - Filter Paper; Cold Brew - French Press; Filter Paper - Filter Mesh; Filter Mesh - French Press; Filter Paper - French Press
UnK-1161	201.71	1.5721e-10	9.8035	8.8762e-08	Filter Mesh - Cold Brew; Cold Brew - Filter Paper; French Press - Cold Brew; Filter Mesh - Filter Paper; French Press - Filter Mesh; French Press - Filter Paper
UnK-19	194.81	1.9285e-10	9.7148	9.0734e-08	Cold Brew - Filter Mesh; Cold Brew - Filter Paper; Cold Brew - French Press; Filter Paper - Filter Mesh; Filter Mesh - French Press; Filter Paper - French Press
UnK-869	184.13	2.6843e-10	9.5712	1.0825e-07	Cold Brew - Filter Mesh; Cold Brew - Filter Paper; Cold Brew - French Press; Filter Paper - Filter Mesh; Filter Mesh - French Press; Filter Paper - French Press
UnK-974	177.42	3.3366e-10	9.4767	1.1565e-07	Cold Brew - Filter Mesh; Cold Brew - Filter Paper; Cold Brew - French Press; Filter Paper - Filter Mesh; Filter Mesh - French Press; Filter Paper - French Press
UnK-855	173.61	3.7891e-10	9.4215	1.1565e-07	Filter Mesh - Cold Brew; Filter Paper - Cold Brew; French Press - Cold Brew; Filter Mesh - Filter Paper; French Press - Filter Mesh; French Press - Filter Paper
UnK-669	170.67	4.1872e-10	9.3781	1.1565e-07	Cold Brew - Filter Mesh; Cold Brew - Filter Paper; Cold Brew - French Press; Filter Paper - Filter Mesh; Filter Mesh - French Press; Filter Paper - French Press
UnK-721	168.55	4.5064e-10	9.3462	1.1565e-07	Filter Mesh - Cold Brew; Filter Paper - Cold Brew; French Press - Cold Brew; Filter Mesh - Filter Paper; French Press - Filter Mesh; French Press - Filter Paper
UnK-661	161.15	5.8591e-10	9.2322	1.2094e-07	Cold Brew - Filter Mesh; Cold Brew - Filter Paper; Cold Brew - French Press; Filter Paper - Filter Mesh; Filter Mesh - French Press; Filter Paper - French Press
UnK-125	160.94	5.9024e-10	9.229	1.2094e-07	Cold Brew - Filter Mesh; Cold Brew - Filter Paper; Cold Brew - French Press; Filter Paper - Filter Mesh; Filter Mesh - French Press; Filter Paper - French Press
UnK-649	160.5	5.9979e-10	9.222	1.2094e-07	Cold Brew - Filter Mesh; Cold Brew - Filter Paper; Cold Brew - French Press; Filter Paper - Filter Mesh; Filter Mesh - French Press; Filter Paper - French Press
UnK-1955	158.15	6.538e-10	9.1846	1.2305e-07	Cold Brew - Filter Mesh; Cold Brew - Filter Paper; Cold Brew - French Press; Filter Paper - Filter Mesh; Filter Mesh - French Press; Filter Paper - French Press
UnK-306	151.85	8.2885e-10	9.0815	1.4474e-07	Cold Brew - Filter Mesh; Cold Brew - Filter Paper; Cold Brew - French Press; Filter Paper - Filter Mesh; Filter Mesh - French Press; Filter Paper - French Press
UnK-593	149.47	9.0898e-10	9.0414	1.4474e-07	Cold Brew - Filter Mesh; Cold Brew - Filter Paper; Cold Brew - French Press; Filter Paper - Filter Mesh; Filter Mesh - French Press; Filter Paper - French Press
UnK-108	149.08	9.2291e-10	9.0348	1.4474e-07	Filter Mesh - Cold Brew; Cold Brew - Filter Paper; French Press - Cold Brew; Filter Mesh - Filter Paper; French Press - Filter Mesh; French Press - Filter Paper
UnK-1196	146.23	1.0329e-09	8.9859	1.4708e-07	Cold Brew - Filter Mesh; Cold Brew - Filter Paper; Cold Brew - French Press; Filter Paper - Filter Mesh; Filter Mesh - French Press; Filter Paper - French Press
UnK-129	145.83	1.0495e-09	8.979	1.4708e-07	Cold Brew - Filter Mesh; Cold Brew - Filter Paper; Cold Brew - French Press; Filter Paper - Filter Mesh; Filter Mesh - French Press; Filter Paper - French Press
UnK-57	144.79	1.0941e-09	8.9609	1.4708e-07	Cold Brew - Filter Mesh; Cold Brew - Filter Paper; Cold Brew - French Press; Filter Paper - Filter Mesh; Filter Mesh - French Press; Filter Paper - French Press
UnK-18	142.7	1.1911e-09	8.924	1.5284e-07	Cold Brew - Filter Mesh; Cold Brew - Filter Paper; Cold Brew - French Press; Filter Paper - Filter Mesh; Filter Mesh - French Press; Filter Paper - French Press
UnK-821	139.96	1.3333e-09	8.8751	1.5665e-07	Cold Brew - Filter Mesh; Cold Brew - Filter Paper; Cold Brew - French Press; Filter Paper - Filter Mesh; Filter Mesh - French Press; Filter Paper - French Press
UnK-643	139.88	1.3378e-09	8.8736	1.5665e-07	Cold Brew - Filter Mesh; Cold Brew - Filter Paper; Cold Brew - French Press; Filter Paper - Filter Mesh; Filter Mesh - French Press; Filter Paper - French Press
UnK-294	139.01	1.3873e-09	8.8578	1.5665e-07	Cold Brew - Filter Mesh; Cold Brew - French Press; Filter Paper - Filter Mesh; Filter Mesh - French Press; Filter Paper - French Press
UnK-325	137.88	1.4545e-09	8.8373	1.5792e-07	Cold Brew - Filter Mesh; Cold Brew - Filter Paper; Cold Brew - French Press; Filter Paper - Filter Mesh; Filter Mesh - French Press; Filter Paper - French Press
UnK-403	136.74	1.5266e-09	8.8163	1.5962e-07	Cold Brew - Filter Mesh; Cold Brew - French Press; Filter Paper - Filter Mesh; Filter Mesh - French Press; Filter Paper - French Press
UnK-276	135.86	1.585e-09	8.8	1.598e-07	Cold Brew - Filter Mesh; Filter Paper - Cold Brew; Cold Brew - French Press; Filter Paper - Filter Mesh; Filter Mesh - French Press; Filter Paper - French Press
UnK-663	132.95	1.7981e-09	8.7452	1.7504e-07	Cold Brew - Filter Mesh; Cold Brew - Filter Paper; Cold Brew - French Press; Filter Paper - Filter Mesh; Filter Mesh - French Press; Filter Paper - French Press
UnK-107	132.17	1.8603e-09	8.7304	1.7505e-07	Filter Mesh - Cold Brew; French Press - Cold Brew; Filter Mesh - Filter Paper; French Press - Filter Mesh; French Press - Filter Paper
UnK-317	129.58	2.0874e-09	8.6804	1.9009e-07	Cold Brew - Filter Mesh; Cold Brew - French Press; Filter Paper - Filter Mesh; Filter Mesh - French Press; Filter Paper - French Press
UnK-1434	128.69	2.1719e-09	8.6632	1.916e-07	Cold Brew - Filter Mesh; Cold Brew - French Press; Filter Paper - Filter Mesh; Filter Mesh - French Press; Filter Paper - French Press
UnK-1821	127.16	2.3287e-09	8.6329	1.9921e-07	Cold Brew - Filter Mesh; Cold Brew - Filter Paper; Cold Brew - French Press; Filter Paper - Filter Mesh; Filter Mesh - French Press; Filter Paper - French Press
UnK-13	126.25	2.4278e-09	8.6148	2.0087e-07	Filter Mesh - Cold Brew; Filter Paper - Cold Brew; French Press - Cold Brew; Filter Mesh - Filter Paper; French Press - Filter Mesh; French Press - Filter Paper
FA (20:0) (arachidic acid)	125.69	2.4905e-09	8.6037	2.0087e-07	Filter Mesh - Cold Brew; Cold Brew - Filter Paper; French Press - Cold Brew; Filter Mesh - Filter Paper; French Press - Filter Mesh; French Press - Filter Paper
UnK-242	124.6	2.6203e-09	8.5817	2.0547e-07	Cold Brew - Filter Mesh; Filter Paper - Cold Brew; Cold Brew - French Press; Filter Paper - Filter Mesh; Filter Mesh - French Press; Filter Paper - French Press
UnK-723	123.08	2.8137e-09	8.5507	2.1293e-07	Cold Brew - Filter Mesh; Cold Brew - Filter Paper; Cold Brew - French Press; Filter Paper - Filter Mesh; Filter Mesh - French Press; Filter Paper - French Press
UnK-843	122.68	2.8662e-09	8.5427	2.1293e-07	Cold Brew - Filter Mesh; Cold Brew - French Press; Filter Paper - Filter Mesh; Filter Mesh - French Press; Filter Paper - French Press
UnK-587	120.54	3.1754e-09	8.4982	2.2985e-07	Cold Brew - Filter Mesh; Cold Brew - French Press; Filter Paper - Filter Mesh; Filter Mesh - French Press; Filter Paper - French Press
UnK-2135	119.71	3.3042e-09	8.4809	2.3319e-07	Cold Brew - Filter Mesh; Cold Brew - Filter Paper; Cold Brew - French Press; Filter Paper - Filter Mesh; Filter Mesh - French Press; Filter Paper - French Press
UnK-77	117.89	3.6106e-09	8.4424	2.4376e-07	Filter Mesh - Cold Brew; Filter Paper - Cold Brew; French Press - Cold Brew; Filter Mesh - Filter Paper; French Press - Filter Mesh; French Press - Filter Paper
UnK-194	117.8	3.6267e-09	8.4405	2.4376e-07	Filter Mesh - Cold Brew; Filter Paper - Cold Brew; French Press - Cold Brew; Filter Mesh - Filter Paper; French Press - Filter Mesh; French Press - Filter Paper
UnK-614	116.48	3.8707e-09	8.4122	2.45e-07	Filter Mesh - Cold Brew; Cold Brew - Filter Paper; Cold Brew - French Press; Filter Mesh - Filter Paper; Filter Mesh - French Press; Filter Paper - French Press
UnK-708	116.24	3.9177e-09	8.407	2.45e-07	Cold Brew - Filter Mesh; Cold Brew - Filter Paper; Cold Brew - French Press; Filter Paper - Filter Mesh; Filter Mesh - French Press; Filter Paper - French Press
UnK-350	116.06	3.9531e-09	8.4031	2.45e-07	Filter Mesh - Cold Brew; Filter Paper - Cold Brew; French Press - Cold Brew; Filter Mesh - Filter Paper; French Press - Filter Mesh; French Press - Filter Paper
UnK-1590	115.59	4.0464e-09	8.3929	2.45e-07	Cold Brew - Filter Mesh; Cold Brew - Filter Paper; Cold Brew - French Press; Filter Paper - Filter Mesh; Filter Mesh - French Press; Filter Paper - French Press
UnK-151	115.43	4.079e-09	8.3894	2.45e-07	Cold Brew - Filter Mesh; Cold Brew - French Press; Filter Paper - Filter Mesh; Filter Mesh - French Press; Filter Paper - French Press
UnK-2674	114.55	4.2646e-09	8.3701	2.461e-07	Cold Brew - Filter Mesh; French Press - Cold Brew; French Press - Filter Mesh; French Press - Filter Paper
UnK-1065	114.28	4.3228e-09	8.3642	2.461e-07	Cold Brew - Filter Mesh; Cold Brew - Filter Paper; Cold Brew - French Press; Filter Paper - Filter Mesh; Filter Mesh - French Press; Filter Paper - French Press
UnK-2	114.12	4.3589e-09	8.3606	2.461e-07	Cold Brew - Filter Mesh; Cold Brew - Filter Paper; Cold Brew - French Press; Filter Paper - Filter Mesh; Filter Mesh - French Press; Filter Paper - French Press
UnK-697	111.48	4.9894e-09	8.302	2.7219e-07	Cold Brew - Filter Mesh; Cold Brew - Filter Paper; Cold Brew - French Press; Filter Paper - Filter Mesh; Filter Mesh - French Press; Filter Paper - French Press
UnK-188	111.2	5.0614e-09	8.2957	2.7219e-07	Cold Brew - Filter Mesh; Cold Brew - Filter Paper; Cold Brew - French Press; Filter Paper - Filter Mesh; Filter Mesh - French Press; Filter Paper - French Press
UnK-510	111.02	5.1102e-09	8.2916	2.7219e-07	Cold Brew - Filter Mesh; Cold Brew - Filter Paper; Cold Brew - French Press; Filter Paper - Filter Mesh; Filter Mesh - French Press; Filter Paper - French Press
UnK-619	109.86	5.4291e-09	8.2653	2.8382e-07	Cold Brew - Filter Mesh; Cold Brew - French Press; Filter Paper - Filter Mesh; Filter Mesh - French Press; Filter Paper - French Press
UnK-1524	108.66	5.786e-09	8.2376	2.9698e-07	Filter Mesh - Cold Brew; Cold Brew - Filter Paper; French Press - Cold Brew; Filter Mesh - Filter Paper; French Press - Filter Mesh; French Press - Filter Paper
UnK-866	104.93	7.077e-09	8.1502	3.5675e-07	Filter Mesh - Cold Brew; French Press - Cold Brew; Filter Mesh - Filter Paper; French Press - Filter Mesh; French Press - Filter Paper
UnK-780	104.54	7.2278e-09	8.141	3.5797e-07	Cold Brew - Filter Mesh; Cold Brew - Filter Paper; Cold Brew - French Press; Filter Paper - Filter Mesh; Filter Mesh - French Press; Filter Paper - French Press
UnK-225	104.17	7.3804e-09	8.1319	3.5826e-07	Cold Brew - Filter Mesh; Cold Brew - French Press; Filter Paper - Filter Mesh; Filter Mesh - French Press; Filter Paper - French Press
UnK-509	103.91	7.4876e-09	8.1257	3.5826e-07	Filter Mesh - Cold Brew; Filter Paper - Cold Brew; French Press - Cold Brew; Filter Mesh - Filter Paper; French Press - Filter Mesh; French Press - Filter Paper
UnK-292	102.88	7.9268e-09	8.1009	3.7296e-07	Filter Mesh - Cold Brew; Filter Paper - Cold Brew; French Press - Cold Brew; Filter Mesh - Filter Paper; French Press - Filter Mesh; French Press - Filter Paper
UnK-10	102.21	8.2334e-09	8.0844	3.8103e-07	Cold Brew - Filter Mesh; Cold Brew - Filter Paper; Cold Brew - French Press; Filter Paper - Filter Mesh; Filter Mesh - French Press; Filter Paper - French Press
UnK-106	101.85	8.4e-09	8.0757	3.8247e-07	Cold Brew - Filter Mesh; Cold Brew - French Press; Filter Paper - Filter Mesh; Filter Mesh - French Press; Filter Paper - French Press
UnK-79	100.79	8.9212e-09	8.0496	3.9976e-07	Cold Brew - Filter Mesh; Cold Brew - Filter Paper; Cold Brew - French Press; Filter Paper - Filter Mesh; Filter Mesh - French Press; Filter Paper - French Press
UnK-31	100.36	9.1447e-09	8.0388	4.0193e-07	Filter Mesh - Cold Brew; French Press - Cold Brew; Filter Mesh - Filter Paper; French Press - Filter Mesh; French Press - Filter Paper
UnK-960	99.944	9.3656e-09	8.0285	4.0193e-07	Cold Brew - Filter Mesh; Cold Brew - Filter Paper; Cold Brew - French Press; Filter Paper - Filter Mesh; Filter Mesh - French Press; Filter Paper - French Press
UnK-777	99.477	9.6212e-09	8.0168	4.0193e-07	Cold Brew - Filter Mesh; Cold Brew - Filter Paper; Cold Brew - French Press; Filter Paper - Filter Mesh; Filter Mesh - French Press; Filter Paper - French Press
UnK-287	99.4	9.664e-09	8.0148	4.0193e-07	Cold Brew - Filter Mesh; Cold Brew - Filter Paper; Cold Brew - French Press; Filter Paper - Filter Mesh; Filter Mesh - French Press; Filter Paper - French Press
UnK-3	99.369	9.6817e-09	8.014	4.0193e-07	Cold Brew - Filter Mesh; Cold Brew - French Press; Filter Paper - Filter Mesh; Filter Mesh - French Press; Filter Paper - French Press
UnK-702	97.821	1.0596e-08	7.9748	4.3352e-07	Cold Brew - Filter Mesh; Cold Brew - Filter Paper; Cold Brew - French Press; Filter Paper - Filter Mesh; Filter Mesh - French Press; Filter Paper - French Press
UnK-229	97.205	1.0988e-08	7.9591	4.4314e-07	Cold Brew - Filter Mesh; Cold Brew - French Press; Filter Paper - Filter Mesh; Filter Mesh - French Press; Filter Paper - French Press
UnK-605	96.625	1.1372e-08	7.9442	4.5217e-07	Cold Brew - Filter Mesh; Cold Brew - French Press; Filter Paper - Filter Mesh; Filter Mesh - French Press; Filter Paper - French Press
UnK-205	96.294	1.1599e-08	7.9356	4.5476e-07	Filter Mesh - Cold Brew; Cold Brew - Filter Paper; French Press - Cold Brew; Filter Mesh - Filter Paper; French Press - Filter Mesh; French Press - Filter Paper
UnK-706	95.908	1.1869e-08	7.9256	4.59e-07	Cold Brew - Filter Mesh; Cold Brew - French Press; Filter Paper - Filter Mesh; Filter Mesh - French Press; Filter Paper - French Press
UnK-1188	95.591	1.2097e-08	7.9173	4.6148e-07	Cold Brew - Filter Mesh; Cold Brew - Filter Paper; Cold Brew - French Press; Filter Paper - Filter Mesh; Filter Mesh - French Press; Filter Paper - French Press
UnK-1546	90.518	1.6539e-08	7.7815	6.2253e-07	Cold Brew - Filter Mesh; Cold Brew - Filter Paper; Cold Brew - French Press; Filter Paper - Filter Mesh; Filter Mesh - French Press; Filter Paper - French Press
UnK-182	89.314	1.7857e-08	7.7482	6.6298e-07	Cold Brew - Filter Mesh; Cold Brew - Filter Paper; Cold Brew - French Press; Filter Paper - Filter Mesh; Filter Mesh - French Press; Filter Paper - French Press
UnK-540	89.118	1.8083e-08	7.7427	6.6298e-07	Cold Brew - Filter Mesh; Cold Brew - Filter Paper; Cold Brew - French Press; Filter Paper - Filter Mesh; Filter Mesh - French Press; Filter Paper - French Press
UnK-1057	88.253	1.9121e-08	7.7185	6.7893e-07	Cold Brew - Filter Mesh; Cold Brew - Filter Paper; Cold Brew - French Press; Filter Paper - Filter Mesh; Filter Mesh - French Press; Filter Paper - French Press
FA (18:1) (oleic acid)	88.099	1.9313e-08	7.7141	6.7893e-07	Filter Mesh - Cold Brew; French Press - Cold Brew; Filter Mesh - Filter Paper; French Press - Filter Mesh; French Press - Filter Paper
UnK-338	87.943	1.9509e-08	7.7098	6.7893e-07	Cold Brew - Filter Mesh; Cold Brew - Filter Paper; Cold Brew - French Press; Filter Paper - Filter Mesh; Filter Mesh - French Press; Filter Paper - French Press
UnK-217	87.918	1.9541e-08	7.709	6.7893e-07	Cold Brew - Filter Mesh; Cold Brew - Filter Paper; Cold Brew - French Press; Filter Paper - Filter Mesh; Filter Mesh - French Press; Filter Paper - French Press
UnK-146	87.778	1.9721e-08	7.7051	6.7893e-07	Filter Mesh - Cold Brew; Cold Brew - Filter Paper; French Press - Cold Brew; Filter Mesh - Filter Paper; French Press - Filter Mesh; French Press - Filter Paper
UnK-207	87.486	2.01e-08	7.6968	6.8363e-07	Filter Mesh - Cold Brew; Cold Brew - Filter Paper; French Press - Cold Brew; Filter Mesh - Filter Paper; French Press - Filter Mesh; French Press - Filter Paper
UnK-166	85.744	2.2549e-08	7.6469	7.5781e-07	Filter Mesh - Cold Brew; Filter Paper - Cold Brew; French Press - Cold Brew; Filter Mesh - Filter Paper; French Press - Filter Mesh; French Press - Filter Paper
UnK-53	85.558	2.2831e-08	7.6415	7.5825e-07	Cold Brew - Filter Mesh; Cold Brew - French Press; Filter Paper - Filter Mesh; Filter Mesh - French Press; Filter Paper - French Press
UnK-2247	84.637	2.4286e-08	7.6146	7.9722e-07	Cold Brew - Filter Mesh; Cold Brew - Filter Paper; Cold Brew - French Press; Filter Paper - Filter Mesh; Filter Mesh - French Press; Filter Paper - French Press
UnK-181	84.459	2.458e-08	7.6094	7.9757e-07	Cold Brew - Filter Mesh; Cold Brew - Filter Paper; Cold Brew - French Press; Filter Paper - Filter Mesh; Filter Mesh - French Press; Filter Paper - French Press
UnK-1191	83.296	2.6605e-08	7.575	8.5346e-07	Cold Brew - Filter Mesh; Cold Brew - Filter Paper; Filter Paper - Filter Mesh; French Press - Filter Mesh; French Press - Filter Paper
UnK-969	83.008	2.7135e-08	7.5665	8.6069e-07	Filter Mesh - Cold Brew; Filter Paper - Cold Brew; French Press - Cold Brew; Filter Mesh - Filter Paper; French Press - Filter Mesh; French Press - Filter Paper
UnK-189	82.739	2.7643e-08	7.5584	8.6082e-07	Filter Mesh - Cold Brew; Cold Brew - Filter Paper; French Press - Cold Brew; Filter Mesh - Filter Paper; French Press - Filter Mesh; French Press - Filter Paper
UnK-469	82.683	2.7749e-08	7.5568	8.6082e-07	Cold Brew - Filter Mesh; Cold Brew - French Press; Filter Paper - Filter Mesh; Filter Mesh - French Press; Filter Paper - French Press
UnK-791	82.45	2.8198e-08	7.5498	8.6526e-07	Cold Brew - Filter Mesh; Cold Brew - Filter Paper; Cold Brew - French Press; Filter Paper - Filter Mesh; Filter Mesh - French Press; Filter Paper - French Press
UnK-1372	81.492	3.0141e-08	7.5208	9.0609e-07	Filter Mesh - Cold Brew; Cold Brew - French Press; Filter Mesh - Filter Paper; Filter Mesh - French Press; Filter Paper - French Press
UnK-2605	81.284	3.0583e-08	7.5145	9.0609e-07	Cold Brew - Filter Mesh; Cold Brew - Filter Paper; Cold Brew - French Press; Filter Paper - Filter Mesh; Filter Mesh - French Press; Filter Paper - French Press
UnK-154	80.943	3.1327e-08	7.5041	9.0609e-07	Cold Brew - Filter Mesh; Cold Brew - French Press; Filter Paper - Filter Mesh; Filter Mesh - French Press; Filter Paper - French Press
UnK-220	80.601	3.209e-08	7.4936	9.0609e-07	Cold Brew - Filter Mesh; Cold Brew - French Press; Filter Paper - Filter Mesh; Filter Mesh - French Press; Filter Paper - French Press
UnK-1529	80.587	3.2122e-08	7.4932	9.0609e-07	Filter Mesh - Cold Brew; Cold Brew - Filter Paper; French Press - Cold Brew; Filter Mesh - Filter Paper; French Press - Filter Mesh; French Press - Filter Paper
FA (22:0) (behenic acid)	80.577	3.2145e-08	7.4929	9.0609e-07	Cold Brew - Filter Paper; French Press - Cold Brew; Filter Mesh - Filter Paper; French Press - Filter Mesh; French Press - Filter Paper
UnK-2306	80.537	3.2237e-08	7.4916	9.0609e-07	Cold Brew - Filter Mesh; Cold Brew - Filter Paper; Cold Brew - French Press; Filter Paper - Filter Mesh; Filter Mesh - French Press; Filter Paper - French Press
UnK-23	80.404	3.2542e-08	7.4876	9.0609e-07	Cold Brew - Filter Mesh; Filter Paper - Cold Brew; Cold Brew - French Press; Filter Paper - Filter Mesh; Filter Mesh - French Press; Filter Paper - French Press
UnK-117	80.396	3.2559e-08	7.4873	9.0609e-07	Filter Mesh - Cold Brew; Filter Paper - Cold Brew; French Press - Cold Brew; Filter Mesh - Filter Paper; French Press - Filter Mesh; French Press - Filter Paper
UnK-44	80.318	3.2739e-08	7.4849	9.0609e-07	Filter Mesh - Cold Brew; Filter Paper - Cold Brew; French Press - Cold Brew; Filter Mesh - Filter Paper; French Press - Filter Mesh; French Press - Filter Paper
UnK-565	79.611	3.4431e-08	7.4631	9.3852e-07	Cold Brew - Filter Mesh; Cold Brew - Filter Paper; Cold Brew - French Press; Filter Paper - Filter Mesh; Filter Paper - French Press
UnK-1288	79.552	3.4575e-08	7.4612	9.3852e-07	Cold Brew - Filter Mesh; Filter Paper - Cold Brew; Cold Brew - French Press; Filter Paper - Filter Mesh; Filter Mesh - French Press; Filter Paper - French Press
UnK-1251	79.1	3.5716e-08	7.4471	9.6025e-07	Cold Brew - Filter Mesh; Cold Brew - Filter Paper; Cold Brew - French Press; Filter Paper - Filter Mesh; Filter Paper - French Press
UnK-2537	78.903	3.6225e-08	7.441	9.6475e-07	Cold Brew - Filter Mesh; Cold Brew - French Press; Filter Paper - Filter Mesh; Filter Mesh - French Press; Filter Paper - French Press
UnK-1162	78.714	3.6722e-08	7.4351	9.6885e-07	Cold Brew - Filter Mesh; Cold Brew - French Press; Filter Paper - Filter Mesh; Filter Mesh - French Press; Filter Paper - French Press
UnK-273	78.079	3.8456e-08	7.415	1.0052e-06	Cold Brew - Filter Mesh; Cold Brew - French Press; Filter Paper - Filter Mesh; Filter Mesh - French Press; Filter Paper - French Press
UnK-383	77.123	4.1244e-08	7.3846	1.0682e-06	Filter Mesh - Cold Brew; French Press - Cold Brew; Filter Mesh - Filter Paper; French Press - Filter Mesh; French Press - Filter Paper
UnK-809	76.851	4.2081e-08	7.3759	1.0799e-06	Cold Brew - Filter Mesh; Cold Brew - French Press; Filter Paper - Filter Mesh; Filter Mesh - French Press; Filter Paper - French Press
UnK-14	76.393	4.3534e-08	7.3612	1.1072e-06	Filter Mesh - Cold Brew; Filter Paper - Cold Brew; French Press - Cold Brew; Filter Mesh - Filter Paper; French Press - Filter Mesh; French Press - Filter Paper
UnK-286	76.164	4.4283e-08	7.3538	1.1162e-06	Filter Mesh - Cold Brew; French Press - Cold Brew; Filter Mesh - Filter Paper; French Press - Filter Mesh; French Press - Filter Paper
UnK-429	75.975	4.4913e-08	7.3476	1.1211e-06	Cold Brew - Filter Mesh; Cold Brew - Filter Paper; Cold Brew - French Press; Filter Paper - Filter Mesh; Filter Paper - French Press
UnK-168	75.869	4.5271e-08	7.3442	1.1211e-06	Cold Brew - Filter Mesh; Cold Brew - Filter Paper; Cold Brew - French Press; Filter Paper - Filter Mesh; Filter Mesh - French Press; Filter Paper - French Press
UnK-1621	75.697	4.5858e-08	7.3386	1.1257e-06	Filter Mesh - Cold Brew; Cold Brew - Filter Paper; French Press - Cold Brew; Filter Mesh - Filter Paper; French Press - Filter Mesh; French Press - Filter Paper
UnK-922	75.053	4.8135e-08	7.3175	1.1714e-06	Cold Brew - Filter Mesh; Cold Brew - Filter Paper; Cold Brew - French Press; Filter Paper - Filter Mesh; Filter Mesh - French Press; Filter Paper - French Press
UnK-711	74.839	4.8922e-08	7.3105	1.1804e-06	Filter Mesh - Cold Brew; French Press - Cold Brew; Filter Mesh - Filter Paper; French Press - Filter Mesh; French Press - Filter Paper
UnK-1391	74.53	5.0085e-08	7.3003	1.1857e-06	Cold Brew - Filter Mesh; Cold Brew - French Press; Filter Paper - Filter Mesh; Filter Mesh - French Press; Filter Paper - French Press
UnK-1443	74.478	5.0285e-08	7.2986	1.1857e-06	Cold Brew - Filter Mesh; French Press - Cold Brew; French Press - Filter Mesh; French Press - Filter Paper
UnK-761	74.447	5.0403e-08	7.2975	1.1857e-06	Cold Brew - Filter Mesh; Cold Brew - Filter Paper; Cold Brew - French Press; Filter Paper - Filter Mesh; Filter Mesh - French Press; Filter Paper - French Press
UnK-944	72.928	5.6651e-08	7.2468	1.3217e-06	Cold Brew - Filter Mesh; Cold Brew - Filter Paper; Cold Brew - French Press; Filter Paper - Filter Mesh; Filter Mesh - French Press; Filter Paper - French Press
FA (20:1) (eicosenoic acid)	72.376	5.9142e-08	7.2281	1.3685e-06	Filter Mesh - Cold Brew; French Press - Cold Brew; Filter Mesh - Filter Paper; French Press - Filter Mesh; French Press - Filter Paper
UnK-1348	72.051	6.0667e-08	7.217	1.3924e-06	Cold Brew - Filter Mesh; Cold Brew - Filter Paper; Cold Brew - French Press; Filter Paper - Filter Mesh; Filter Mesh - French Press; Filter Paper - French Press
UnK-507	71.866	6.1558e-08	7.2107	1.4014e-06	Cold Brew - Filter Mesh; Cold Brew - Filter Paper; Cold Brew - French Press; Filter Paper - Filter Mesh; Filter Mesh - French Press; Filter Paper - French Press
UnK-421	70.71	6.7476e-08	7.1709	1.5239e-06	Cold Brew - Filter Mesh; Cold Brew - French Press; Filter Paper - Filter Mesh; Filter Mesh - French Press; Filter Paper - French Press
UnK-218	70.202	7.0283e-08	7.1532	1.5648e-06	Filter Mesh - Cold Brew; French Press - Cold Brew; Filter Mesh - Filter Paper; French Press - Filter Mesh; French Press - Filter Paper
UnK-519	70.09	7.0917e-08	7.1492	1.5648e-06	Cold Brew - Filter Mesh; Cold Brew - Filter Paper; Cold Brew - French Press; Filter Paper - Filter Mesh; Filter Mesh - French Press; Filter Paper - French Press
UnK-1187	70.06	7.109e-08	7.1482	1.5648e-06	Filter Mesh - Cold Brew; Cold Brew - French Press; Filter Mesh - Filter Paper; Filter Mesh - French Press; Filter Paper - French Press
UnK-343	69.988	7.1507e-08	7.1457	1.5648e-06	Cold Brew - Filter Mesh; Cold Brew - Filter Paper; Cold Brew - French Press; Filter Paper - Filter Mesh; Filter Mesh - French Press; Filter Paper - French Press
UnK-133	69.379	7.5125e-08	7.1242	1.6314e-06	Cold Brew - Filter Mesh; Cold Brew - Filter Paper; Cold Brew - French Press; Filter Paper - Filter Mesh; Filter Mesh - French Press; Filter Paper - French Press
UnK-745	69.231	7.6036e-08	7.119	1.6385e-06	Cold Brew - Filter Mesh; Cold Brew - French Press; Filter Paper - Filter Mesh; Filter Mesh - French Press; Filter Paper - French Press
UnK-43	69.112	7.6781e-08	7.1147	1.6421e-06	Filter Mesh - Cold Brew; Filter Paper - Cold Brew; Filter Paper - Filter Mesh; Filter Mesh - French Press; Filter Paper - French Press
UnK-1835	68.845	7.8477e-08	7.1053	1.6627e-06	Cold Brew - Filter Mesh; Cold Brew - French Press; Filter Paper - Filter Mesh; Filter Mesh - French Press; Filter Paper - French Press
UnK-114	68.776	7.8923e-08	7.1028	1.6627e-06	Filter Mesh - Cold Brew; Filter Paper - Cold Brew; French Press - Cold Brew; Filter Mesh - Filter Paper; French Press - Filter Mesh; French Press - Filter Paper
UnK-15	68.629	7.9885e-08	7.0975	1.6705e-06	Filter Mesh - Cold Brew; Filter Paper - Cold Brew; French Press - Cold Brew; Filter Mesh - Filter Paper; French Press - Filter Mesh; French Press - Filter Paper
UnK-854	68.38	8.1539e-08	7.0886	1.6925e-06	Cold Brew - Filter Mesh; Cold Brew - Filter Paper; Cold Brew - French Press; Filter Paper - Filter Mesh; Filter Mesh - French Press; Filter Paper - French Press
UnK-386	68.212	8.268e-08	7.0826	1.7037e-06	Cold Brew - Filter Mesh; Cold Brew - Filter Paper; Cold Brew - French Press; Filter Paper - Filter Mesh; Filter Mesh - French Press; Filter Paper - French Press
UnK-1286	67.48	8.7868e-08	7.0562	1.7846e-06	Filter Mesh - Cold Brew; Cold Brew - Filter Paper; French Press - Cold Brew; Filter Mesh - Filter Paper; French Press - Filter Mesh; French Press - Filter Paper
UnK-1333	67.479	8.7872e-08	7.0561	1.7846e-06	Filter Mesh - Cold Brew; Cold Brew - Filter Paper; French Press - Cold Brew; Filter Mesh - Filter Paper; French Press - Filter Mesh; French Press - Filter Paper
FA (18:2) (linoleic acid)	67.318	8.9071e-08	7.0503	1.796e-06	Filter Mesh - Cold Brew; Filter Paper - Cold Brew; French Press - Cold Brew; Filter Mesh - Filter Paper; French Press - Filter Mesh; French Press - Filter Paper
UnK-1472	67.072	9.0926e-08	7.0413	1.8204e-06	Cold Brew - Filter Mesh; French Press - Cold Brew; French Press - Filter Mesh; French Press - Filter Paper
UnK-493	66.738	9.352e-08	7.0291	1.8592e-06	Filter Mesh - Cold Brew; Cold Brew - Filter Paper; French Press - Cold Brew; Filter Mesh - Filter Paper; French Press - Filter Mesh; French Press - Filter Paper
UnK-135	66.431	9.5984e-08	7.0178	1.8949e-06	Filter Mesh - Cold Brew; Filter Paper - Cold Brew; French Press - Cold Brew; Filter Mesh - Filter Paper; French Press - Filter Mesh; French Press - Filter Paper
UnK-743	64.832	1.101e-07	6.9582	2.1452e-06	Filter Mesh - Cold Brew; Cold Brew - French Press; Filter Mesh - Filter Paper; Filter Mesh - French Press; Filter Paper - French Press
UnK-32	64.712	1.1125e-07	6.9537	2.1452e-06	Filter Mesh - Cold Brew; Cold Brew - Filter Paper; French Press - Cold Brew; Filter Mesh - Filter Paper; French Press - Filter Paper
UnK-769	64.712	1.1125e-07	6.9537	2.1452e-06	Filter Mesh - Cold Brew; Cold Brew - Filter Paper; French Press - Cold Brew; Filter Mesh - Filter Paper; French Press - Filter Mesh; French Press - Filter Paper
UnK-148	64.665	1.1171e-07	6.9519	2.1452e-06	Cold Brew - Filter Mesh; Cold Brew - French Press; Filter Paper - Filter Mesh; Filter Mesh - French Press; Filter Paper - French Press
UnK-390	64.24	1.1592e-07	6.9358	2.2111e-06	Cold Brew - Filter Mesh; Cold Brew - French Press; Filter Paper - Filter Mesh; Filter Mesh - French Press; Filter Paper - French Press
UnK-1267	63.825	1.2023e-07	6.92	2.278e-06	Cold Brew - Filter Mesh; Cold Brew - Filter Paper; Cold Brew - French Press; Filter Paper - Filter Mesh; Filter Mesh - French Press; Filter Paper - French Press
UnK-513	63.563	1.2304e-07	6.9099	2.3073e-06	Cold Brew - Filter Mesh; Cold Brew - French Press; Filter Paper - Filter Mesh; Filter Mesh - French Press; Filter Paper - French Press
UnK-1340	63.529	1.2342e-07	6.9086	2.3073e-06	Cold Brew - Filter Mesh; Cold Brew - Filter Paper; Cold Brew - French Press; Filter Paper - Filter Mesh; Filter Mesh - French Press; Filter Paper - French Press
UnK-40	63.301	1.2593e-07	6.8999	2.3238e-06	Filter Mesh - Cold Brew; French Press - Cold Brew; Filter Mesh - Filter Paper; French Press - Filter Mesh; French Press - Filter Paper
UnK-1561	63.3	1.2595e-07	6.8998	2.3238e-06	Cold Brew - Filter Mesh; Cold Brew - French Press; Filter Paper - Filter Mesh; Filter Mesh - French Press; Filter Paper - French Press
UnK-1362	63.02	1.2911e-07	6.889	2.3668e-06	Cold Brew - Filter Mesh; Cold Brew - French Press; Filter Paper - Filter Mesh; Filter Mesh - French Press; Filter Paper - French Press
UnK-633	61.386	1.4963e-07	6.825	2.7252e-06	Cold Brew - Filter Mesh; Cold Brew - French Press; Filter Paper - Filter Mesh; Filter Mesh - French Press; Filter Paper - French Press
UnK-1585	61.096	1.5365e-07	6.8135	2.7805e-06	Filter Mesh - Cold Brew; French Press - Cold Brew; Filter Mesh - Filter Paper; French Press - Filter Mesh; French Press - Filter Paper
UnK-283	60.706	1.5927e-07	6.7979	2.8638e-06	Cold Brew - Filter Mesh; Cold Brew - Filter Paper; Cold Brew - French Press; Filter Paper - Filter Mesh; Filter Mesh - French Press; Filter Paper - French Press
UnK-138	60.487	1.6253e-07	6.7891	2.9039e-06	Cold Brew - Filter Mesh; Cold Brew - Filter Paper; Cold Brew - French Press; Filter Paper - Filter Mesh; Filter Mesh - French Press; Filter Paper - French Press
UnK-33	60.149	1.677e-07	6.7755	2.9775e-06	Filter Mesh - Cold Brew; Filter Paper - Cold Brew; French Press - Cold Brew; Filter Mesh - Filter Paper; French Press - Filter Mesh; French Press - Filter Paper
UnK-762	59.983	1.7032e-07	6.7687	3.0051e-06	Cold Brew - Filter Mesh; Cold Brew - Filter Paper; Filter Paper - Filter Mesh; French Press - Filter Mesh; French Press - Filter Paper
UnK-496	59.562	1.7717e-07	6.7516	3.101e-06	Cold Brew - Filter Mesh; Cold Brew - Filter Paper; Cold Brew - French Press; Filter Paper - Filter Mesh; Filter Mesh - French Press; Filter Paper - French Press
UnK-54	59.515	1.7796e-07	6.7497	3.101e-06	Cold Brew - Filter Mesh; Cold Brew - Filter Paper; Cold Brew - French Press; Filter Paper - Filter Mesh; Filter Mesh - French Press; Filter Paper - French Press
UnK-2134	59.373	1.8034e-07	6.7439	3.1233e-06	Filter Mesh - Cold Brew; Cold Brew - French Press; Filter Mesh - Filter Paper; Filter Mesh - French Press; Filter Paper - French Press
UnK-239	58.69	1.924e-07	6.7158	3.3118e-06	Filter Mesh - Cold Brew; Filter Paper - Cold Brew; French Press - Cold Brew; Filter Mesh - Filter Paper; French Press - Filter Mesh; French Press - Filter Paper
UnK-116	58.567	1.9467e-07	6.7107	3.3306e-06	Filter Mesh - Cold Brew; Filter Paper - Cold Brew; French Press - Cold Brew; Filter Mesh - Filter Paper; French Press - Filter Mesh; French Press - Filter Paper
UnK-459	58.262	2.0043e-07	6.698	3.4085e-06	Cold Brew - Filter Mesh; Cold Brew - French Press; Filter Paper - Filter Mesh; Filter Mesh - French Press; Filter Paper - French Press
UnK-1160	58.197	2.017e-07	6.6953	3.4095e-06	Cold Brew - Filter Mesh; Cold Brew - Filter Paper; Cold Brew - French Press; Filter Paper - Filter Mesh; Filter Mesh - French Press; Filter Paper - French Press
UnK-567	57.802	2.0951e-07	6.6788	3.5205e-06	Cold Brew - Filter Mesh; Cold Brew - Filter Paper; Cold Brew - French Press; Filter Paper - Filter Mesh; Filter Mesh - French Press; Filter Paper - French Press
UnK-811	57.696	2.1167e-07	6.6743	3.5358e-06	Cold Brew - Filter Mesh; Cold Brew - Filter Paper; Cold Brew - French Press; Filter Paper - Filter Mesh; Filter Paper - French Press
UnK-966	57.515	2.154e-07	6.6667	3.577e-06	Cold Brew - Filter Mesh; Cold Brew - French Press; Filter Paper - Filter Mesh; Filter Mesh - French Press; Filter Paper - French Press
UnK-491	56.656	2.3428e-07	6.6303	3.8676e-06	Cold Brew - Filter Mesh; Cold Brew - Filter Paper; Cold Brew - French Press; Filter Paper - Filter Mesh; Filter Mesh - French Press; Filter Paper - French Press
UnK-163	56.244	2.4402e-07	6.6126	4.005e-06	Cold Brew - Filter Mesh; Cold Brew - French Press; Filter Paper - Filter Mesh; Filter Mesh - French Press; Filter Paper - French Press
UnK-93	54.426	2.9297e-07	6.5332	4.7807e-06	Filter Paper - Cold Brew; Cold Brew - French Press; Filter Paper - Filter Mesh; Filter Mesh - French Press; Filter Paper - French Press
UnK-1058	54.249	2.9834e-07	6.5253	4.8202e-06	Cold Brew - Filter Mesh; Cold Brew - French Press; Filter Paper - Filter Mesh; Filter Mesh - French Press; Filter Paper - French Press
UnK-300	54.201	2.9981e-07	6.5232	4.8202e-06	Cold Brew - Filter Mesh; Cold Brew - Filter Paper; Cold Brew - French Press; Filter Paper - Filter Mesh; Filter Mesh - French Press; Filter Paper - French Press
UnK-1858	54.178	3.0052e-07	6.5221	4.8202e-06	Cold Brew - Filter Mesh; Cold Brew - Filter Paper; Cold Brew - French Press; Filter Paper - Filter Mesh; Filter Mesh - French Press; Filter Paper - French Press
UnK-6	52.927	3.4214e-07	6.4658	5.4569e-06	Cold Brew - Filter Mesh; Cold Brew - Filter Paper; Cold Brew - French Press; Filter Paper - Filter Mesh; Filter Mesh - French Press; Filter Paper - French Press
UnK-505	52.635	3.5282e-07	6.4524	5.5716e-06	Filter Mesh - Cold Brew; Filter Paper - Cold Brew; French Press - Cold Brew; Filter Mesh - Filter Paper; French Press - Filter Mesh; French Press - Filter Paper
UnK-7	52.622	3.5328e-07	6.4519	5.5716e-06	Cold Brew - Filter Mesh; Cold Brew - Filter Paper; Cold Brew - French Press; Filter Paper - Filter Mesh; Filter Mesh - French Press; Filter Paper - French Press
UnK-735	52.499	3.579e-07	6.4462	5.6131e-06	Cold Brew - Filter Mesh; Cold Brew - Filter Paper; Cold Brew - French Press; Filter Paper - Filter Mesh; Filter Mesh - French Press; Filter Paper - French Press
UnK-50	51.829	3.8433e-07	6.4153	5.9943e-06	Cold Brew - Filter Mesh; Cold Brew - French Press; Filter Paper - Filter Mesh; Filter Mesh - French Press; Filter Paper - French Press
UnK-1637	51.35	4.0461e-07	6.393	6.2759e-06	Cold Brew - Filter Mesh; Cold Brew - Filter Paper; Cold Brew - French Press; Filter Paper - Filter Mesh; Filter Paper - French Press
UnK-4	51.089	4.1617e-07	6.3807	6.4199e-06	Cold Brew - Filter Mesh; Cold Brew - Filter Paper; Cold Brew - French Press; Filter Paper - Filter Mesh; Filter Mesh - French Press; Filter Paper - French Press
UnK-717	50.846	4.2731e-07	6.3693	6.556e-06	Cold Brew - Filter Mesh; Cold Brew - Filter Paper; Cold Brew - French Press; Filter Paper - Filter Mesh; Filter Mesh - French Press; Filter Paper - French Press
UnK-432	50.755	4.3154e-07	6.365	6.5851e-06	Cold Brew - Filter Mesh; Cold Brew - French Press; Filter Paper - Filter Mesh; Filter Mesh - French Press; Filter Paper - French Press
UnK-84	50.083	4.6454e-07	6.333	7.0505e-06	Filter Mesh - Cold Brew; Filter Paper - Cold Brew; French Press - Cold Brew; Filter Mesh - Filter Paper; French Press - Filter Mesh; French Press - Filter Paper
UnK-515	49.792	4.7972e-07	6.319	7.242e-06	Cold Brew - Filter Mesh; Cold Brew - Filter Paper; Cold Brew - French Press; Filter Paper - Filter Mesh; Filter Mesh - French Press; Filter Paper - French Press
UnK-1950	49.546	4.9306e-07	6.3071	7.4038e-06	Filter Mesh - Cold Brew; Filter Paper - Cold Brew; Filter Paper - Filter Mesh; Filter Mesh - French Press; Filter Paper - French Press
UnK-1093	49.204	5.1227e-07	6.2905	7.6516e-06	Cold Brew - Filter Mesh; Cold Brew - Filter Paper; Cold Brew - French Press; Filter Paper - Filter Mesh; Filter Mesh - French Press; Filter Paper - French Press
UnK-1171	48.788	5.3683e-07	6.2702	7.9755e-06	Cold Brew - Filter Mesh; Cold Brew - French Press; Filter Paper - Filter Mesh; Filter Mesh - French Press; Filter Paper - French Press
UnK-2736	48.722	5.4083e-07	6.2669	7.9755e-06	Filter Mesh - Cold Brew; Cold Brew - Filter Paper; French Press - Cold Brew; Filter Mesh - Filter Paper; French Press - Filter Mesh; French Press - Filter Paper
UnK-467	48.696	5.4243e-07	6.2657	7.9755e-06	Cold Brew - Filter Mesh; Cold Brew - French Press; Filter Paper - Filter Mesh; Filter Mesh - French Press; Filter Paper - French Press
UnK-105	48.588	5.491e-07	6.2603	8.0316e-06	Cold Brew - Filter Mesh; Cold Brew - French Press; Filter Paper - Filter Mesh; Filter Mesh - French Press; Filter Paper - French Press
UnK-243	48.158	5.7669e-07	6.2391	8.3517e-06	Filter Mesh - Cold Brew; French Press - Cold Brew; Filter Mesh - Filter Paper; French Press - Filter Mesh; French Press - Filter Paper
UnK-1626	48.154	5.769e-07	6.2389	8.3517e-06	Cold Brew - Filter Mesh; Cold Brew - Filter Paper; Cold Brew - French Press; Filter Paper - Filter Mesh; Filter Mesh - French Press; Filter Paper - French Press
UnK-134	47.89	5.9465e-07	6.2257	8.5156e-06	Filter Mesh - Cold Brew; Filter Paper - Cold Brew; French Press - Cold Brew; Filter Mesh - Filter Paper; French Press - Filter Mesh; French Press - Filter Paper
UnK-198	47.853	5.9721e-07	6.2239	8.5156e-06	Cold Brew - Filter Mesh; Cold Brew - Filter Paper; Cold Brew - French Press; Filter Paper - Filter Mesh; Filter Mesh - French Press; Filter Paper - French Press
UnK-679	47.852	5.9727e-07	6.2238	8.5156e-06	Cold Brew - Filter Mesh; Cold Brew - Filter Paper; Cold Brew - French Press; Filter Paper - Filter Mesh; Filter Mesh - French Press; Filter Paper - French Press
UnK-834	47.644	6.1173e-07	6.2134	8.678e-06	Filter Mesh - Cold Brew; Cold Brew - Filter Paper; French Press - Cold Brew; Filter Mesh - Filter Paper; French Press - Filter Mesh; French Press - Filter Paper
UnK-98	47.442	6.2623e-07	6.2033	8.8392e-06	Filter Mesh - Cold Brew; Filter Paper - Cold Brew; French Press - Cold Brew; Filter Mesh - Filter Paper; French Press - Filter Mesh; French Press - Filter Paper
UnK-1864	47.292	6.3719e-07	6.1957	8.9491e-06	Cold Brew - Filter Mesh; French Press - Cold Brew; French Press - Filter Mesh; French Press - Filter Paper
UnK-1345	47.014	6.5824e-07	6.1816	9.1991e-06	Cold Brew - Filter Mesh; Cold Brew - French Press; Filter Paper - Filter Mesh; Filter Mesh - French Press; Filter Paper - French Press
UnK-184	46.834	6.7222e-07	6.1725	9.3482e-06	Cold Brew - Filter Mesh; Cold Brew - French Press; Filter Paper - Filter Mesh; Filter Mesh - French Press; Filter Paper - French Press
UnK-2114	46.637	6.8796e-07	6.1624	9.5201e-06	Cold Brew - Filter Mesh; Cold Brew - French Press; Filter Paper - Filter Mesh; Filter Mesh - French Press; Filter Paper - French Press
UnK-1096	46.515	6.9798e-07	6.1562	9.6117e-06	Cold Brew - Filter Mesh; Cold Brew - French Press; Filter Paper - Filter Mesh; Filter Mesh - French Press; Filter Paper - French Press
UnK-431	46.441	7.0407e-07	6.1524	9.6486e-06	Cold Brew - Filter Mesh; Cold Brew - French Press; Filter Paper - Filter Mesh; Filter Mesh - French Press; Filter Paper - French Press
UnK-807	46.296	7.1626e-07	6.1449	9.7682e-06	Cold Brew - Filter Mesh; Cold Brew - French Press; Filter Paper - Filter Mesh; Filter Paper - French Press
UnK-2122	46.129	7.3065e-07	6.1363	9.9165e-06	Cold Brew - Filter Mesh; French Press - Cold Brew; French Press - Filter Mesh; French Press - Filter Paper
UnK-1977	46.071	7.3569e-07	6.1333	9.9371e-06	Cold Brew - Filter Mesh; French Press - Cold Brew; Filter Paper - Filter Mesh; French Press - Filter Mesh; French Press - Filter Paper
UnK-132	44.245	9.1807e-07	6.0371	1.2341e-05	Cold Brew - Filter Mesh; Cold Brew - Filter Paper; Cold Brew - French Press; Filter Paper - Filter Mesh; Filter Mesh - French Press; Filter Paper - French Press
UnK-814	43.733	9.7836e-07	6.0095	1.309e-05	Filter Mesh - Cold Brew; Filter Paper - Cold Brew; Cold Brew - French Press; Filter Paper - Filter Mesh; Filter Mesh - French Press; Filter Paper - French Press
UnK-1433	43.444	1.0145e-06	5.9937	1.3509e-05	Cold Brew - Filter Mesh; Cold Brew - French Press; Filter Paper - Filter Mesh; Filter Mesh - French Press; Filter Paper - French Press
UnK-378	43.326	1.0297e-06	5.9873	1.3647e-05	Filter Mesh - Cold Brew; French Press - Cold Brew; Filter Mesh - Filter Paper; French Press - Filter Mesh; French Press - Filter Paper
UnK-1269	42.746	1.1082e-06	5.9554	1.4619e-05	Cold Brew - Filter Paper; French Press - Cold Brew; Filter Mesh - Filter Paper; French Press - Filter Mesh; French Press - Filter Paper
UnK-2270	42.531	1.139e-06	5.9435	1.4956e-05	Cold Brew - Filter Mesh; Cold Brew - Filter Paper; Cold Brew - French Press; Filter Paper - Filter Mesh; Filter Mesh - French Press; Filter Paper - French Press
UnK-347	42.403	1.1578e-06	5.9364	1.5132e-05	Cold Brew - Filter Mesh; Cold Brew - French Press; Filter Paper - Filter Mesh; Filter Mesh - French Press; Filter Paper - French Press
UnK-1116	42.255	1.1801e-06	5.9281	1.5352e-05	Filter Mesh - Cold Brew; Cold Brew - Filter Paper; French Press - Cold Brew; Filter Mesh - Filter Paper; French Press - Filter Mesh; French Press - Filter Paper
UnK-1017	42.082	1.2068e-06	5.9183	1.5601e-05	Cold Brew - Filter Mesh; Cold Brew - French Press; Filter Paper - Filter Mesh; Filter Mesh - French Press; Filter Paper - French Press
UnK-789	42.06	1.2103e-06	5.9171	1.5601e-05	Cold Brew - Filter Mesh; Cold Brew - Filter Paper; Cold Brew - French Press; Filter Paper - Filter Mesh; Filter Paper - French Press
UnK-1756	41.907	1.2345e-06	5.9085	1.5815e-05	Cold Brew - Filter Mesh; Cold Brew - Filter Paper; Cold Brew - French Press; Filter Paper - Filter Mesh; Filter Mesh - French Press; Filter Paper - French Press
UnK-1478	41.884	1.2381e-06	5.9072	1.5815e-05	Filter Mesh - Cold Brew; Cold Brew - French Press; Filter Mesh - Filter Paper; Filter Mesh - French Press; Filter Paper - French Press
UnK-547	41.682	1.2712e-06	5.8958	1.6164e-05	Filter Mesh - Cold Brew; French Press - Cold Brew; Filter Mesh - Filter Paper; French Press - Filter Mesh; French Press - Filter Paper
UnK-863	41.572	1.2896e-06	5.8895	1.6255e-05	Cold Brew - Filter Mesh; Cold Brew - French Press; Filter Paper - Filter Mesh; Filter Mesh - French Press; Filter Paper - French Press
UnK-1150	41.57	1.2898e-06	5.8895	1.6255e-05	Cold Brew - Filter Mesh; Cold Brew - French Press; Filter Paper - Filter Mesh; Filter Paper - French Press
UnK-1843	41.398	1.3192e-06	5.8797	1.6552e-05	Cold Brew - Filter Mesh; Cold Brew - Filter Paper; Cold Brew - French Press; Filter Paper - Filter Mesh; Filter Mesh - French Press; Filter Paper - French Press
UnK-115	40.896	1.4097e-06	5.8509	1.7577e-05	Filter Mesh - Cold Brew; Filter Paper - Cold Brew; Cold Brew - French Press; Filter Paper - Filter Mesh; Filter Mesh - French Press; Filter Paper - French Press
UnK-436	40.876	1.4134e-06	5.8497	1.7577e-05	Filter Mesh - Cold Brew; Filter Paper - Cold Brew; French Press - Cold Brew; Filter Mesh - Filter Paper; French Press - Filter Mesh; French Press - Filter Paper
UnK-595	40.82	1.424e-06	5.8465	1.7631e-05	Filter Mesh - Cold Brew; Filter Paper - Cold Brew; French Press - Cold Brew; Filter Mesh - Filter Paper; French Press - Filter Mesh; French Press - Filter Paper
UnK-2393	40.61	1.4644e-06	5.8343	1.8052e-05	Filter Mesh - Cold Brew; Cold Brew - Filter Paper; French Press - Cold Brew; Filter Mesh - Filter Paper; French Press - Filter Mesh; French Press - Filter Paper
UnK-202	40.511	1.4838e-06	5.8286	1.8212e-05	Filter Mesh - Cold Brew; Filter Paper - Cold Brew; French Press - Cold Brew; Filter Paper - Filter Mesh; Filter Mesh - French Press; Filter Paper - French Press
UnK-1119	40.386	1.509e-06	5.8213	1.8441e-05	Cold Brew - Filter Mesh; Cold Brew - French Press; Filter Paper - Filter Mesh; Filter Mesh - French Press; Filter Paper - French Press
UnK-1462	40.325	1.5214e-06	5.8178	1.8512e-05	Cold Brew - Filter Mesh; Cold Brew - Filter Paper; Cold Brew - French Press; Filter Paper - Filter Mesh; Filter Mesh - French Press; Filter Paper - French Press
UnK-868	39.506	1.7003e-06	5.7695	2.06e-05	Cold Brew - Filter Mesh; Cold Brew - French Press; Filter Paper - Filter Mesh; Filter Mesh - French Press; Filter Paper - French Press
UnK-783	39.422	1.7199e-06	5.7645	2.0749e-05	Filter Mesh - Cold Brew; Cold Brew - French Press; Filter Mesh - Filter Paper; Filter Mesh - French Press; Filter Paper - French Press
UnK-542	39.154	1.7844e-06	5.7485	2.1436e-05	Filter Mesh - Cold Brew; French Press - Cold Brew; Filter Mesh - Filter Paper; French Press - Filter Paper
UnK-2526	38.914	1.8447e-06	5.7341	2.2066e-05	Cold Brew - Filter Mesh; Cold Brew - French Press; Filter Paper - Filter Mesh; Filter Paper - French Press
UnK-1762	38.63	1.9192e-06	5.7169	2.2861e-05	Filter Mesh - Cold Brew; French Press - Cold Brew; Filter Mesh - Filter Paper; French Press - Filter Mesh; French Press - Filter Paper
UnK-925	38.512	1.951e-06	5.7097	2.3141e-05	Cold Brew - Filter Mesh; Cold Brew - Filter Paper; Filter Paper - Filter Mesh; French Press - Filter Mesh; French Press - Filter Paper
UnK-316	38.268	2.0192e-06	5.6948	2.3851e-05	Filter Mesh - Cold Brew; Filter Paper - Cold Brew; French Press - Cold Brew; Filter Mesh - French Press; Filter Paper - French Press
UnK-1094	38.117	2.0626e-06	5.6856	2.4262e-05	Filter Mesh - Cold Brew; Filter Paper - Cold Brew; French Press - Cold Brew; Filter Mesh - Filter Paper; French Press - Filter Paper
UnK-688	38.019	2.0913e-06	5.6796	2.4497e-05	Filter Mesh - Cold Brew; French Press - Cold Brew; Filter Mesh - Filter Paper; French Press - Filter Mesh; French Press - Filter Paper
UnK-206	37.827	2.1491e-06	5.6677	2.507e-05	Filter Mesh - Cold Brew; Filter Paper - Cold Brew; French Press - Cold Brew; Filter Mesh - Filter Paper; French Press - Filter Mesh; French Press - Filter Paper
UnK-2680	37.699	2.1888e-06	5.6598	2.5428e-05	Cold Brew - Filter Mesh; French Press - Cold Brew; French Press - Filter Mesh; French Press - Filter Paper
UnK-336	37.584	2.2252e-06	5.6526	2.5745e-05	Filter Mesh - Cold Brew; French Press - Cold Brew; Filter Mesh - Filter Paper; French Press - Filter Mesh; French Press - Filter Paper
UnK-425	37.48	2.2586e-06	5.6462	2.6025e-05	Filter Mesh - Cold Brew; French Press - Cold Brew; Filter Mesh - Filter Paper; French Press - Filter Mesh; French Press - Filter Paper
UnK-394	37.339	2.3049e-06	5.6373	2.645e-05	Cold Brew - Filter Mesh; Cold Brew - Filter Paper; Cold Brew - French Press; Filter Paper - Filter Mesh; Filter Mesh - French Press; Filter Paper - French Press
UnK-1397	37.259	2.3315e-06	5.6324	2.6647e-05	French Press - Cold Brew; French Press - Filter Mesh; French Press - Filter Paper
UnK-1723	36.925	2.4471e-06	5.6114	2.7855e-05	Cold Brew - Filter Paper; French Press - Cold Brew; Filter Mesh - Filter Paper; French Press - Filter Mesh; French Press - Filter Paper
UnK-2245	36.649	2.5477e-06	5.5939	2.8884e-05	Cold Brew - Filter Mesh; Cold Brew - Filter Paper; Cold Brew - French Press; Filter Paper - Filter Mesh; Filter Mesh - French Press; Filter Paper - French Press
UnK-1975	36.242	2.7051e-06	5.5678	3.0546e-05	Filter Mesh - Cold Brew; Cold Brew - Filter Paper; Cold Brew - French Press; Filter Mesh - Filter Paper; Filter Mesh - French Press; Filter Paper - French Press
UnK-651	36.158	2.7392e-06	5.5624	3.0808e-05	Cold Brew - Filter Mesh; Cold Brew - Filter Paper; Cold Brew - French Press; Filter Paper - Filter Mesh; Filter Paper - French Press
UnK-1163	35.856	2.865e-06	5.5429	3.2095e-05	Cold Brew - Filter Mesh; Cold Brew - Filter Paper; Cold Brew - French Press; Filter Paper - Filter Mesh; Filter Mesh - French Press; Filter Paper - French Press
UnK-1997	35.563	2.9936e-06	5.5238	3.3403e-05	Filter Mesh - Cold Brew; French Press - Cold Brew; Filter Mesh - Filter Paper; French Press - Filter Mesh; French Press - Filter Paper
UnK-2313	35.437	3.0512e-06	5.5155	3.3911e-05	Cold Brew - Filter Mesh; Cold Brew - Filter Paper; Cold Brew - French Press; Filter Paper - Filter Mesh; Filter Mesh - French Press; Filter Paper - French Press
UnK-988	35.379	3.0778e-06	5.5118	3.4073e-05	Cold Brew - Filter Mesh; Cold Brew - French Press; Filter Paper - Filter Mesh; Filter Mesh - French Press; Filter Paper - French Press
UnK-657	34.87	3.3256e-06	5.4781	3.6672e-05	Cold Brew - Filter Mesh; Cold Brew - Filter Paper; Cold Brew - French Press; Filter Mesh - French Press; Filter Paper - French Press
UnK-1652	34.802	3.3603e-06	5.4736	3.6911e-05	Filter Mesh - Cold Brew; Cold Brew - Filter Paper; French Press - Cold Brew; Filter Mesh - Filter Paper; French Press - Filter Mesh; French Press - Filter Paper
UnK-183	34.614	3.4587e-06	5.4611	3.7845e-05	Cold Brew - Filter Mesh; Cold Brew - French Press; Filter Paper - Filter Mesh; Filter Mesh - French Press; Filter Paper - French Press
UnK-344	34.505	3.5179e-06	5.4537	3.8343e-05	Cold Brew - Filter Mesh; Cold Brew - French Press; Filter Paper - Filter Mesh; Filter Mesh - French Press; Filter Paper - French Press
UnK-911	34.433	3.5568e-06	5.4489	3.8619e-05	Filter Mesh - Cold Brew; French Press - Cold Brew; Filter Mesh - Filter Paper; French Press - Filter Mesh; French Press - Filter Paper
UnK-764	33.878	3.8786e-06	5.4113	4.1951e-05	Filter Mesh - Cold Brew; Filter Paper - Cold Brew; French Press - Cold Brew; Filter Mesh - Filter Paper; French Press - Filter Paper
UnK-1394	33.786	3.9352e-06	5.405	4.2401e-05	Cold Brew - Filter Mesh; Cold Brew - French Press; Filter Paper - Filter Mesh; Filter Mesh - French Press; Filter Paper - French Press
UnK-2231	33.756	3.9541e-06	5.403	4.2443e-05	Filter Mesh - Cold Brew; Filter Paper - Cold Brew; French Press - Cold Brew; French Press - Filter Paper
UnK-442	33.719	3.977e-06	5.4004	4.2496e-05	Cold Brew - Filter Mesh; Cold Brew - French Press; Filter Paper - Filter Mesh; Filter Mesh - French Press; Filter Paper - French Press
UnK-674	33.7	3.9892e-06	5.3991	4.2496e-05	Filter Mesh - Cold Brew; Filter Paper - Cold Brew; French Press - Cold Brew; French Press - Filter Paper
UnK-255	33.664	4.0117e-06	5.3967	4.2575e-05	Cold Brew - Filter Mesh; Cold Brew - Filter Paper; Cold Brew - French Press; Filter Paper - Filter Mesh; Filter Paper - French Press
UnK-2394	33.459	4.1441e-06	5.3826	4.3816e-05	Cold Brew - Filter Mesh; French Press - Cold Brew; French Press - Filter Mesh; French Press - Filter Paper
UnK-244	33.167	4.3417e-06	5.3623	4.549e-05	Cold Brew - Filter Mesh; Cold Brew - Filter Paper; Cold Brew - French Press; Filter Paper - Filter Mesh; Filter Mesh - French Press; Filter Paper - French Press
UnK-641	33.16	4.3462e-06	5.3619	4.549e-05	Filter Mesh - Cold Brew; French Press - Cold Brew; Filter Mesh - Filter Paper; French Press - Filter Mesh; French Press - Filter Paper
UnK-1404	33.154	4.3508e-06	5.3614	4.549e-05	Cold Brew - Filter Mesh; Filter Paper - Cold Brew; Cold Brew - French Press; Filter Paper - Filter Mesh; Filter Paper - French Press
UnK-499	33.016	4.4478e-06	5.3519	4.6332e-05	Filter Paper - Cold Brew; Cold Brew - French Press; Filter Paper - Filter Mesh; Filter Mesh - French Press; Filter Paper - French Press
UnK-645	32.97	4.4812e-06	5.3486	4.6509e-05	Filter Mesh - Cold Brew; French Press - Cold Brew; Filter Mesh - Filter Paper; French Press - Filter Paper
UnK-776	32.94	4.503e-06	5.3465	4.6564e-05	Cold Brew - Filter Mesh; Cold Brew - French Press; Filter Paper - Filter Mesh; Filter Paper - French Press
UnK-1408	32.903	4.5293e-06	5.344	4.6665e-05	Filter Mesh - Cold Brew; Cold Brew - Filter Paper; French Press - Cold Brew; Filter Mesh - Filter Paper; French Press - Filter Paper
UnK-744	32.833	4.5809e-06	5.339	4.7025e-05	Cold Brew - French Press; Filter Mesh - French Press; Filter Paper - French Press
UnK-713	32.609	4.7501e-06	5.3233	4.8585e-05	Cold Brew - Filter Mesh; Cold Brew - French Press; Filter Paper - Filter Mesh; Filter Mesh - French Press; Filter Paper - French Press
UnK-724	32.57	4.7804e-06	5.3205	4.8719e-05	Filter Mesh - Cold Brew; French Press - Cold Brew; Filter Mesh - Filter Paper; French Press - Filter Mesh; French Press - Filter Paper
UnK-373	32.44	4.8826e-06	5.3113	4.9581e-05	Cold Brew - Filter Mesh; Cold Brew - French Press; Filter Paper - Filter Mesh; Filter Mesh - French Press; Filter Paper - French Press
UnK-683	32.395	4.9185e-06	5.3082	4.9767e-05	Cold Brew - Filter Mesh; Cold Brew - French Press; Filter Paper - Filter Mesh; Filter Mesh - French Press; Filter Paper - French Press
UnK-1650	32.245	5.0413e-06	5.2975	5.0827e-05	Cold Brew - Filter Mesh; Cold Brew - French Press; Filter Paper - Filter Mesh; Filter Mesh - French Press; Filter Paper - French Press
UnK-1792	32.045	5.2098e-06	5.2832	5.2339e-05	Cold Brew - Filter Mesh; French Press - Cold Brew; French Press - Filter Mesh; French Press - Filter Paper
UnK-301	31.972	5.2735e-06	5.2779	5.2791e-05	Cold Brew - Filter Mesh; Cold Brew - French Press; Filter Paper - Filter Mesh; Filter Mesh - French Press; Filter Paper - French Press
UnK-518	31.714	5.5035e-06	5.2594	5.4899e-05	Cold Brew - French Press; Filter Paper - Filter Mesh; Filter Mesh - French Press; Filter Paper - French Press
UnK-120	31.428	5.7734e-06	5.2386	5.7388e-05	Cold Brew - Filter Mesh; Cold Brew - Filter Paper; Cold Brew - French Press; Filter Paper - Filter Mesh; Filter Mesh - French Press; Filter Paper - French Press
UnK-579	31.275	5.9238e-06	5.2274	5.8301e-05	Filter Mesh - Cold Brew; Filter Paper - Cold Brew; French Press - Cold Brew; Filter Mesh - Filter Paper; French Press - Filter Mesh; French Press - Filter Paper
UnK-406	31.274	5.9252e-06	5.2273	5.8301e-05	Filter Mesh - Cold Brew; French Press - Cold Brew; Filter Mesh - Filter Paper; French Press - Filter Paper
UnK-282	31.272	5.9272e-06	5.2272	5.8301e-05	Filter Mesh - Cold Brew; Filter Paper - Cold Brew; French Press - Cold Brew; French Press - Filter Mesh; French Press - Filter Paper
UnK-279	30.728	6.501e-06	5.187	6.3612e-05	Cold Brew - Filter Mesh; Cold Brew - French Press; Filter Paper - Filter Mesh; Filter Mesh - French Press; Filter Paper - French Press
UnK-825	30.718	6.5122e-06	5.1863	6.3612e-05	Filter Mesh - Cold Brew; Filter Paper - Cold Brew; French Press - Cold Brew; Filter Mesh - Filter Paper; French Press - Filter Mesh; French Press - Filter Paper
UnK-481	30.642	6.5967e-06	5.1807	6.4215e-05	Cold Brew - Filter Mesh; Cold Brew - French Press; Filter Paper - Filter Mesh; Filter Mesh - French Press; Filter Paper - French Press
UnK-970	30.604	6.64e-06	5.1778	6.4242e-05	Cold Brew - French Press; Filter Mesh - French Press; Filter Paper - French Press
UnK-664	30.595	6.6508e-06	5.1771	6.4242e-05	Cold Brew - Filter Mesh; Cold Brew - French Press; Filter Paper - Filter Mesh; Filter Mesh - French Press; Filter Paper - French Press
UnK-971	30.58	6.6677e-06	5.176	6.4242e-05	Cold Brew - Filter Mesh; Cold Brew - French Press; Filter Paper - Filter Mesh; French Press - Filter Mesh; Filter Paper - French Press
UnK-245	29.8	7.6358e-06	5.1171	7.3319e-05	Filter Paper - Cold Brew; Cold Brew - French Press; Filter Paper - Filter Mesh; Filter Mesh - French Press; Filter Paper - French Press
UnK-1223	29.758	7.6932e-06	5.1139	7.362e-05	Filter Mesh - Cold Brew; French Press - Cold Brew; Filter Mesh - Filter Paper; French Press - Filter Mesh; French Press - Filter Paper
UnK-926	29.691	7.7841e-06	5.1088	7.395e-05	Filter Mesh - Cold Brew; Filter Paper - Cold Brew; French Press - Cold Brew; French Press - Filter Mesh; French Press - Filter Paper
UnK-1479	29.69	7.7849e-06	5.1087	7.395e-05	Filter Mesh - Cold Brew; Cold Brew - Filter Paper; French Press - Cold Brew; Filter Mesh - Filter Paper; French Press - Filter Mesh; French Press - Filter Paper
CSH_posESI #288	29.675	7.8062e-06	5.1076	7.395e-05	Cold Brew - Filter Mesh; Cold Brew - Filter Paper; Cold Brew - French Press; Filter Paper - Filter Mesh; Filter Paper - French Press
UnK-993	29.536	8.0003e-06	5.0969	7.5535e-05	Filter Mesh - Cold Brew; French Press - Cold Brew; Filter Mesh - Filter Paper; French Press - Filter Mesh; French Press - Filter Paper
UnK-648	29.508	8.0408e-06	5.0947	7.5664e-05	Filter Mesh - Cold Brew; Filter Paper - Cold Brew; French Press - Cold Brew; Filter Mesh - Filter Paper; French Press - Filter Paper
UnK-849	29.295	8.3503e-06	5.0783	7.8315e-05	Filter Mesh - Cold Brew; French Press - Cold Brew; Filter Mesh - Filter Paper; French Press - Filter Mesh; French Press - Filter Paper
UnK-1779	29.263	8.3986e-06	5.0758	7.8507e-05	Cold Brew - Filter Mesh; Cold Brew - Filter Paper; Cold Brew - French Press; Filter Paper - Filter Mesh; Filter Paper - French Press
UnK-76	29.118	8.6195e-06	5.0645	8.0307e-05	Filter Mesh - Cold Brew; French Press - Cold Brew; Filter Mesh - Filter Paper; French Press - Filter Mesh; French Press - Filter Paper
UnK-485	29.069	8.6957e-06	5.0607	8.075e-05	Cold Brew - Filter Mesh; Cold Brew - French Press; Filter Paper - Filter Mesh; Filter Mesh - French Press; Filter Paper - French Press
UnK-8	28.956	8.8743e-06	5.0519	8.2138e-05	Cold Brew - Filter Mesh; Cold Brew - French Press; Filter Paper - Filter Mesh; Filter Mesh - French Press; Filter Paper - French Press
UnK-636	28.826	9.0852e-06	5.0417	8.3815e-05	Filter Mesh - Cold Brew; French Press - Cold Brew; Filter Mesh - Filter Paper; French Press - Filter Paper
UnK-372	28.763	9.1902e-06	5.0367	8.4508e-05	Cold Brew - Filter Mesh; Cold Brew - French Press; Filter Paper - Filter Mesh; Filter Mesh - French Press; Filter Paper - French Press
UnK-1101	28.63	9.4136e-06	5.0262	8.627e-05	Cold Brew - Filter Mesh; Cold Brew - Filter Paper; Cold Brew - French Press; Filter Paper - Filter Mesh; Filter Mesh - French Press; Filter Paper - French Press
UnK-1310	28.613	9.4429e-06	5.0249	8.627e-05	Cold Brew - Filter Mesh; Cold Brew - Filter Paper; Cold Brew - French Press; Filter Paper - Filter Mesh; Filter Mesh - French Press; Filter Paper - French Press
UnK-464	28.582	9.4972e-06	5.0224	8.6423e-05	Filter Mesh - Cold Brew; Filter Paper - Cold Brew; French Press - Cold Brew; French Press - Filter Mesh; French Press - Filter Paper
UnK-498	28.568	9.5209e-06	5.0213	8.6423e-05	Filter Mesh - Cold Brew; Filter Paper - Cold Brew; Filter Paper - Filter Mesh; Filter Mesh - French Press; Filter Paper - French Press
UnK-340	28.506	9.6293e-06	5.0164	8.7126e-05	Cold Brew - Filter Mesh; Cold Brew - French Press; Filter Paper - Filter Mesh; Filter Paper - French Press
UnK-1110	28.231	1.0127e-05	4.9945	9.134e-05	Cold Brew - Filter Mesh; Cold Brew - Filter Paper; Cold Brew - French Press; Filter Paper - Filter Mesh; Filter Paper - French Press
UnK-2085	28.12	1.0337e-05	4.9856	9.2703e-05	Cold Brew - Filter Mesh; Cold Brew - Filter Paper; Cold Brew - French Press; Filter Paper - Filter Mesh; Filter Mesh - French Press; Filter Paper - French Press
UnK-656	28.117	1.0344e-05	4.9853	9.2703e-05	Cold Brew - Filter Mesh; Cold Brew - French Press; Filter Paper - Filter Mesh; Filter Mesh - French Press; Filter Paper - French Press
UnK-2243	27.94	1.0688e-05	4.9711	9.5136e-05	Filter Mesh - Cold Brew; Filter Paper - Cold Brew; French Press - Cold Brew
UnK-1360	27.927	1.0714e-05	4.97	9.5136e-05	Cold Brew - Filter Mesh; French Press - Cold Brew; French Press - Filter Mesh; French Press - Filter Paper
UnK-234	27.926	1.0717e-05	4.9699	9.5136e-05	Cold Brew - French Press; Filter Paper - Filter Mesh; Filter Mesh - French Press; Filter Paper - French Press
UnK-609	27.892	1.0785e-05	4.9672	9.544e-05	Cold Brew - French Press; Filter Paper - Filter Mesh; Filter Mesh - French Press; Filter Paper - French Press
UnK-404	27.875	1.0819e-05	4.9658	9.5445e-05	Filter Mesh - Cold Brew; French Press - Cold Brew; Filter Mesh - Filter Paper; French Press - Filter Mesh; French Press - Filter Paper
UnK-2278	27.824	1.0922e-05	4.9617	9.6053e-05	Cold Brew - Filter Mesh; Cold Brew - Filter Paper; Cold Brew - French Press; Filter Paper - Filter Mesh; Filter Paper - French Press
UnK-224	27.784	1.1005e-05	4.9584	9.648e-05	Filter Mesh - Cold Brew; Filter Paper - Cold Brew; French Press - Cold Brew; French Press - Filter Mesh; French Press - Filter Paper
UnK-1060	27.21	1.2261e-05	4.9115	0.00010716	Cold Brew - Filter Mesh; Cold Brew - French Press; Filter Paper - Filter Mesh; Filter Mesh - French Press; Filter Paper - French Press
UnK-615	27.146	1.2412e-05	4.9061	0.00010815	Cold Brew - Filter Mesh; Cold Brew - French Press; Filter Paper - Filter Mesh; Filter Mesh - French Press; Filter Paper - French Press
UnK-732	27.06	1.2619e-05	4.899	0.00010961	Cold Brew - Filter Mesh; Cold Brew - French Press; Filter Paper - Filter Mesh; Filter Mesh - French Press; Filter Paper - French Press
UnK-1013	27.023	1.2708e-05	4.8959	0.00011005	Cold Brew - Filter Mesh; Cold Brew - French Press; Filter Paper - Filter Mesh; Filter Mesh - French Press; Filter Paper - French Press
UnK-1216	26.932	1.293e-05	4.8884	0.00011163	Filter Mesh - Cold Brew; Cold Brew - Filter Paper; French Press - Cold Brew; Filter Mesh - Filter Paper; French Press - Filter Paper
UnK-251	26.91	1.2985e-05	4.8865	0.00011175	French Press - Cold Brew; French Press - Filter Mesh; French Press - Filter Paper
UnK-733	26.895	1.3024e-05	4.8853	0.00011175	Cold Brew - Filter Mesh; Cold Brew - French Press; Filter Paper - Filter Mesh; Filter Mesh - French Press; Filter Paper - French Press
UnK-867	26.804	1.3254e-05	4.8776	0.00011338	Filter Mesh - Cold Brew; Filter Paper - Cold Brew; French Press - Cold Brew; French Press - Filter Mesh; French Press - Filter Paper
UnK-1061	26.75	1.3392e-05	4.8731	0.00011422	Filter Mesh - Cold Brew; French Press - Cold Brew; Filter Mesh - Filter Paper; French Press - Filter Mesh; French Press - Filter Paper
UnK-2087	26.632	1.3702e-05	4.8632	0.0001165	Cold Brew - Filter Mesh; Cold Brew - Filter Paper; Cold Brew - French Press; Filter Paper - Filter Mesh; Filter Mesh - French Press; Filter Paper - French Press
UnK-1473	26.51	1.4031e-05	4.8529	0.00011895	Cold Brew - Filter Mesh; Cold Brew - French Press; Filter Paper - Filter Mesh; Filter Mesh - French Press; Filter Paper - French Press
UnK-238	26.402	1.4329e-05	4.8438	0.00012098	Filter Mesh - Cold Brew; Filter Paper - Cold Brew; French Press - Cold Brew; Filter Mesh - Filter Paper; French Press - Filter Mesh; French Press - Filter Paper
UnK-718	26.392	1.4356e-05	4.843	0.00012098	Cold Brew - Filter Mesh; French Press - Cold Brew; French Press - Filter Mesh; French Press - Filter Paper
UnK-2006	26.029	1.5417e-05	4.812	0.00012953	Cold Brew - Filter Mesh; Cold Brew - French Press; Filter Paper - Filter Mesh; Filter Paper - French Press
UnK-175	25.902	1.5809e-05	4.8011	0.00013243	Cold Brew - Filter Mesh; Cold Brew - French Press; Filter Paper - Filter Mesh; Filter Mesh - French Press; Filter Paper - French Press
UnK-596	25.72	1.6394e-05	4.7853	0.00013692	Cold Brew - Filter Mesh; Cold Brew - French Press; Filter Paper - Filter Mesh; Filter Mesh - French Press; Filter Paper - French Press
UnK-529	25.675	1.6543e-05	4.7814	0.00013776	Filter Mesh - Cold Brew; French Press - Cold Brew; Filter Mesh - Filter Paper; French Press - Filter Mesh; French Press - Filter Paper
UnK-1079	25.593	1.6815e-05	4.7743	0.00013924	Filter Mesh - Cold Brew; Filter Paper - Cold Brew; French Press - Cold Brew; Filter Mesh - Filter Paper; French Press - Filter Mesh; French Press - Filter Paper
UnK-193	25.592	1.682e-05	4.7742	0.00013924	Cold Brew - Filter Mesh; Cold Brew - French Press; Filter Paper - Filter Mesh; Filter Paper - French Press
UnK-1664	25.52	1.7063e-05	4.7679	0.00014084	Filter Mesh - Cold Brew; French Press - Cold Brew; Filter Mesh - Filter Paper; French Press - Filter Mesh; French Press - Filter Paper
UnK-370	25.502	1.7125e-05	4.7664	0.00014095	French Press - Cold Brew; French Press - Filter Mesh; French Press - Filter Paper
UnK-427	25.366	1.7601e-05	4.7545	0.00014444	Cold Brew - Filter Mesh; Cold Brew - Filter Paper; Filter Paper - Filter Mesh; French Press - Filter Mesh; French Press - Filter Paper
UnK-246	25.092	1.8608e-05	4.7303	0.00015226	Filter Mesh - Cold Brew; Filter Paper - Cold Brew; French Press - Cold Brew; Filter Mesh - French Press; Filter Paper - French Press
UnK-1617	25.026	1.8862e-05	4.7244	0.0001539	Filter Mesh - Cold Brew; French Press - Cold Brew; Filter Mesh - Filter Paper; French Press - Filter Mesh; French Press - Filter Paper
UnK-1274	24.807	1.9727e-05	4.7049	0.00016045	Cold Brew - Filter Mesh; Cold Brew - French Press; Filter Paper - Filter Mesh; Filter Mesh - French Press; Filter Paper - French Press
UnK-2330	24.795	1.9779e-05	4.7038	0.00016045	Cold Brew - Filter Mesh; Cold Brew - French Press; Filter Paper - Filter Mesh; Filter Mesh - French Press; Filter Paper - French Press
UnK-2562	24.752	1.9953e-05	4.7	0.00016101	Cold Brew - Filter Mesh; French Press - Cold Brew; Filter Paper - Filter Mesh; French Press - Filter Mesh; French Press - Filter Paper
UnK-176	24.75	1.9962e-05	4.6998	0.00016101	Cold Brew - Filter Mesh; Cold Brew - French Press; Filter Paper - Filter Mesh; Filter Mesh - French Press; Filter Paper - French Press
UnK-118	24.725	2.0066e-05	4.6975	0.00016139	Filter Mesh - Cold Brew; Filter Paper - Cold Brew; French Press - Cold Brew; Filter Mesh - French Press; Filter Paper - French Press
UnK-1547	24.668	2.0301e-05	4.6925	0.00016281	Cold Brew - Filter Mesh; Cold Brew - Filter Paper; Cold Brew - French Press; Filter Paper - Filter Mesh; French Press - Filter Mesh; Filter Paper - French Press
UnK-840	24.615	2.0528e-05	4.6876	0.00016417	Cold Brew - Filter Mesh; Cold Brew - Filter Paper; Cold Brew - French Press; Filter Paper - Filter Mesh; Filter Paper - French Press
UnK-354	24.539	2.0851e-05	4.6809	0.00016628	Cold Brew - Filter Mesh; Cold Brew - French Press; Filter Paper - Filter Mesh; Filter Mesh - French Press; Filter Paper - French Press
UnK-1249	24.437	2.1301e-05	4.6716	0.00016939	Filter Mesh - Cold Brew; French Press - Cold Brew; Filter Mesh - Filter Paper; French Press - Filter Mesh; French Press - Filter Paper
UnK-333	24.38	2.1556e-05	4.6664	0.00017093	Filter Mesh - Cold Brew; Filter Paper - Cold Brew; French Press - Cold Brew; Filter Mesh - Filter Paper; French Press - Filter Mesh; French Press - Filter Paper
FA (20:2) (eicosadienoic acid)	24.3	2.1919e-05	4.6592	0.00017332	Filter Mesh - Cold Brew; Cold Brew - Filter Paper; French Press - Cold Brew; Filter Mesh - Filter Paper; French Press - Filter Paper
UnK-895	24.286	2.1983e-05	4.6579	0.00017334	Cold Brew - Filter Paper; Cold Brew - French Press; Filter Mesh - French Press; Filter Paper - French Press
UnK-1902	24.203	2.2369e-05	4.6503	0.0001759	Filter Mesh - Cold Brew; French Press - Cold Brew; Filter Mesh - Filter Paper; French Press - Filter Paper
UnK-698	24.162	2.2564e-05	4.6466	0.00017694	Cold Brew - Filter Mesh; Cold Brew - French Press; Filter Paper - Filter Mesh; Filter Mesh - French Press; Filter Paper - French Press
UnK-1696	23.987	2.3412e-05	4.6306	0.00018308	Filter Mesh - Cold Brew; French Press - Cold Brew; Filter Mesh - Filter Paper; French Press - Filter Mesh; French Press - Filter Paper
UnK-618	23.839	2.4164e-05	4.6168	0.00018844	Filter Mesh - Cold Brew; French Press - Cold Brew; Filter Mesh - Filter Paper; French Press - Filter Mesh; French Press - Filter Paper
UnK-1236	23.743	2.466e-05	4.608	0.00019139	Cold Brew - Filter Mesh; Cold Brew - Filter Paper; Cold Brew - French Press; Filter Mesh - French Press; Filter Paper - French Press
UnK-454	23.74	2.4678e-05	4.6077	0.00019139	Cold Brew - Filter Mesh; Cold Brew - French Press; Filter Paper - Filter Mesh; Filter Paper - French Press
UnK-312	23.726	2.475e-05	4.6064	0.00019142	Filter Mesh - Cold Brew; French Press - Cold Brew; Filter Mesh - Filter Paper; French Press - Filter Mesh; French Press - Filter Paper
UnK-158	23.603	2.5412e-05	4.595	0.00019601	Filter Mesh - Cold Brew; French Press - Cold Brew; Filter Mesh - Filter Paper; French Press - Filter Mesh; French Press - Filter Paper
UnK-1195	23.549	2.571e-05	4.5899	0.00019776	Cold Brew - Filter Mesh; Cold Brew - French Press; Filter Paper - Filter Mesh; Filter Mesh - French Press; Filter Paper - French Press
UnK-1107	23.446	2.6287e-05	4.5803	0.00020165	Filter Mesh - Cold Brew; French Press - Cold Brew; Filter Mesh - Filter Paper; French Press - Filter Mesh; French Press - Filter Paper
UnK-775	23.432	2.6365e-05	4.579	0.00020171	Filter Mesh - Cold Brew; French Press - Cold Brew; Filter Mesh - Filter Paper; French Press - Filter Mesh; French Press - Filter Paper
UnK-2018	23.412	2.6481e-05	4.5771	0.00020204	Cold Brew - Filter Mesh; Cold Brew - Filter Paper; Cold Brew - French Press; Filter Paper - Filter Mesh; Filter Mesh - French Press; Filter Paper - French Press
UnK-1584	23.261	2.736e-05	4.5629	0.00020773	Filter Mesh - Cold Brew; French Press - Cold Brew; Filter Mesh - Filter Paper; French Press - Filter Mesh; French Press - Filter Paper
UnK-298	23.259	2.7374e-05	4.5627	0.00020773	Cold Brew - Filter Mesh; Cold Brew - Filter Paper; Cold Brew - French Press; Filter Paper - Filter Mesh; French Press - Filter Mesh; Filter Paper - French Press
UnK-1284	23.072	2.8512e-05	4.545	0.00021579	Cold Brew - Filter Mesh; Cold Brew - Filter Paper; Cold Brew - French Press; Filter Mesh - French Press; Filter Paper - French Press
UnK-1263	23.027	2.8796e-05	4.5407	0.00021736	Cold Brew - Filter Mesh; Cold Brew - French Press; Filter Mesh - French Press; Filter Paper - French Press
UnK-296	22.852	2.9926e-05	4.524	0.00022528	Filter Mesh - Cold Brew; Filter Paper - Cold Brew; French Press - Cold Brew; French Press - Filter Paper
UnK-1868	22.826	3.0099e-05	4.5214	0.00022598	Filter Mesh - Cold Brew; Cold Brew - Filter Paper; French Press - Cold Brew; Filter Mesh - Filter Paper; French Press - Filter Paper
UnK-1280	22.713	3.0862e-05	4.5106	0.0002311	Cold Brew - Filter Mesh; Cold Brew - French Press; Filter Paper - Filter Mesh; Filter Paper - French Press
UnK-522	22.618	3.1523e-05	4.5014	0.00023468	Cold Brew - Filter Mesh; Cold Brew - French Press; Filter Paper - Filter Mesh; Filter Paper - French Press
UnK-2120	22.616	3.1535e-05	4.5012	0.00023468	Cold Brew - Filter Paper; French Press - Cold Brew; Filter Mesh - Filter Paper; French Press - Filter Mesh; French Press - Filter Paper
UnK-572	22.608	3.159e-05	4.5005	0.00023468	Filter Mesh - Cold Brew; French Press - Cold Brew; Filter Mesh - Filter Paper; French Press - Filter Mesh; French Press - Filter Paper
UnK-2564	22.519	3.2222e-05	4.4918	0.00023875	Filter Mesh - Cold Brew; Cold Brew - French Press; Filter Mesh - Filter Paper; Filter Mesh - French Press; Filter Paper - French Press
UnK-1464	22.338	3.3557e-05	4.4742	0.00024799	French Press - Cold Brew; French Press - Filter Mesh; French Press - Filter Paper
UnK-941	22.304	3.3815e-05	4.4709	0.00024924	Filter Mesh - Cold Brew; French Press - Cold Brew; Filter Mesh - Filter Paper; French Press - Filter Mesh; French Press - Filter Paper
UnK-678	22.273	3.4054e-05	4.4678	0.00025035	Cold Brew - Filter Mesh; Cold Brew - French Press; Filter Paper - Filter Mesh; Filter Paper - French Press
UnK-445	22.248	3.4244e-05	4.4654	0.00025058	Cold Brew - Filter Mesh; Cold Brew - French Press; Filter Paper - Filter Mesh; Filter Mesh - French Press; Filter Paper - French Press
UnK-920	22.246	3.4263e-05	4.4652	0.00025058	Cold Brew - Filter Mesh; Cold Brew - French Press; Filter Paper - Filter Mesh; Filter Paper - French Press
UnK-24	22.227	3.4413e-05	4.4633	0.00025103	Cold Brew - French Press; Filter Paper - Filter Mesh; Filter Mesh - French Press; Filter Paper - French Press
UnK-1526	22.061	3.5727e-05	4.447	0.00025994	Cold Brew - Filter Mesh; Cold Brew - Filter Paper; Cold Brew - French Press; Filter Mesh - French Press; Filter Paper - French Press
UnK-642	22.01	3.6147e-05	4.4419	0.00026232	Filter Mesh - Cold Brew; Cold Brew - Filter Paper; Filter Mesh - Filter Paper; Filter Mesh - French Press; French Press - Filter Paper
UnK-734	21.99	3.6311e-05	4.44	0.00026283	Filter Mesh - Cold Brew; Filter Paper - Cold Brew; French Press - Cold Brew; Filter Mesh - Filter Paper; French Press - Filter Mesh; French Press - Filter Paper
UnK-367	21.94	3.6723e-05	4.4351	0.00026514	Filter Mesh - Cold Brew; Filter Paper - Cold Brew; French Press - Cold Brew; French Press - Filter Paper
UnK-753	21.912	3.6964e-05	4.4322	0.00026554	Cold Brew - French Press; Filter Paper - Filter Mesh; Filter Mesh - French Press; Filter Paper - French Press
UnK-201	21.911	3.6967e-05	4.4322	0.00026554	Filter Mesh - Cold Brew; Filter Paper - Cold Brew; French Press - Cold Brew; Filter Paper - French Press
UnK-2413	21.818	3.7766e-05	4.4229	0.00027059	Cold Brew - Filter Mesh; Cold Brew - Filter Paper; Cold Brew - French Press; Filter Paper - Filter Mesh; Filter Paper - French Press
UnK-973	21.55	4.0171e-05	4.3961	0.0002871	Cold Brew - Filter Paper; French Press - Cold Brew; Filter Mesh - Filter Paper; French Press - Filter Mesh; French Press - Filter Paper
UnK-1426	21.466	4.0969e-05	4.3875	0.00029206	Cold Brew - Filter Mesh; Cold Brew - French Press; Filter Paper - Filter Mesh; Filter Mesh - French Press; Filter Paper - French Press
UnK-88	21.43	4.131e-05	4.3839	0.00029347	Filter Paper - Cold Brew; Cold Brew - French Press; Filter Paper - Filter Mesh; Filter Mesh - French Press; Filter Paper - French Press
UnK-2706	21.423	4.1374e-05	4.3833	0.00029347	Cold Brew - French Press; Filter Mesh - French Press; Filter Paper - French Press
UnK-612	21.37	4.1891e-05	4.3779	0.00029639	Cold Brew - Filter Mesh; Cold Brew - French Press; Filter Paper - Filter Mesh; Filter Paper - French Press
UnK-311	21.347	4.2114e-05	4.3756	0.00029722	Cold Brew - Filter Mesh; Cold Brew - Filter Paper; Cold Brew - French Press; Filter Paper - French Press
UnK-853	21.269	4.2891e-05	4.3676	0.00030195	Filter Mesh - Cold Brew; Filter Paper - Cold Brew; French Press - Cold Brew; Filter Mesh - French Press; Filter Paper - French Press
UnK-470	21.245	4.3137e-05	4.3651	0.00030293	Cold Brew - Filter Mesh; Cold Brew - Filter Paper; Cold Brew - French Press; Filter Paper - French Press
UnK-1922	21.032	4.5352e-05	4.3434	0.00031769	French Press - Cold Brew; French Press - Filter Mesh; French Press - Filter Paper
UnK-2077	20.97	4.6031e-05	4.337	0.00032102	Cold Brew - Filter Mesh; Cold Brew - Filter Paper; French Press - Cold Brew; French Press - Filter Mesh; French Press - Filter Paper
UnK-829	20.967	4.6055e-05	4.3367	0.00032102	Cold Brew - Filter Mesh; Cold Brew - Filter Paper; Cold Brew - French Press; Filter Paper - Filter Mesh; Filter Paper - French Press
UnK-562	20.909	4.6702e-05	4.3307	0.0003241	Filter Mesh - Cold Brew; French Press - Cold Brew; Filter Mesh - Filter Paper; French Press - Filter Paper
UnK-439	20.906	4.6727e-05	4.3304	0.0003241	Filter Mesh - Cold Brew; French Press - Cold Brew; Filter Mesh - Filter Paper; French Press - Filter Paper
UnK-420	20.881	4.7007e-05	4.3278	0.00032524	Filter Mesh - Cold Brew; French Press - Cold Brew; Filter Mesh - Filter Paper; French Press - Filter Mesh; French Press - Filter Paper
UnK-1275	20.802	4.7899e-05	4.3197	0.00033061	French Press - Cold Brew; French Press - Filter Mesh; French Press - Filter Paper
UnK-691	20.629	4.9927e-05	4.3017	0.00034376	Cold Brew - Filter Paper; French Press - Cold Brew; Filter Mesh - Filter Paper; French Press - Filter Paper
UnK-380	20.587	5.044e-05	4.2972	0.00034645	Filter Mesh - Cold Brew; French Press - Cold Brew; Filter Mesh - Filter Paper; French Press - Filter Mesh; French Press - Filter Paper
UnK-701	20.527	5.1175e-05	4.2909	0.00035065	French Press - Cold Brew; French Press - Filter Mesh; French Press - Filter Paper
UnK-1549	20.496	5.1561e-05	4.2877	0.00035243	Cold Brew - Filter Mesh; Filter Paper - Cold Brew; Cold Brew - French Press; Filter Paper - Filter Mesh; Filter Paper - French Press
UnK-1892	20.442	5.223e-05	4.2821	0.00035615	Cold Brew - Filter Mesh; Cold Brew - French Press; Filter Paper - Filter Mesh; Filter Mesh - French Press; Filter Paper - French Press
UnK-1024	20.42	5.2517e-05	4.2797	0.00035724	Cold Brew - Filter Mesh; Filter Paper - Filter Mesh; French Press - Filter Mesh; French Press - Filter Paper
UnK-676	20.403	5.2724e-05	4.278	0.00035779	Filter Mesh - Cold Brew; French Press - Cold Brew; Filter Mesh - Filter Paper; French Press - Filter Paper
UnK-1034	20.211	5.5256e-05	4.2576	0.00037407	Filter Mesh - Cold Brew; French Press - Cold Brew; Filter Mesh - Filter Paper; French Press - Filter Paper
UnK-600	20.041	5.7603e-05	4.2396	0.00038814	Cold Brew - Filter Mesh; Cold Brew - French Press; Filter Paper - Filter Mesh; Filter Paper - French Press
UnK-2487	20.041	5.7609e-05	4.2395	0.00038814	Cold Brew - Filter Mesh; Cold Brew - Filter Paper; French Press - Cold Brew; French Press - Filter Mesh; French Press - Filter Paper
UnK-1507	19.983	5.8437e-05	4.2333	0.00039278	Cold Brew - French Press; Filter Mesh - French Press; Filter Paper - French Press
UnK-610	19.963	5.872e-05	4.2312	0.00039375	Cold Brew - Filter Mesh; Cold Brew - French Press; Filter Paper - Filter Mesh; Filter Mesh - French Press; Filter Paper - French Press
UnK-1698	19.937	5.9108e-05	4.2284	0.00039483	Filter Mesh - Cold Brew; French Press - Cold Brew; Filter Mesh - Filter Paper; French Press - Filter Mesh; French Press - Filter Paper
UnK-630	19.932	5.9181e-05	4.2278	0.00039483	Cold Brew - Filter Mesh; Cold Brew - Filter Paper; Cold Brew - French Press; Filter Paper - Filter Mesh; Filter Paper - French Press
UnK-1563	19.923	5.9301e-05	4.2269	0.00039483	Cold Brew - Filter Mesh; Cold Brew - Filter Paper; French Press - Cold Brew; French Press - Filter Mesh; French Press - Filter Paper
UnK-913	19.815	6.0917e-05	4.2153	0.00040463	Filter Mesh - Cold Brew; French Press - Cold Brew; Filter Mesh - Filter Paper; French Press - Filter Mesh; French Press - Filter Paper
UnK-1052	19.776	6.1502e-05	4.2111	0.00040756	Filter Mesh - Cold Brew; French Press - Cold Brew; Filter Mesh - Filter Paper; French Press - Filter Mesh; French Press - Filter Paper
UnK-339	19.729	6.2233e-05	4.206	0.00041121	Cold Brew - Filter Mesh; Cold Brew - French Press; Filter Paper - Filter Mesh; Filter Mesh - French Press; Filter Paper - French Press
UnK-1084	19.722	6.2345e-05	4.2052	0.00041121	Cold Brew - Filter Mesh; Cold Brew - Filter Paper; Cold Brew - French Press; Filter Paper - Filter Mesh
UnK-1009	19.683	6.2955e-05	4.201	0.00041385	Cold Brew - Filter Mesh; Cold Brew - French Press; Filter Paper - Filter Mesh; Filter Paper - French Press
UnK-1730	19.671	6.3141e-05	4.1997	0.00041385	Cold Brew - Filter Mesh; Cold Brew - Filter Paper; French Press - Filter Mesh; French Press - Filter Paper
UnK-689	19.668	6.3184e-05	4.1994	0.00041385	Filter Mesh - Cold Brew; French Press - Cold Brew; Filter Mesh - Filter Paper; French Press - Filter Mesh; French Press - Filter Paper
UnK-277	19.623	6.3901e-05	4.1945	0.00041757	Cold Brew - Filter Mesh; Cold Brew - French Press; Filter Paper - Filter Mesh; Filter Paper - French Press
UnK-2366	19.596	6.4345e-05	4.1915	0.0004195	Cold Brew - Filter Mesh; Cold Brew - French Press; Filter Paper - Filter Mesh; Filter Mesh - French Press; Filter Paper - French Press
UnK-2217	19.557	6.4964e-05	4.1873	0.00042256	Filter Mesh - Cold Brew; French Press - Cold Brew; Filter Mesh - Filter Paper; French Press - Filter Mesh; French Press - Filter Paper
UnK-571	19.514	6.5667e-05	4.1826	0.0004261	Filter Mesh - Cold Brew; French Press - Cold Brew; Filter Mesh - Filter Paper; French Press - Filter Paper
UnK-405	19.496	6.5966e-05	4.1807	0.0004261	Cold Brew - Filter Mesh; Cold Brew - French Press; Filter Paper - Filter Mesh; Filter Paper - French Press
UnK-1916	19.493	6.603e-05	4.1803	0.0004261	Filter Mesh - Cold Brew; Filter Paper - Cold Brew; French Press - Cold Brew; Filter Mesh - French Press; Filter Paper - French Press
UnK-1534	19.481	6.6229e-05	4.179	0.0004261	Cold Brew - Filter Mesh; Cold Brew - Filter Paper; Cold Brew - French Press; Filter Mesh - French Press; Filter Paper - French Press
UnK-687	19.479	6.6262e-05	4.1787	0.0004261	Cold Brew - Filter Mesh; Cold Brew - French Press; Filter Paper - Filter Mesh; Filter Paper - French Press
UnK-1374	19.455	6.6651e-05	4.1762	0.00042762	Cold Brew - Filter Mesh; Cold Brew - French Press; Filter Paper - Filter Mesh; Filter Mesh - French Press; Filter Paper - French Press
FA (24:0) (lignoceric acid)	19.434	6.7006e-05	4.1739	0.00042893	Filter Mesh - Cold Brew; French Press - Cold Brew; Filter Mesh - Filter Paper; French Press - Filter Mesh; French Press - Filter Paper
UnK-320	19.415	6.7336e-05	4.1718	0.00043007	Filter Mesh - Cold Brew; Filter Paper - Cold Brew; French Press - Cold Brew; Filter Mesh - Filter Paper; French Press - Filter Paper
UnK-159	19.352	6.8421e-05	4.1648	0.00043601	Filter Mesh - Cold Brew; Filter Paper - Cold Brew; French Press - Cold Brew; French Press - Filter Mesh; French Press - Filter Paper
UnK-495	19.336	6.8688e-05	4.1631	0.00043672	Cold Brew - Filter Mesh; Cold Brew - French Press; Filter Paper - Filter Mesh; Filter Paper - French Press
UnK-1021	19.294	6.9438e-05	4.1584	0.0004405	Filter Mesh - Cold Brew; French Press - Cold Brew; Filter Mesh - Filter Paper; French Press - Filter Mesh; French Press - Filter Paper
UnK-2559	19.27	6.9852e-05	4.1558	0.00044213	Filter Mesh - Cold Brew; Filter Paper - Cold Brew; French Press - Cold Brew; Filter Mesh - French Press; Filter Paper - French Press
UnK-1636	19.254	7.013e-05	4.1541	0.0004429	Cold Brew - Filter Mesh; Cold Brew - French Press; Filter Paper - Filter Mesh; Filter Paper - French Press
UnK-1114	19.233	7.0511e-05	4.1517	0.00044432	Filter Mesh - Cold Brew; Filter Paper - Cold Brew; French Press - Cold Brew; Filter Mesh - Filter Paper; French Press - Filter Paper
UnK-607	19.181	7.1464e-05	4.1459	0.00044931	French Press - Cold Brew; French Press - Filter Mesh; French Press - Filter Paper
UnK-1088	19.094	7.307e-05	4.1363	0.00045839	Cold Brew - French Press; Filter Paper - Filter Mesh; Filter Mesh - French Press; Filter Paper - French Press
UnK-1020	19.062	7.3658e-05	4.1328	0.00046106	Cold Brew - French Press; Filter Mesh - French Press; Filter Paper - French Press
UnK-59	18.953	7.5763e-05	4.1205	0.00047318	Cold Brew - Filter Mesh; Cold Brew - French Press; Filter Paper - Filter Mesh; Filter Mesh - French Press; Filter Paper - French Press
UnK-479	18.801	7.8784e-05	4.1036	0.00049096	Cold Brew - French Press; Filter Paper - Filter Mesh; Filter Mesh - French Press; Filter Paper - French Press
UnK-1809	18.732	8.0205e-05	4.0958	0.00049872	Filter Mesh - Cold Brew; French Press - Cold Brew; Filter Mesh - Filter Paper; French Press - Filter Paper
UnK-1825	18.717	8.0526e-05	4.0941	0.00049961	Cold Brew - Filter Mesh; Cold Brew - French Press; Filter Paper - Filter Mesh; Filter Paper - French Press
UnK-1672	18.699	8.0902e-05	4.092	0.00050084	Cold Brew - Filter Mesh; Cold Brew - French Press; Filter Paper - Filter Mesh; Filter Mesh - French Press; Filter Paper - French Press
UnK-662	18.642	8.2115e-05	4.0856	0.00050725	Cold Brew - Filter Mesh; Cold Brew - French Press; Filter Mesh - French Press; Filter Paper - French Press
UnK-1926	18.587	8.3302e-05	4.0793	0.00051345	Cold Brew - Filter Mesh; Cold Brew - French Press; Filter Paper - Filter Mesh; Filter Paper - French Press
UnK-355	18.548	8.4161e-05	4.0749	0.00051762	Filter Mesh - Cold Brew; Filter Paper - Cold Brew; French Press - Cold Brew; Filter Mesh - Filter Paper; French Press - Filter Paper
UnK-1271	18.5	8.5229e-05	4.0694	0.00052305	Cold Brew - Filter Mesh; Cold Brew - Filter Paper; Cold Brew - French Press; Filter Mesh - French Press; Filter Paper - French Press
UnK-1226	18.461	8.6114e-05	4.0649	0.00052733	Filter Mesh - Cold Brew; French Press - Cold Brew; Filter Mesh - Filter Paper; French Press - Filter Paper
UnK-1040	18.439	8.6604e-05	4.0625	0.00052913	Cold Brew - Filter Mesh; Filter Paper - Cold Brew; Cold Brew - French Press; Filter Paper - Filter Mesh; Filter Paper - French Press
UnK-2556	18.431	8.6783e-05	4.0616	0.00052913	French Press - Cold Brew; French Press - Filter Mesh; French Press - Filter Paper
UnK-1232	18.416	8.7135e-05	4.0598	0.00053013	Filter Mesh - Cold Brew; Filter Paper - Cold Brew; French Press - Cold Brew; French Press - Filter Paper
UnK-1487	18.351	8.8636e-05	4.0524	0.00053811	Cold Brew - Filter Mesh; Cold Brew - Filter Paper; Cold Brew - French Press; Filter Mesh - French Press; Filter Paper - French Press
UnK-2020	18.341	8.8887e-05	4.0512	0.00053847	French Press - Cold Brew; French Press - Filter Mesh; French Press - Filter Paper
UnK-363	18.302	8.9798e-05	4.0467	0.00054283	Filter Mesh - Cold Brew; French Press - Cold Brew; Filter Mesh - Filter Paper; French Press - Filter Paper
UnK-124	18.217	9.1842e-05	4.037	0.00055383	Cold Brew - Filter Mesh; Cold Brew - French Press; Filter Paper - Filter Mesh; Filter Paper - French Press
UnK-2035	18.21	9.201e-05	4.0362	0.00055383	Filter Mesh - Cold Brew; Filter Paper - Cold Brew; Filter Mesh - French Press; Filter Paper - French Press
UnK-622	18.078	9.5319e-05	4.0208	0.00057252	Cold Brew - Filter Mesh; Cold Brew - French Press; Filter Paper - Filter Mesh; Filter Paper - French Press
UnK-387	18.068	9.5564e-05	4.0197	0.00057277	Filter Mesh - Cold Brew; French Press - Cold Brew; Filter Mesh - Filter Paper; French Press - Filter Mesh; French Press - Filter Paper
FA (26:0) (cerotic acid)	18.036	9.6408e-05	4.0159	0.00057661	Cold Brew - Filter Mesh; Cold Brew - Filter Paper; French Press - Filter Mesh; French Press - Filter Paper
UnK-712	17.972	9.8075e-05	4.0084	0.0005842	Cold Brew - Filter Mesh; Cold Brew - French Press; Filter Paper - Filter Mesh; Filter Paper - French Press
UnK-1726	17.971	9.8091e-05	4.0084	0.0005842	Cold Brew - Filter Paper; Filter Mesh - Filter Paper; French Press - Filter Paper
UnK-2255	17.905	9.9852e-05	4.0006	0.00059246	Cold Brew - Filter Mesh; Cold Brew - Filter Paper; Cold Brew - French Press; Filter Mesh - French Press; Filter Paper - French Press
UnK-269	17.903	9.9897e-05	4.0004	0.00059246	Cold Brew - Filter Mesh; Cold Brew - French Press; Filter Paper - Filter Mesh; Filter Paper - French Press
UnK-1729	17.803	0.00010264	3.9887	0.00060745	Filter Mesh - Cold Brew; French Press - Cold Brew; Filter Mesh - Filter Paper; French Press - Filter Paper
UnK-1176	17.767	0.00010366	3.9844	0.00061154	Cold Brew - French Press; Filter Mesh - French Press; Filter Paper - French Press
UnK-335	17.763	0.00010376	3.984	0.00061154	Cold Brew - Filter Mesh; Cold Brew - French Press; Filter Paper - Filter Mesh; Filter Paper - French Press
UnK-2062	17.742	0.00010436	3.9814	0.00061379	Filter Mesh - Cold Brew; French Press - Cold Brew; Filter Mesh - Filter Paper; French Press - Filter Mesh; French Press - Filter Paper
UnK-1978	17.728	0.00010475	3.9799	0.00061477	Cold Brew - Filter Mesh; Cold Brew - French Press; Filter Paper - Filter Mesh; Filter Paper - French Press
UnK-190	17.7	0.00010555	3.9765	0.00061821	Cold Brew - Filter Mesh; Cold Brew - Filter Paper; Cold Brew - French Press; Filter Paper - Filter Mesh; French Press - Filter Mesh
UnK-324	17.689	0.00010587	3.9752	0.00061876	Filter Mesh - Cold Brew; French Press - Cold Brew; Filter Mesh - Filter Paper; French Press - Filter Paper
UnK-444	17.661	0.00010669	3.9719	0.00062228	Filter Mesh - Cold Brew; French Press - Cold Brew; French Press - Filter Mesh; French Press - Filter Paper
UnK-82	17.571	0.00010934	3.9612	0.00063642	Cold Brew - Filter Mesh; Cold Brew - French Press; Filter Mesh - French Press; Filter Paper - French Press
UnK-2192	17.52	0.00011088	3.9551	0.00064406	Filter Mesh - Cold Brew; Filter Paper - Cold Brew; French Press - Cold Brew; French Press - Filter Mesh; French Press - Filter Paper
UnK-1927	17.447	0.00011312	3.9465	0.0006557	Filter Mesh - Cold Brew; French Press - Cold Brew; Filter Mesh - Filter Paper; French Press - Filter Mesh; French Press - Filter Paper
UnK-812	17.284	0.00011834	3.9269	0.00068458	Cold Brew - Filter Mesh; Cold Brew - French Press; Filter Paper - Filter Mesh; Filter Paper - French Press
UnK-2219	17.25	0.00011945	3.9228	0.0006896	Filter Mesh - Cold Brew; Filter Paper - Cold Brew; French Press - Cold Brew; Filter Paper - Filter Mesh; French Press - Filter Mesh
UnK-1871	17.145	0.000123	3.9101	0.00070864	Filter Mesh - Cold Brew; Filter Paper - Cold Brew; French Press - Cold Brew; Filter Mesh - Filter Paper; French Press - Filter Paper
UnK-1510	17.122	0.0001238	3.9073	0.00071177	Filter Mesh - Cold Brew; French Press - Cold Brew; Filter Mesh - Filter Paper; French Press - Filter Paper
UnK-978	17.073	0.0001255	3.9014	0.00072009	Filter Mesh - Cold Brew; French Press - Cold Brew; Filter Mesh - Filter Paper; French Press - Filter Paper
UnK-487	17.054	0.00012619	3.899	0.00072259	Filter Mesh - Cold Brew; Filter Paper - Cold Brew; French Press - Cold Brew; Filter Mesh - Filter Paper; French Press - Filter Paper
UnK-2545	17.006	0.00012787	3.8932	0.00073072	Filter Mesh - Cold Brew; Filter Paper - Cold Brew; French Press - Cold Brew; Filter Mesh - French Press; Filter Paper - French Press
UnK-1438	16.961	0.0001295	3.8877	0.00073856	Filter Mesh - Cold Brew; French Press - Cold Brew; Filter Mesh - Filter Paper; French Press - Filter Paper
UnK-365	16.915	0.00013121	3.882	0.00074681	Filter Mesh - Cold Brew; French Press - Cold Brew; French Press - Filter Mesh; French Press - Filter Paper
UnK-67	16.876	0.00013264	3.8773	0.00075101	Cold Brew - Filter Mesh; Cold Brew - Filter Paper; Cold Brew - French Press; Filter Paper - Filter Mesh; French Press - Filter Mesh
UnK-1146	16.874	0.00013272	3.8771	0.00075101	Filter Paper - Cold Brew; Filter Paper - Filter Mesh; Filter Mesh - French Press; Filter Paper - French Press
UnK-60	16.874	0.00013275	3.877	0.00075101	Filter Mesh - Cold Brew; French Press - Cold Brew; Filter Mesh - Filter Paper; French Press - Filter Mesh; French Press - Filter Paper
UnK-570	16.845	0.00013382	3.8735	0.00075465	Filter Mesh - Cold Brew; Filter Paper - Cold Brew; French Press - Cold Brew; French Press - Filter Paper
UnK-375	16.842	0.00013393	3.8731	0.00075465	Cold Brew - Filter Mesh; Cold Brew - French Press; Filter Paper - Filter Mesh; Filter Paper - French Press
UnK-25	16.809	0.00013518	3.8691	0.0007602	Cold Brew - Filter Mesh; Cold Brew - French Press; Filter Paper - Filter Mesh; Filter Mesh - French Press; Filter Paper - French Press
UnK-731	16.653	0.00014134	3.8497	0.00079326	Filter Mesh - Cold Brew; French Press - Cold Brew; Filter Mesh - Filter Paper; French Press - Filter Paper
UnK-1357	16.634	0.0001421	3.8474	0.00079591	Cold Brew - Filter Mesh; Cold Brew - French Press; Filter Paper - Filter Mesh; Filter Paper - French Press
UnK-1323	16.605	0.00014328	3.8438	0.00080095	Filter Mesh - Cold Brew; Filter Mesh - Filter Paper; Filter Mesh - French Press
UnK-1050	16.597	0.00014363	3.8428	0.00080129	Filter Mesh - Cold Brew; French Press - Cold Brew; Filter Mesh - Filter Paper; French Press - Filter Paper
UnK-954	16.586	0.00014407	3.8414	0.00080218	Filter Mesh - Cold Brew; French Press - Cold Brew; Filter Mesh - Filter Paper; French Press - Filter Mesh; French Press - Filter Paper
UnK-266	16.543	0.00014586	3.8361	0.00081058	Filter Mesh - Cold Brew; Filter Paper - Cold Brew; Filter Mesh - French Press; Filter Paper - French Press
UnK-582	16.448	0.00014989	3.8242	0.0008313	Filter Mesh - Cold Brew; French Press - Cold Brew; Filter Mesh - Filter Paper; French Press - Filter Mesh; French Press - Filter Paper
UnK-2523	16.379	0.00015291	3.8156	0.00084639	Filter Mesh - Cold Brew; French Press - Cold Brew; Filter Mesh - Filter Paper; French Press - Filter Mesh; French Press - Filter Paper
UnK-852	16.352	0.00015413	3.8121	0.00085101	Cold Brew - Filter Mesh; French Press - Cold Brew; French Press - Filter Mesh; French Press - Filter Paper
UnK-1710	16.347	0.00015435	3.8115	0.00085101	Filter Mesh - Cold Brew; Filter Paper - Cold Brew; French Press - Cold Brew; Filter Mesh - Filter Paper; French Press - Filter Paper
UnK-1279	16.331	0.00015508	3.8095	0.00085259	Filter Mesh - Cold Brew; Filter Paper - Cold Brew; French Press - Cold Brew
UnK-665	16.327	0.00015524	3.809	0.00085259	Cold Brew - Filter Mesh; Cold Brew - Filter Paper; Cold Brew - French Press; Filter Paper - Filter Mesh; French Press - Filter Mesh
UnK-820	16.258	0.0001584	3.8002	0.00086827	Cold Brew - Filter Mesh; Cold Brew - French Press; Filter Paper - Filter Mesh; Filter Mesh - French Press; Filter Paper - French Press
UnK-1379	16.246	0.00015896	3.7987	0.00086964	Cold Brew - Filter Mesh; Cold Brew - Filter Paper; Cold Brew - French Press; Filter Paper - Filter Mesh
UnK-1204	16.181	0.00016199	3.7905	0.00088454	Filter Mesh - Cold Brew; French Press - Cold Brew; Filter Mesh - Filter Paper; French Press - Filter Paper
UnK-2188	16.17	0.00016251	3.7891	0.00088563	Cold Brew - Filter Mesh; Cold Brew - French Press; Filter Paper - Filter Mesh; Filter Mesh - French Press; Filter Paper - French Press
UnK-1910	16.127	0.00016455	3.7837	0.00089506	French Press - Cold Brew; Filter Mesh - Filter Paper; French Press - Filter Mesh; French Press - Filter Paper
FA (18:3) (linolenic acid)	16.071	0.00016729	3.7765	0.00090819	Filter Mesh - Cold Brew; Filter Paper - Cold Brew; French Press - Cold Brew
UnK-268	16	0.00017083	3.7674	0.00092561	Cold Brew - Filter Mesh; Cold Brew - Filter Paper; Cold Brew - French Press
UnK-553	15.979	0.00017189	3.7648	0.00092959	Filter Mesh - Cold Brew; French Press - Cold Brew; Filter Mesh - Filter Paper; French Press - Filter Paper
UnK-908	15.952	0.00017326	3.7613	0.00093519	Filter Mesh - Cold Brew; French Press - Cold Brew; Filter Mesh - Filter Paper; French Press - Filter Mesh; French Press - Filter Paper
UnK-940	15.941	0.00017381	3.7599	0.00093639	Filter Mesh - Cold Brew; French Press - Cold Brew; Filter Mesh - Filter Paper; French Press - Filter Paper
UnK-368	15.872	0.00017743	3.751	0.00095407	Filter Mesh - Cold Brew; French Press - Cold Brew; Filter Mesh - Filter Paper; French Press - Filter Mesh; French Press - Filter Paper
UnK-145	15.836	0.00017933	3.7463	0.00096247	Cold Brew - Filter Mesh; Cold Brew - French Press; Filter Paper - Filter Mesh; Filter Paper - French Press
UnK-523	15.826	0.00017987	3.7451	0.0009635	Filter Mesh - Cold Brew; French Press - Cold Brew; Filter Mesh - Filter Paper; French Press - Filter Paper
UnK-381	15.817	0.00018033	3.7439	0.00096414	Filter Mesh - Cold Brew; French Press - Cold Brew; Filter Mesh - Filter Paper; French Press - Filter Paper
UnK-796	15.768	0.00018301	3.7375	0.00097665	Cold Brew - Filter Mesh; Cold Brew - Filter Paper; Cold Brew - French Press; Filter Paper - Filter Mesh; Filter Paper - French Press
UnK-111	15.756	0.00018365	3.736	0.00097819	Cold Brew - Filter Mesh; Cold Brew - French Press; Filter Paper - Filter Mesh; Filter Paper - French Press
UnK-2058	15.72	0.00018566	3.7313	0.00098703	Filter Mesh - Cold Brew; French Press - Cold Brew; Filter Mesh - Filter Paper; French Press - Filter Mesh; French Press - Filter Paper
UnK-223	15.604	0.00019218	3.7163	0.0010198	Cold Brew - Filter Mesh; Cold Brew - French Press; Filter Paper - Filter Mesh; Filter Paper - French Press
UnK-846	15.578	0.00019371	3.7129	0.001026	Cold Brew - French Press; Filter Paper - Filter Mesh; Filter Mesh - French Press; Filter Paper - French Press
UnK-806	15.557	0.00019493	3.7101	0.0010305	Cold Brew - Filter Mesh; Cold Brew - French Press; Filter Paper - Filter Mesh; Filter Paper - French Press
UnK-392	15.527	0.00019668	3.7062	0.0010373	Filter Mesh - Cold Brew; French Press - Cold Brew; French Press - Filter Mesh; French Press - Filter Paper
UnK-2354	15.523	0.00019695	3.7056	0.0010373	Cold Brew - Filter Paper; Filter Mesh - Filter Paper; French Press - Filter Paper
UnK-1339	15.471	0.00020009	3.6988	0.0010519	Cold Brew - Filter Paper; French Press - Cold Brew; Filter Mesh - Filter Paper; French Press - Filter Mesh; French Press - Filter Paper
UnK-1103	15.457	0.00020094	3.6969	0.0010544	Cold Brew - Filter Mesh; Cold Brew - French Press; Filter Paper - Filter Mesh; Filter Paper - French Press
UnK-2463	15.36	0.0002069	3.6842	0.0010821	Cold Brew - Filter Mesh; Cold Brew - French Press; Filter Mesh - French Press; Filter Paper - French Press
UnK-638	15.359	0.000207	3.684	0.0010821	Cold Brew - Filter Mesh; Cold Brew - French Press; Filter Paper - Filter Mesh; Filter Mesh - French Press; Filter Paper - French Press
UnK-1615	15.337	0.00020838	3.6811	0.0010874	Cold Brew - Filter Mesh; Cold Brew - French Press; Filter Paper - Filter Mesh; Filter Mesh - French Press; Filter Paper - French Press
UnK-1437	15.309	0.00021016	3.6774	0.0010946	Cold Brew - Filter Mesh; Cold Brew - Filter Paper; Cold Brew - French Press; Filter Mesh - French Press; Filter Paper - French Press
UnK-1830	15.279	0.0002121	3.6735	0.0011027	Filter Mesh - Cold Brew; French Press - Cold Brew; Filter Mesh - Filter Paper; French Press - Filter Paper
UnK-1307	15.195	0.00021765	3.6622	0.0011295	Cold Brew - French Press; Filter Paper - Filter Mesh; Filter Mesh - French Press; Filter Paper - French Press
UnK-2130	15.164	0.00021972	3.6581	0.0011381	Filter Mesh - Cold Brew; Filter Paper - Cold Brew; Filter Mesh - French Press; Filter Paper - French Press
UnK-1164	15.057	0.00022709	3.6438	0.0011738	Filter Mesh - Cold Brew; French Press - Cold Brew; French Press - Filter Mesh; French Press - Filter Paper
UnK-897	15.052	0.00022744	3.6431	0.0011738	Cold Brew - Filter Mesh; Cold Brew - French Press; Filter Paper - Filter Mesh; Filter Paper - French Press
UnK-185	15.011	0.00023032	3.6377	0.0011865	Filter Mesh - Cold Brew; Filter Paper - Cold Brew; French Press - Cold Brew; French Press - Filter Paper
UnK-414	14.958	0.00023417	3.6305	0.0012041	Cold Brew - Filter Mesh; Cold Brew - French Press; Filter Mesh - French Press; Filter Paper - French Press
UnK-1513	14.95	0.00023473	3.6294	0.0012048	Filter Mesh - Cold Brew; French Press - Cold Brew; Filter Mesh - Filter Paper; French Press - Filter Paper
UnK-1295	14.902	0.00023828	3.6229	0.0012208	Cold Brew - Filter Mesh; Filter Paper - Filter Mesh; French Press - Filter Mesh; French Press - Filter Paper
UnK-1655	14.855	0.00024177	3.6166	0.0012364	Cold Brew - Filter Mesh; Cold Brew - Filter Paper; Cold Brew - French Press; Filter Mesh - French Press
UnK-896	14.848	0.00024232	3.6156	0.001237	Cold Brew - Filter Mesh; Cold Brew - French Press; Filter Paper - Filter Mesh; Filter Paper - French Press
UnK-2195	14.841	0.00024282	3.6147	0.0012374	Filter Mesh - Cold Brew; French Press - Cold Brew; Filter Mesh - Filter Paper; French Press - Filter Paper
UnK-1990	14.79	0.00024678	3.6077	0.0012553	Filter Mesh - Cold Brew; French Press - Cold Brew; Filter Mesh - Filter Paper; French Press - Filter Mesh; French Press - Filter Paper
UnK-1393	14.777	0.00024776	3.606	0.0012579	Filter Mesh - Cold Brew; Filter Paper - Cold Brew; French Press - Cold Brew
UnK-1520	14.743	0.00025039	3.6014	0.0012669	Filter Mesh - Cold Brew; French Press - Cold Brew; Filter Mesh - Filter Paper; French Press - Filter Paper
UnK-1838	14.743	0.00025041	3.6013	0.0012669	Cold Brew - Filter Mesh; Cold Brew - French Press; Filter Paper - Filter Mesh; Filter Paper - French Press
UnK-2288	14.71	0.00025302	3.5969	0.0012777	Filter Mesh - Cold Brew; Filter Mesh - Filter Paper; Filter Mesh - French Press
UnK-644	14.685	0.00025505	3.5934	0.0012843	Cold Brew - Filter Mesh; Cold Brew - Filter Paper; Cold Brew - French Press
UnK-503	14.683	0.00025522	3.5931	0.0012843	Cold Brew - Filter Mesh; Cold Brew - French Press; Filter Mesh - French Press; Filter Paper - French Press
UnK-1409	14.623	0.00026007	3.5849	0.0013064	French Press - Cold Brew; French Press - Filter Mesh; French Press - Filter Paper
UnK-2004	14.589	0.00026284	3.5803	0.0013179	Cold Brew - Filter Paper; French Press - Cold Brew; Filter Mesh - Filter Paper; French Press - Filter Paper
UnK-1770	14.526	0.00026814	3.5716	0.0013421	French Press - Cold Brew; French Press - Filter Mesh; French Press - Filter Paper
UnK-1938	14.508	0.0002697	3.5691	0.0013475	Cold Brew - Filter Mesh; French Press - Cold Brew; Filter Paper - Filter Mesh; French Press - Filter Mesh; French Press - Filter Paper
UnK-357	14.496	0.00027072	3.5675	0.0013503	Cold Brew - Filter Mesh; Cold Brew - French Press; Filter Paper - Filter Mesh; Filter Paper - French Press
UnK-2509	14.417	0.00027764	3.5565	0.0013823	Cold Brew - Filter Mesh; Cold Brew - French Press; Filter Paper - Filter Mesh; Filter Paper - French Press
UnK-1025	14.378	0.00028111	3.5511	0.0013961	Filter Mesh - Cold Brew; Filter Paper - Cold Brew; French Press - Cold Brew; French Press - Filter Mesh
UnK-195	14.375	0.0002814	3.5507	0.0013961	Filter Mesh - Cold Brew; French Press - Cold Brew; Filter Mesh - Filter Paper; French Press - Filter Paper
UnK-249	14.337	0.00028485	3.5454	0.0014108	Filter Mesh - Cold Brew; Filter Paper - Cold Brew; French Press - Cold Brew; Filter Paper - French Press
UnK-671	14.305	0.0002878	3.5409	0.0014229	Filter Mesh - Cold Brew; French Press - Cold Brew; Filter Mesh - Filter Paper; French Press - Filter Paper
UnK-1256	14.276	0.00029055	3.5368	0.001433	Filter Mesh - Cold Brew; French Press - Cold Brew; Filter Mesh - Filter Paper; French Press - Filter Mesh; French Press - Filter Paper
UnK-1248	14.272	0.00029086	3.5363	0.001433	Cold Brew - Filter Mesh; Cold Brew - French Press; Filter Mesh - French Press; Filter Paper - French Press
UnK-875	14.24	0.00029388	3.5318	0.0014454	Cold Brew - Filter Mesh; French Press - Cold Brew; French Press - Filter Mesh; French Press - Filter Paper
UnK-1317	14.223	0.00029553	3.5294	0.0014509	Cold Brew - Filter Mesh; Cold Brew - French Press; Filter Paper - Filter Mesh; Filter Paper - French Press
UnK-1153	14.189	0.00029876	3.5247	0.0014642	Filter Mesh - Cold Brew; French Press - Cold Brew; Filter Mesh - Filter Paper; French Press - Filter Paper
UnK-1439	14.183	0.00029939	3.5238	0.0014648	Filter Mesh - Cold Brew; Cold Brew - French Press; Filter Mesh - Filter Paper; Filter Mesh - French Press
UnK-474	14.166	0.00030099	3.5215	0.00147	Cold Brew - Filter Mesh; Cold Brew - French Press; Filter Paper - Filter Mesh; Filter Mesh - French Press; Filter Paper - French Press
UnK-399	14.117	0.00030584	3.5145	0.0014894	Cold Brew - French Press; Filter Mesh - French Press; Filter Paper - French Press
UnK-1219	14.115	0.00030601	3.5143	0.0014894	Filter Mesh - Cold Brew; French Press - Cold Brew; Filter Mesh - Filter Paper; French Press - Filter Paper
UnK-2621	14.07	0.00031053	3.5079	0.0015088	Filter Mesh - Cold Brew; Filter Paper - Cold Brew; French Press - Cold Brew
UnK-910	14.006	0.00031705	3.4989	0.0015379	French Press - Cold Brew; French Press - Filter Mesh; French Press - Filter Paper
UnK-2540	13.985	0.00031928	3.4958	0.001546	Cold Brew - Filter Mesh; French Press - Cold Brew; French Press - Filter Mesh; French Press - Filter Paper
UnK-1085	13.978	0.00032003	3.4948	0.001547	Cold Brew - Filter Mesh; Cold Brew - French Press; Filter Paper - Filter Mesh; Filter Paper - French Press
UnK-489	13.873	0.0003312	3.4799	0.0015982	Cold Brew - Filter Mesh; Cold Brew - French Press; Filter Paper - Filter Mesh; Filter Paper - French Press
UnK-415	13.844	0.00033436	3.4758	0.0016108	Filter Mesh - Cold Brew; French Press - Cold Brew; Filter Mesh - Filter Paper; French Press - Filter Paper
UnK-1356	13.834	0.00033551	3.4743	0.0016115	Filter Mesh - Cold Brew; Filter Paper - Cold Brew; French Press - Cold Brew; French Press - Filter Mesh; French Press - Filter Paper
UnK-2072	13.833	0.00033565	3.4741	0.0016115	Cold Brew - Filter Mesh; Cold Brew - French Press; Filter Paper - Filter Mesh; Filter Paper - French Press
UnK-536	13.822	0.00033689	3.4725	0.0016147	French Press - Cold Brew; French Press - Filter Mesh; French Press - Filter Paper
UnK-1306	13.805	0.00033877	3.4701	0.0016209	Filter Mesh - Cold Brew; French Press - Cold Brew; French Press - Filter Mesh; French Press - Filter Paper
UnK-68	13.75	0.00034492	3.4623	0.0016461	Filter Mesh - Cold Brew; Filter Paper - Cold Brew; French Press - Cold Brew; French Press - Filter Mesh; French Press - Filter Paper
UnK-2641	13.748	0.00034521	3.4619	0.0016461	French Press - Cold Brew; French Press - Filter Mesh; French Press - Filter Paper
UnK-1470	13.742	0.00034591	3.461	0.0016467	French Press - Cold Brew; French Press - Filter Mesh; French Press - Filter Paper
UnK-620	13.716	0.0003489	3.4573	0.0016581	Filter Mesh - Cold Brew; Filter Paper - Cold Brew; French Press - Cold Brew; Filter Paper - French Press
UnK-901	13.711	0.00034947	3.4566	0.0016581	Filter Mesh - Cold Brew; French Press - Cold Brew; Filter Mesh - Filter Paper; French Press - Filter Mesh; French Press - Filter Paper
UnK-767	13.695	0.00035127	3.4544	0.0016638	Filter Mesh - Cold Brew; French Press - Cold Brew; Filter Mesh - Filter Paper; French Press - Filter Paper
UnK-1891	13.687	0.00035223	3.4532	0.0016656	Cold Brew - Filter Mesh; Cold Brew - French Press; Filter Paper - Filter Mesh; Filter Paper - French Press
UnK-1342	13.64	0.00035781	3.4463	0.0016865	Filter Mesh - Cold Brew; French Press - Cold Brew; Filter Mesh - Filter Paper; French Press - Filter Paper
UnK-1657	13.639	0.0003579	3.4462	0.0016865	Cold Brew - Filter Mesh; Cold Brew - Filter Paper; French Press - Filter Mesh; French Press - Filter Paper
UnK-640	13.634	0.00035845	3.4456	0.0016865	Filter Mesh - Cold Brew; French Press - Cold Brew; Filter Mesh - Filter Paper; French Press - Filter Paper
UnK-1120	13.587	0.0003642	3.4387	0.0017107	Filter Mesh - Cold Brew; French Press - Cold Brew; Filter Mesh - Filter Paper; French Press - Filter Paper
UnK-748	13.576	0.00036549	3.4371	0.0017139	Filter Mesh - Cold Brew; French Press - Cold Brew; Filter Mesh - Filter Paper; French Press - Filter Paper
UnK-1523	13.473	0.00037842	3.422	0.0017716	Cold Brew - Filter Mesh; Cold Brew - French Press; Filter Paper - Filter Mesh; Filter Mesh - French Press; Filter Paper - French Press
UnK-1751	13.455	0.00038069	3.4194	0.0017793	French Press - Cold Brew; French Press - Filter Mesh; French Press - Filter Paper
UnK-760	13.354	0.00039393	3.4046	0.0018381	Cold Brew - Filter Mesh; Cold Brew - French Press; Filter Paper - Filter Mesh; Filter Paper - French Press
UnK-2529	13.338	0.000396	3.4023	0.0018447	French Press - Cold Brew; French Press - Filter Mesh; French Press - Filter Paper
UnK-2417	13.272	0.00040502	3.3925	0.0018837	Cold Brew - Filter Mesh; Cold Brew - French Press; Filter Paper - Filter Mesh; Filter Mesh - French Press; Filter Paper - French Press
UnK-1677	13.262	0.00040643	3.391	0.0018871	Cold Brew - Filter Mesh; Cold Brew - French Press; Filter Paper - Filter Mesh; Filter Paper - French Press
UnK-345	13.224	0.0004117	3.3854	0.0019084	Filter Mesh - Cold Brew; Filter Paper - Cold Brew; French Press - Cold Brew
UnK-1527	13.203	0.00041469	3.3823	0.0019173	Filter Mesh - Cold Brew; Filter Paper - Cold Brew; French Press - Cold Brew; French Press - Filter Mesh; French Press - Filter Paper
UnK-2651	13.2	0.00041498	3.382	0.0019173	Cold Brew - Filter Mesh; Cold Brew - Filter Paper; Filter Paper - Filter Mesh; French Press - Filter Mesh; French Press - Filter Paper
UnK-1419	13.194	0.00041585	3.3811	0.0019182	Cold Brew - French Press; Filter Mesh - French Press; Filter Paper - French Press
UnK-2036	13.164	0.00042018	3.3766	0.001935	Cold Brew - Filter Mesh; Cold Brew - French Press; Filter Paper - Filter Mesh; Filter Mesh - French Press; Filter Paper - French Press
UnK-704	13.156	0.00042138	3.3753	0.0019374	Filter Mesh - Cold Brew; French Press - Cold Brew; Filter Mesh - Filter Paper; French Press - Filter Paper
UnK-208	13.143	0.00042321	3.3734	0.0019426	Cold Brew - Filter Mesh; Cold Brew - French Press; Filter Paper - Filter Mesh; Filter Mesh - French Press; Filter Paper - French Press
UnK-1673	13.136	0.00042421	3.3724	0.0019441	Cold Brew - French Press; Filter Mesh - French Press; Filter Paper - French Press
UnK-1965	13.124	0.00042594	3.3706	0.0019488	Filter Mesh - Cold Brew; French Press - Cold Brew; Filter Mesh - Filter Paper; French Press - Filter Paper
FA (28:0) (montanic acid)	13.119	0.00042676	3.3698	0.0019494	Cold Brew - Filter Mesh; Cold Brew - Filter Paper; Cold Brew - French Press; Filter Paper - Filter Mesh; French Press - Filter Mesh
UnK-1903	13.091	0.00043083	3.3657	0.0019625	Filter Mesh - Cold Brew; French Press - Cold Brew; Filter Mesh - Filter Paper; French Press - Filter Mesh; French Press - Filter Paper
UnK-1382	13.09	0.00043101	3.3655	0.0019625	Filter Mesh - Cold Brew; Filter Paper - Cold Brew; French Press - Cold Brew; French Press - Filter Paper
UnK-573	13.068	0.00043428	3.3622	0.0019725	Cold Brew - Filter Mesh; Cold Brew - French Press; Filter Paper - Filter Mesh; Filter Mesh - French Press; Filter Paper - French Press
UnK-2067	13.066	0.0004346	3.3619	0.0019725	Filter Mesh - Cold Brew; Filter Paper - Cold Brew; French Press - Cold Brew; French Press - Filter Paper
UnK-2297	13.05	0.00043693	3.3596	0.0019799	Filter Mesh - Cold Brew; French Press - Cold Brew; Filter Mesh - Filter Paper; French Press - Filter Paper
UnK-1005	12.996	0.00044521	3.3514	0.0020141	Filter Mesh - Cold Brew; Filter Paper - Cold Brew; French Press - Cold Brew
UnK-1296	12.98	0.00044759	3.3491	0.0020217	Filter Mesh - Cold Brew; French Press - Cold Brew; French Press - Filter Mesh; French Press - Filter Paper
UnK-738	12.97	0.00044926	3.3475	0.0020257	Filter Mesh - Cold Brew; French Press - Cold Brew; Filter Mesh - Filter Paper; French Press - Filter Mesh; French Press - Filter Paper
UnK-566	12.965	0.00044991	3.3469	0.0020257	Filter Mesh - Cold Brew; Filter Paper - Cold Brew; French Press - Cold Brew; French Press - Filter Mesh; French Press - Filter Paper
UnK-1618	12.942	0.00045358	3.3433	0.0020389	Cold Brew - Filter Mesh; Cold Brew - French Press; Filter Mesh - French Press; Filter Paper - French Press
UnK-1447	12.896	0.00046094	3.3364	0.0020688	Filter Mesh - Cold Brew; French Press - Cold Brew; Filter Mesh - Filter Paper; French Press - Filter Paper
UnK-1887	12.837	0.00047042	3.3275	0.0021067	French Press - Cold Brew; Filter Mesh - Filter Paper; French Press - Filter Paper
UnK-1692	12.833	0.00047114	3.3269	0.0021067	Cold Brew - Filter Mesh; Filter Paper - Filter Mesh; French Press - Filter Mesh; French Press - Filter Paper
UnK-882	12.828	0.00047192	3.3261	0.0021067	Filter Mesh - Cold Brew; French Press - Cold Brew; Filter Mesh - Filter Paper; French Press - Filter Paper
UnK-871	12.825	0.00047238	3.3257	0.0021067	Cold Brew - Filter Mesh; Cold Brew - French Press; Filter Paper - Filter Mesh; Filter Paper - French Press
UnK-2454	12.818	0.0004735	3.3247	0.0021083	Cold Brew - Filter Mesh; Cold Brew - French Press; Filter Paper - Filter Mesh; Filter Paper - French Press
UnK-754	12.688	0.00049567	3.3048	0.0022007	Cold Brew - Filter Mesh; Cold Brew - Filter Paper; Cold Brew - French Press
UnK-2638	12.687	0.0004958	3.3047	0.0022007	French Press - Cold Brew; French Press - Filter Mesh; French Press - Filter Paper
UnK-1427	12.664	0.00049982	3.3012	0.002215	French Press - Cold Brew; French Press - Filter Mesh; French Press - Filter Paper
UnK-2142	12.642	0.00050371	3.2978	0.0022288	Filter Mesh - Cold Brew; French Press - Cold Brew; Filter Mesh - Filter Paper; French Press - Filter Paper
UnK-1197	12.619	0.00050785	3.2943	0.0022411	Cold Brew - Filter Mesh; Cold Brew - Filter Paper; Cold Brew - French Press; Filter Mesh - French Press; Filter Paper - French Press
UnK-2407	12.618	0.00050809	3.2941	0.0022411	Cold Brew - Filter Mesh; Cold Brew - French Press; Filter Paper - Filter Mesh; Filter Paper - French Press
UnK-2105	12.611	0.00050926	3.2931	0.0022428	Filter Mesh - Cold Brew; Filter Mesh - Filter Paper; Filter Mesh - French Press
UnK-1381	12.606	0.00051017	3.2923	0.0022433	Cold Brew - Filter Mesh; Cold Brew - French Press; Filter Paper - Filter Mesh; Filter Paper - French Press
UnK-2159	12.594	0.00051242	3.2904	0.0022497	French Press - Cold Brew; French Press - Filter Mesh; French Press - Filter Paper
UnK-1304	12.546	0.00052107	3.2831	0.0022841	French Press - Cold Brew; French Press - Filter Mesh; French Press - Filter Paper
UnK-877	12.479	0.00053377	3.2726	0.0023326	Filter Mesh - Cold Brew; Filter Paper - Cold Brew; French Press - Cold Brew; Filter Mesh - French Press; Filter Paper - French Press
UnK-1981	12.478	0.00053386	3.2726	0.0023326	Cold Brew - Filter Mesh; Cold Brew - Filter Paper; Cold Brew - French Press; Filter Paper - French Press
UnK-2780	12.474	0.0005346	3.272	0.0023326	Filter Mesh - Cold Brew; Filter Paper - Cold Brew; French Press - Cold Brew; French Press - Filter Mesh
UnK-929	12.464	0.00053665	3.2703	0.0023379	Cold Brew - Filter Mesh; Cold Brew - French Press; Filter Paper - Filter Mesh; Filter Paper - French Press
UnK-1940	12.459	0.00053756	3.2696	0.0023382	Cold Brew - Filter Paper; French Press - Cold Brew; Filter Mesh - Filter Paper; French Press - Filter Mesh; French Press - Filter Paper
UnK-1015	12.45	0.0005392	3.2683	0.0023418	French Press - Cold Brew; Filter Mesh - Filter Paper; French Press - Filter Mesh; French Press - Filter Paper
UnK-1311	12.393	0.0005504	3.2593	0.0023868	Cold Brew - French Press; Filter Mesh - French Press; Filter Paper - French Press
UnK-165	12.361	0.00055675	3.2543	0.002408	Filter Mesh - Cold Brew; Filter Mesh - Filter Paper; Filter Mesh - French Press
UnK-530	12.359	0.00055699	3.2541	0.002408	Filter Mesh - Cold Brew; French Press - Cold Brew; French Press - Filter Mesh; French Press - Filter Paper
UnK-1722	12.344	0.00056019	3.2517	0.0024181	Filter Mesh - Cold Brew; French Press - Cold Brew; Filter Mesh - Filter Paper; French Press - Filter Paper
UnK-1037	12.334	0.00056201	3.2503	0.0024222	Filter Mesh - Cold Brew; French Press - Cold Brew; French Press - Filter Paper
UnK-1496	12.33	0.00056297	3.2495	0.0024227	Filter Mesh - Cold Brew; French Press - Cold Brew; Filter Mesh - Filter Paper; French Press - Filter Paper
UnK-606	12.323	0.00056441	3.2484	0.0024252	Filter Mesh - Cold Brew; French Press - Cold Brew; Filter Mesh - Filter Paper; French Press - Filter Mesh; French Press - Filter Paper
UnK-456	12.303	0.00056841	3.2453	0.0024386	Cold Brew - Filter Mesh; Cold Brew - Filter Paper; Cold Brew - French Press; Filter Mesh - French Press; Filter Paper - French Press
UnK-1212	12.29	0.0005711	3.2433	0.0024464	Filter Mesh - Cold Brew; French Press - Cold Brew; Filter Mesh - Filter Paper; French Press - Filter Paper
UnK-473	12.267	0.00057578	3.2397	0.0024628	Cold Brew - Filter Mesh; Cold Brew - French Press; Filter Mesh - French Press; Filter Paper - French Press
UnK-2759	12.227	0.0005842	3.2334	0.0024944	Cold Brew - Filter Mesh; Cold Brew - French Press; Filter Mesh - French Press; Filter Paper - French Press
UnK-1641	12.223	0.00058495	3.2329	0.0024944	French Press - Cold Brew; Filter Mesh - Filter Paper; French Press - Filter Mesh; French Press - Filter Paper
UnK-581	12.216	0.00058659	3.2317	0.0024977	Cold Brew - French Press; Filter Mesh - French Press; Filter Paper - French Press
UnK-259	12.207	0.00058848	3.2303	0.0025015	Cold Brew - Filter Mesh; Cold Brew - French Press; Filter Paper - Filter Mesh; Filter Paper - French Press
UnK-1319	12.203	0.00058927	3.2297	0.0025015	French Press - Cold Brew; Filter Mesh - Filter Paper; French Press - Filter Mesh; French Press - Filter Paper
UnK-1874	12.196	0.00059082	3.2285	0.0025043	Filter Mesh - Cold Brew; French Press - Cold Brew; Filter Mesh - Filter Paper; French Press - Filter Paper
UnK-1646	12.186	0.0005929	3.227	0.0025094	Filter Mesh - Cold Brew; French Press - Cold Brew; Filter Mesh - Filter Paper; French Press - Filter Paper
UnK-1767	12.159	0.00059868	3.2228	0.0025301	Cold Brew - Filter Mesh; Cold Brew - Filter Paper; Cold Brew - French Press
UnK-483	12.155	0.00059973	3.222	0.0025307	French Press - Cold Brew; Filter Mesh - Filter Paper; French Press - Filter Paper
UnK-492	12.137	0.0006035	3.2193	0.0025428	Cold Brew - Filter Mesh; Cold Brew - Filter Paper; Cold Brew - French Press; Filter Paper - French Press
UnK-2671	12.104	0.00061096	3.214	0.0025681	Filter Mesh - Cold Brew; French Press - Cold Brew; Filter Mesh - Filter Paper; French Press - Filter Paper
UnK-156	12.102	0.00061132	3.2137	0.0025681	Filter Mesh - Cold Brew; Filter Paper - Cold Brew; French Press - Cold Brew; Filter Mesh - Filter Paper
UnK-1537	12.063	0.00062012	3.2075	0.0026012	Filter Mesh - Cold Brew; French Press - Cold Brew; Filter Mesh - Filter Paper; French Press - Filter Paper
UnK-817	12.054	0.00062208	3.2062	0.0026055	Cold Brew - Filter Mesh; Cold Brew - Filter Paper; Cold Brew - French Press; Filter Mesh - French Press; Filter Paper - French Press
UnK-447	12.011	0.00063207	3.1992	0.0026435	Cold Brew - Filter Mesh; Cold Brew - Filter Paper; French Press - Filter Mesh; French Press - Filter Paper
UnK-1023	11.99	0.00063684	3.196	0.0026595	Cold Brew - French Press; Filter Paper - Filter Mesh; Filter Mesh - French Press; Filter Paper - French Press
UnK-1530	11.933	0.00065032	3.1869	0.0027117	Filter Mesh - Cold Brew; French Press - Cold Brew; Filter Mesh - Filter Paper; French Press - Filter Paper
UnK-204	11.924	0.00065244	3.1855	0.0027148	Filter Mesh - Cold Brew; French Press - Cold Brew; Filter Mesh - Filter Paper; French Press - Filter Paper
UnK-1745	11.922	0.00065297	3.1851	0.0027148	Cold Brew - Filter Mesh; French Press - Cold Brew; French Press - Filter Mesh; French Press - Filter Paper
UnK-1875	11.914	0.00065486	3.1839	0.0027186	Filter Mesh - Cold Brew; Cold Brew - Filter Paper; French Press - Cold Brew; Filter Mesh - Filter Paper; French Press - Filter Paper
UnK-1598	11.904	0.0006574	3.1822	0.0027252	Cold Brew - Filter Mesh; Cold Brew - French Press; Filter Paper - Filter Mesh; Filter Paper - French Press
UnK-1801	11.864	0.00066701	3.1759	0.0027546	French Press - Cold Brew; French Press - Filter Mesh; French Press - Filter Paper
UnK-1076	11.864	0.00066719	3.1758	0.0027546	Filter Mesh - Cold Brew; French Press - Cold Brew; French Press - Filter Paper
UnK-2692	11.863	0.00066743	3.1756	0.0027546	Cold Brew - French Press; Filter Mesh - French Press; Filter Paper - French Press
UnK-955	11.855	0.0006694	3.1743	0.002758	Filter Paper - Cold Brew; Filter Paper - Filter Mesh; Filter Mesh - French Press; Filter Paper - French Press
UnK-1781	11.851	0.00067019	3.1738	0.002758	French Press - Cold Brew; Filter Mesh - Filter Paper; French Press - Filter Paper
UnK-1820	11.836	0.000674	3.1713	0.0027696	Cold Brew - Filter Mesh; Cold Brew - French Press; Filter Paper - Filter Mesh; Filter Mesh - French Press; Filter Paper - French Press
UnK-1108	11.818	0.00067854	3.1684	0.0027842	Cold Brew - Filter Mesh; Cold Brew - Filter Paper; Cold Brew - French Press; Filter Mesh - French Press
UnK-1401	11.797	0.00068382	3.1651	0.0028018	French Press - Cold Brew; French Press - Filter Mesh; French Press - Filter Paper
UnK-1289	11.784	0.00068724	3.1629	0.0028117	Cold Brew - Filter Mesh; Cold Brew - French Press; Filter Paper - Filter Mesh; Filter Mesh - French Press; Filter Paper - French Press
UnK-192	11.776	0.00068928	3.1616	0.002816	Filter Mesh - Cold Brew; French Press - Cold Brew; French Press - Filter Paper
UnK-2198	11.763	0.00069249	3.1596	0.002825	Cold Brew - Filter Mesh; Cold Brew - Filter Paper; Cold Brew - French Press
UnK-1699	11.754	0.00069481	3.1581	0.0028288	Filter Mesh - Cold Brew; French Press - Cold Brew; French Press - Filter Mesh; French Press - Filter Paper
UnK-2547	11.748	0.00069636	3.1572	0.0028288	Cold Brew - French Press; Filter Mesh - French Press; Filter Paper - French Press
UnK-418	11.746	0.00069688	3.1568	0.0028288	Filter Mesh - Cold Brew; French Press - Cold Brew; French Press - Filter Paper
UnK-1366	11.744	0.00069742	3.1565	0.0028288	Cold Brew - Filter Mesh; Cold Brew - French Press; Filter Mesh - French Press; Filter Paper - French Press
UnK-180	11.733	0.00070029	3.1547	0.0028363	Cold Brew - Filter Mesh; Cold Brew - French Press; Filter Paper - Filter Mesh; Filter Paper - French Press
UnK-1666	11.685	0.00071288	3.147	0.0028832	Cold Brew - French Press; Filter Mesh - French Press; Filter Paper - French Press
UnK-1253	11.52	0.00075841	3.1201	0.0030629	Filter Mesh - Cold Brew; French Press - Cold Brew; Filter Mesh - Filter Paper; French Press - Filter Mesh; French Press - Filter Paper
UnK-1175	11.431	0.0007845	3.1054	0.0031638	Cold Brew - Filter Mesh; Cold Brew - French Press; Filter Paper - Filter Mesh; Filter Paper - French Press
UnK-2232	11.391	0.00079656	3.0988	0.0032047	Cold Brew - French Press; Filter Mesh - French Press; Filter Paper - French Press
UnK-2291	11.39	0.00079691	3.0986	0.0032047	Cold Brew - Filter Mesh; Cold Brew - French Press; Filter Paper - Filter Mesh; Filter Paper - French Press
UnK-525	11.365	0.0008044	3.0945	0.0032302	Filter Mesh - Cold Brew; French Press - Cold Brew; Filter Mesh - Filter Paper; French Press - Filter Paper
UnK-1215	11.355	0.00080758	3.0928	0.0032384	Cold Brew - Filter Mesh; Cold Brew - Filter Paper; Cold Brew - French Press; Filter Paper - French Press
UnK-1515	11.349	0.00080952	3.0918	0.0032415	Cold Brew - French Press; Filter Mesh - French Press; Filter Paper - French Press
UnK-2494	11.335	0.00081363	3.0896	0.0032534	Cold Brew - French Press; Filter Mesh - French Press; Filter Paper - French Press
UnK-1038	11.328	0.00081581	3.0884	0.0032571	Cold Brew - French Press; Filter Mesh - French Press; Filter Paper - French Press
UnK-1929	11.325	0.00081687	3.0878	0.0032571	Cold Brew - Filter Mesh; Cold Brew - Filter Paper; Cold Brew - French Press; Filter Paper - Filter Mesh; French Press - Filter Mesh
UnK-137	11.312	0.00082088	3.0857	0.0032685	Filter Mesh - Cold Brew; French Press - Cold Brew; Filter Mesh - Filter Paper; French Press - Filter Paper
UnK-1852	11.269	0.00083447	3.0786	0.0033179	French Press - Cold Brew; French Press - Filter Mesh; French Press - Filter Paper
UnK-1109	11.253	0.00083982	3.0758	0.0033324	Cold Brew - French Press; Filter Mesh - French Press; Filter Paper - French Press
UnK-800	11.25	0.00084048	3.0755	0.0033324	Filter Mesh - Cold Brew; French Press - Cold Brew; Filter Mesh - Filter Paper; French Press - Filter Paper
UnK-2315	11.245	0.00084211	3.0746	0.0033342	Filter Mesh - Cold Brew; French Press - Cold Brew; French Press - Filter Mesh; French Press - Filter Paper
UnK-2804	11.234	0.00084582	3.0727	0.0033442	Cold Brew - Filter Mesh; Cold Brew - Filter Paper; Cold Brew - French Press
UnK-945	11.221	0.00085009	3.0705	0.0033545	Cold Brew - Filter Mesh; Cold Brew - French Press; Filter Paper - Filter Mesh; Filter Paper - French Press
UnK-2350	11.219	0.0008508	3.0702	0.0033545	Filter Mesh - Cold Brew; Filter Paper - Cold Brew; French Press - Cold Brew; French Press - Filter Paper
UnK-1541	11.173	0.0008658	3.0626	0.0034061	Cold Brew - Filter Mesh; Cold Brew - French Press; Filter Paper - Filter Mesh
UnK-2552	11.172	0.00086631	3.0623	0.0034061	Cold Brew - Filter Mesh; Cold Brew - French Press; Filter Paper - Filter Mesh; Filter Paper - French Press
UnK-2283	11.165	0.00086855	3.0612	0.0034102	Cold Brew - Filter Mesh; Cold Brew - Filter Paper; Cold Brew - French Press; Filter Paper - Filter Mesh
UnK-1246	11.12	0.00088381	3.0536	0.0034619	Filter Mesh - Cold Brew; French Press - Cold Brew; French Press - Filter Paper
UnK-2499	11.119	0.00088419	3.0535	0.0034619	French Press - Cold Brew; French Press - Filter Mesh; French Press - Filter Paper
UnK-532	11.105	0.00088892	3.0511	0.0034756	Cold Brew - French Press; Filter Paper - Filter Mesh; Filter Mesh - French Press; Filter Paper - French Press
UnK-1165	11.1	0.00089055	3.0503	0.0034772	Filter Mesh - Cold Brew; Filter Paper - Cold Brew; Filter Mesh - French Press; Filter Paper - French Press
UnK-984	11.079	0.00089812	3.0467	0.0035019	Filter Paper - Cold Brew; Cold Brew - French Press; Filter Paper - Filter Mesh; Filter Mesh - French Press; Filter Paper - French Press
UnK-1503	11.008	0.00092328	3.0347	0.0035885	Cold Brew - Filter Mesh; Cold Brew - French Press; Filter Paper - Filter Mesh; Filter Mesh - French Press; Filter Paper - French Press
UnK-65	11.004	0.00092468	3.034	0.0035885	Filter Mesh - Cold Brew; Filter Paper - Cold Brew; French Press - Cold Brew; Filter Paper - French Press
UnK-494	11.003	0.00092478	3.034	0.0035885	Cold Brew - Filter Mesh; Cold Brew - French Press; Filter Mesh - French Press; Filter Paper - French Press
UnK-1778	11.002	0.0009254	3.0337	0.0035885	French Press - Cold Brew; French Press - Filter Mesh; French Press - Filter Paper
UnK-2170	10.977	0.00093438	3.0295	0.0036161	Cold Brew - Filter Mesh; Cold Brew - Filter Paper; Cold Brew - French Press; Filter Paper - Filter Mesh; Filter Paper - French Press
UnK-722	10.975	0.0009351	3.0291	0.0036161	Filter Mesh - Cold Brew; French Press - Cold Brew; Filter Mesh - Filter Paper; French Press - Filter Paper
UnK-2046	10.964	0.00093928	3.0272	0.0036274	Cold Brew - Filter Mesh; Cold Brew - Filter Paper; Cold Brew - French Press; Filter Paper - French Press
UnK-1982	10.904	0.00096148	3.0171	0.003708	French Press - Cold Brew; French Press - Filter Mesh; French Press - Filter Paper
UnK-1102	10.889	0.00096699	3.0146	0.0037241	Filter Mesh - Cold Brew; French Press - Cold Brew; Filter Mesh - Filter Paper; French Press - Filter Mesh; French Press - Filter Paper
UnK-1046	10.881	0.00097013	3.0132	0.0037311	Cold Brew - Filter Mesh; Cold Brew - French Press; Filter Paper - Filter Mesh; Filter Mesh - French Press; Filter Paper - French Press
UnK-727	10.858	0.0009791	3.0092	0.0037558	Filter Mesh - Cold Brew; French Press - Cold Brew; Filter Mesh - Filter Paper; French Press - Filter Paper
UnK-2328	10.857	0.0009792	3.0091	0.0037558	Cold Brew - French Press; Filter Mesh - French Press; Filter Paper - French Press
UnK-35	10.842	0.00098503	3.0066	0.003773	Filter Mesh - Cold Brew; Filter Paper - Cold Brew; Filter Mesh - French Press; Filter Paper - French Press
UnK-1839	10.828	0.00099053	3.0041	0.003789	Filter Mesh - Cold Brew; French Press - Cold Brew; Filter Mesh - Filter Paper; French Press - Filter Paper
UnK-2650	10.813	0.00099653	3.0015	0.0038068	Cold Brew - Filter Mesh; Cold Brew - French Press; Filter Paper - Filter Mesh; Filter Paper - French Press
UnK-2449	10.797	0.0010029	2.9987	0.003826	Cold Brew - French Press; Filter Mesh - French Press; Filter Paper - French Press
UnK-1879	10.784	0.001008	2.9965	0.0038403	French Press - Cold Brew; French Press - Filter Mesh; French Press - Filter Paper
UnK-1233	10.736	0.0010275	2.9882	0.0039091	Filter Mesh - Cold Brew; French Press - Cold Brew; Filter Mesh - Filter Paper; French Press - Filter Paper
UnK-240	10.687	0.0010475	2.9798	0.0039799	Filter Paper - Cold Brew; Cold Brew - French Press; Filter Paper - Filter Mesh; Filter Mesh - French Press; Filter Paper - French Press
UnK-1583	10.671	0.0010541	2.9771	0.0039997	French Press - Cold Brew; French Press - Filter Mesh; French Press - Filter Paper
UnK-1238	10.667	0.001056	2.9763	0.0040014	French Press - Cold Brew; Filter Mesh - Filter Paper; French Press - Filter Paper
UnK-1476	10.583	0.0010922	2.9617	0.0041329	Cold Brew - Filter Mesh; Cold Brew - French Press; Filter Paper - Filter Mesh; Filter Mesh - French Press; Filter Paper - French Press
UnK-1533	10.578	0.0010943	2.9609	0.0041329	Filter Mesh - Cold Brew; French Press - Cold Brew; Filter Mesh - Filter Paper; French Press - Filter Paper
UnK-92	10.576	0.0010951	2.9606	0.0041329	Filter Mesh - Cold Brew; French Press - Cold Brew; Filter Mesh - Filter Paper; French Press - Filter Paper
UnK-902	10.553	0.0011053	2.9565	0.0041657	Cold Brew - Filter Mesh; Cold Brew - French Press; Filter Mesh - French Press; Filter Paper - French Press
UnK-1519	10.543	0.0011095	2.9549	0.0041713	Cold Brew - Filter Mesh; Cold Brew - French Press; Filter Paper - Filter Mesh
UnK-837	10.543	0.0011097	2.9548	0.0041713	Filter Mesh - Cold Brew; French Press - Cold Brew; Filter Mesh - Filter Paper; French Press - Filter Mesh; French Press - Filter Paper
UnK-2026	10.528	0.0011164	2.9522	0.0041908	Filter Mesh - Cold Brew; Filter Paper - Cold Brew; French Press - Cold Brew; French Press - Filter Mesh; French Press - Filter Paper
UnK-1491	10.508	0.0011256	2.9486	0.0042152	Filter Mesh - Cold Brew; French Press - Cold Brew; Filter Mesh - Filter Paper; French Press - Filter Paper
UnK-951	10.507	0.0011258	2.9485	0.0042152	French Press - Cold Brew; Filter Mesh - Filter Paper; French Press - Filter Mesh; French Press - Filter Paper
UnK-1826	10.502	0.0011282	2.9476	0.0042182	French Press - Cold Brew; French Press - Filter Mesh; French Press - Filter Paper
UnK-2126	10.495	0.0011314	2.9464	0.004225	Filter Mesh - Cold Brew; French Press - Cold Brew; Filter Mesh - Filter Paper; French Press - Filter Paper
UnK-979	10.488	0.0011344	2.9452	0.0042304	Cold Brew - Filter Mesh; Cold Brew - French Press; Filter Paper - Filter Mesh; Filter Paper - French Press
UnK-608	10.467	0.0011441	2.9415	0.004261	Cold Brew - Filter Mesh; Cold Brew - French Press; Filter Paper - Filter Mesh; Filter Paper - French Press
UnK-1075	10.441	0.0011564	2.9369	0.0043011	Cold Brew - Filter Mesh; Cold Brew - French Press; Filter Paper - Filter Mesh; Filter Paper - French Press
UnK-1693	10.434	0.0011594	2.9358	0.0043066	Cold Brew - Filter Paper; French Press - Cold Brew; Filter Mesh - Filter Paper; French Press - Filter Paper
UnK-1350	10.406	0.001173	2.9307	0.0043494	Cold Brew - Filter Mesh; French Press - Cold Brew; French Press - Filter Mesh; French Press - Filter Paper
UnK-1817	10.403	0.001174	2.9303	0.0043494	Filter Mesh - Cold Brew; Filter Paper - Cold Brew; French Press - Cold Brew; French Press - Filter Mesh; French Press - Filter Paper
UnK-666	10.381	0.0011846	2.9264	0.004383	French Press - Cold Brew; Filter Mesh - Filter Paper; French Press - Filter Mesh; French Press - Filter Paper
UnK-385	10.324	0.0012128	2.9162	0.0044813	Filter Paper - Cold Brew; Filter Mesh - French Press; Filter Paper - French Press
UnK-531	10.304	0.0012225	2.9128	0.0045111	Cold Brew - French Press; Filter Mesh - French Press; Filter Paper - French Press
UnK-235	10.299	0.0012251	2.9118	0.004515	Cold Brew - Filter Mesh; French Press - Cold Brew; French Press - Filter Mesh; French Press - Filter Paper
UnK-2600	10.277	0.0012359	2.908	0.0045486	French Press - Cold Brew; French Press - Filter Mesh; French Press - Filter Paper
UnK-909	10.227	0.0012618	2.899	0.0046296	Filter Mesh - Cold Brew; French Press - Cold Brew; Filter Mesh - Filter Paper; French Press - Filter Paper
UnK-1603	10.225	0.0012627	2.8987	0.0046296	Cold Brew - Filter Mesh; Cold Brew - French Press; Filter Paper - Filter Mesh; Filter Paper - French Press
UnK-374	10.225	0.0012628	2.8987	0.0046296	Filter Paper - Cold Brew; Cold Brew - French Press; Filter Mesh - French Press; Filter Paper - French Press
UnK-1552	10.216	0.0012671	2.8972	0.0046396	Cold Brew - Filter Mesh; Cold Brew - Filter Paper; Cold Brew - French Press; Filter Mesh - French Press; Filter Paper - French Press
UnK-1268	10.198	0.0012768	2.8939	0.0046688	French Press - Cold Brew; French Press - Filter Mesh; French Press - Filter Paper
UnK-583	10.191	0.0012807	2.8925	0.0046772	French Press - Cold Brew; French Press - Filter Mesh; French Press - Filter Paper
UnK-1193	10.155	0.0012998	2.8861	0.0047407	Cold Brew - Filter Paper; French Press - Cold Brew; Filter Mesh - Filter Paper; French Press - Filter Paper
UnK-813	10.142	0.0013065	2.8839	0.0047589	Cold Brew - Filter Mesh; Filter Paper - Filter Mesh; French Press - Filter Mesh
UnK-430	10.132	0.0013122	2.882	0.0047738	Cold Brew - French Press; Filter Mesh - French Press; Filter Paper - French Press
UnK-1688	10.127	0.0013146	2.8812	0.0047745	Cold Brew - French Press; Filter Mesh - French Press; Filter Paper - French Press
UnK-438	10.125	0.0013158	2.8808	0.0047745	Cold Brew - French Press; Filter Mesh - French Press; Filter Paper - French Press
UnK-1452	10.101	0.0013289	2.8765	0.0048159	Cold Brew - French Press; Filter Paper - Filter Mesh; Filter Paper - French Press
UnK-714	10.098	0.0013308	2.8759	0.0048163	Cold Brew - Filter Mesh; Cold Brew - French Press; Filter Paper - Filter Mesh; Filter Paper - French Press
UnK-1220	10.084	0.0013385	2.8734	0.0048381	Cold Brew - Filter Mesh; Cold Brew - Filter Paper; Cold Brew - French Press; Filter Paper - French Press
UnK-1594	10.074	0.0013441	2.8716	0.0048521	Filter Mesh - Cold Brew; Filter Paper - Cold Brew; French Press - Cold Brew
UnK-1400	10.068	0.0013472	2.8706	0.004857	Cold Brew - Filter Mesh; Cold Brew - Filter Paper; Cold Brew - French Press; Filter Paper - French Press
UnK-823	10.031	0.001368	2.8639	0.0049259	Filter Mesh - Cold Brew; French Press - Cold Brew; Filter Mesh - Filter Paper; French Press - Filter Paper
UnK-1925	10.008	0.0013813	2.8597	0.0049673	Cold Brew - French Press; Filter Mesh - French Press; Filter Paper - French Press
UnK-1244	9.9656	0.001406	2.852	0.0050497	Filter Mesh - Cold Brew; French Press - Cold Brew; French Press - Filter Paper
UnK-2357	9.9512	0.0014144	2.8494	0.0050736	Cold Brew - Filter Mesh; Cold Brew - Filter Paper; Cold Brew - French Press; Filter Paper - Filter Mesh; Filter Paper - French Press
UnK-1689	9.9439	0.0014187	2.8481	0.0050826	Filter Mesh - Cold Brew; Filter Paper - Cold Brew; French Press - Cold Brew; French Press - Filter Paper
UnK-1208	9.9267	0.001429	2.845	0.0051055	French Press - Cold Brew; French Press - Filter Mesh; French Press - Filter Paper
UnK-1346	9.9256	0.0014297	2.8448	0.0051055	Filter Mesh - Cold Brew; French Press - Cold Brew; Filter Mesh - Filter Paper; French Press - Filter Paper
UnK-1049	9.9221	0.0014318	2.8441	0.0051055	Filter Mesh - Cold Brew; French Press - Cold Brew; Filter Mesh - Filter Paper; French Press - Filter Paper
UnK-1746	9.9212	0.0014324	2.8439	0.0051055	French Press - Cold Brew; Filter Mesh - Filter Paper; French Press - Filter Paper
UnK-1544	9.9102	0.0014389	2.842	0.0051224	Filter Mesh - Cold Brew; Filter Paper - Cold Brew; French Press - Cold Brew; French Press - Filter Paper
UnK-1732	9.9059	0.0014416	2.8412	0.0051253	French Press - Cold Brew; Filter Mesh - Filter Paper; French Press - Filter Mesh; French Press - Filter Paper
UnK-533	9.9001	0.001445	2.8401	0.0051312	Filter Mesh - Cold Brew; French Press - Cold Brew; Filter Mesh - Filter Paper; French Press - Filter Paper
UnK-2260	9.8771	0.0014591	2.8359	0.0051746	French Press - Cold Brew; French Press - Filter Mesh; French Press - Filter Paper
UnK-1802	9.8739	0.0014611	2.8353	0.0051752	French Press - Cold Brew; French Press - Filter Mesh; French Press - Filter Paper
UnK-2086	9.8665	0.0014656	2.834	0.0051847	Cold Brew - Filter Mesh; Cold Brew - French Press; Filter Mesh - French Press; Filter Paper - French Press
UnK-1198	9.857	0.0014715	2.8322	0.005199	Cold Brew - Filter Mesh; Cold Brew - French Press; Filter Paper - Filter Mesh; Filter Paper - French Press
UnK-318	9.8519	0.0014746	2.8313	0.0052037	Cold Brew - French Press; Filter Mesh - French Press; Filter Paper - French Press
UnK-2113	9.813	0.0014991	2.8242	0.0052832	Cold Brew - Filter Mesh; Cold Brew - Filter Paper; Cold Brew - French Press; Filter Paper - French Press
UnK-1899	9.7972	0.0015091	2.8213	0.0053119	Filter Mesh - Cold Brew; French Press - Cold Brew; Filter Mesh - Filter Paper; French Press - Filter Paper
UnK-1629	9.7886	0.0015146	2.8197	0.0053246	Cold Brew - Filter Mesh; Cold Brew - French Press; Filter Paper - French Press
UnK-1506	9.7527	0.0015378	2.8131	0.0053994	Cold Brew - Filter Mesh; Cold Brew - French Press; Filter Paper - Filter Mesh; Filter Paper - French Press
UnK-1113	9.7481	0.0015408	2.8123	0.0054015	Filter Mesh - Cold Brew; French Press - Cold Brew; Filter Mesh - Filter Paper; French Press - Filter Paper
UnK-793	9.746	0.0015422	2.8119	0.0054015	French Press - Cold Brew; Filter Mesh - Filter Paper; French Press - Filter Paper
UnK-826	9.7408	0.0015456	2.8109	0.0054066	Cold Brew - Filter Mesh; Cold Brew - Filter Paper; Cold Brew - French Press; Filter Paper - French Press
UnK-554	9.7209	0.0015587	2.8072	0.0054458	Cold Brew - Filter Mesh; Cold Brew - French Press; Filter Paper - Filter Mesh; Filter Paper - French Press
UnK-2395	9.7067	0.0015681	2.8046	0.005472	Cold Brew - Filter Mesh; Cold Brew - French Press; Filter Paper - Filter Mesh; Filter Paper - French Press
UnK-549	9.6974	0.0015744	2.8029	0.005487	Cold Brew - Filter Mesh; Cold Brew - Filter Paper; French Press - Filter Mesh; French Press - Filter Paper
UnK-916	9.6938	0.0015768	2.8022	0.0054887	Cold Brew - French Press; Filter Mesh - French Press; Filter Paper - French Press
UnK-2426	9.6788	0.0015869	2.7995	0.0055147	Cold Brew - Filter Mesh; Cold Brew - Filter Paper; Cold Brew - French Press
UnK-1069	9.6769	0.0015882	2.7991	0.0055147	Cold Brew - Filter Mesh; Cold Brew - Filter Paper; Cold Brew - French Press
UnK-388	9.637	0.0016154	2.7917	0.0055977	Cold Brew - Filter Mesh; Cold Brew - French Press; Filter Paper - French Press
UnK-1933	9.6362	0.001616	2.7915	0.0055977	Filter Mesh - Cold Brew; French Press - Cold Brew; French Press - Filter Mesh; French Press - Filter Paper
UnK-196	9.633	0.0016182	2.791	0.0055983	Cold Brew - French Press; Filter Paper - Filter Mesh; Filter Mesh - French Press; Filter Paper - French Press
UnK-976	9.6275	0.001622	2.7899	0.0056047	Cold Brew - Filter Mesh; Cold Brew - French Press; Filter Paper - Filter Mesh; Filter Paper - French Press
UnK-455	9.6235	0.0016248	2.7892	0.0056074	French Press - Cold Brew; French Press - Filter Mesh; French Press - Filter Paper
UnK-710	9.617	0.0016294	2.788	0.0056103	Filter Mesh - Cold Brew; French Press - Cold Brew; Filter Mesh - Filter Paper; French Press - Filter Paper
UnK-1399	9.6166	0.0016296	2.7879	0.0056103	Cold Brew - French Press; Filter Mesh - French Press; Filter Paper - French Press
UnK-199	9.6049	0.0016378	2.7857	0.0056316	Cold Brew - Filter Mesh; Cold Brew - Filter Paper; Cold Brew - French Press; Filter Paper - French Press
UnK-885	9.5622	0.0016681	2.7778	0.0057288	Cold Brew - Filter Mesh; Cold Brew - French Press; Filter Paper - Filter Mesh; Filter Paper - French Press
UnK-1261	9.5516	0.0016758	2.7758	0.0057481	Cold Brew - Filter Mesh; Cold Brew - French Press; Filter Paper - Filter Mesh; Filter Paper - French Press
UnK-1245	9.5292	0.001692	2.7716	0.0057933	Filter Mesh - Cold Brew; French Press - Cold Brew; French Press - Filter Paper
UnK-2269	9.5277	0.001693	2.7713	0.0057933	Filter Mesh - Cold Brew; French Press - Cold Brew; Filter Mesh - Filter Paper; French Press - Filter Paper
UnK-1229	9.5217	0.0016975	2.7702	0.0058013	Filter Mesh - Cold Brew; French Press - Cold Brew; French Press - Filter Mesh; French Press - Filter Paper
UnK-591	9.5167	0.0017011	2.7693	0.0058069	Cold Brew - French Press; Filter Mesh - French Press; Filter Paper - French Press
UnK-2517	9.5126	0.0017042	2.7685	0.0058102	French Press - Cold Brew; Filter Mesh - Filter Paper; French Press - Filter Paper
UnK-152	9.509	0.0017068	2.7678	0.005812	Cold Brew - Filter Mesh; Cold Brew - French Press; Filter Mesh - French Press; Filter Paper - French Press
UnK-2230	9.4958	0.0017166	2.7653	0.0058383	Cold Brew - Filter Mesh; French Press - Cold Brew; French Press - Filter Mesh; French Press - Filter Paper
UnK-1707	9.4681	0.0017372	2.7601	0.0059016	Cold Brew - Filter Mesh; Filter Paper - Filter Mesh; French Press - Filter Mesh; French Press - Filter Paper
UnK-1299	9.4637	0.0017405	2.7593	0.0059055	Cold Brew - French Press; Filter Paper - Filter Mesh; Filter Mesh - French Press; Filter Paper - French Press
UnK-1684	9.4562	0.0017462	2.7579	0.0059134	Cold Brew - French Press; Filter Mesh - French Press; Filter Paper - French Press
UnK-2017	9.4534	0.0017483	2.7574	0.0059134	Cold Brew - Filter Mesh; Cold Brew - Filter Paper; Cold Brew - French Press
UnK-1209	9.4524	0.0017491	2.7572	0.0059134	Cold Brew - Filter Mesh; Cold Brew - French Press; Filter Mesh - French Press; Filter Paper - French Press
UnK-1430	9.444	0.0017555	2.7556	0.0059279	Cold Brew - Filter Mesh; Cold Brew - French Press; Filter Paper - Filter Mesh; Filter Paper - French Press
UnK-952	9.4378	0.0017602	2.7544	0.0059366	Filter Mesh - Cold Brew; French Press - Cold Brew; French Press - Filter Paper
UnK-75	9.4316	0.0017649	2.7533	0.0059456	Cold Brew - Filter Mesh; Cold Brew - French Press; Filter Paper - Filter Mesh; Filter Paper - French Press
UnK-2211	9.4077	0.0017833	2.7488	0.0060004	Cold Brew - Filter Mesh; Cold Brew - French Press; Filter Paper - French Press
UnK-2233	9.3811	0.001804	2.7438	0.0060629	Cold Brew - Filter Mesh; Cold Brew - French Press; Filter Paper - Filter Mesh; Filter Paper - French Press
UnK-1142	9.3636	0.0018179	2.7404	0.006102	Cold Brew - Filter Paper; Filter Mesh - Filter Paper; French Press - Filter Paper
UnK-972	9.3586	0.0018219	2.7395	0.0061079	Cold Brew - Filter Mesh; Cold Brew - French Press; Filter Paper - Filter Mesh; Filter Paper - French Press
UnK-1309	9.356	0.0018239	2.739	0.0061079	Cold Brew - French Press; Filter Mesh - French Press; Filter Paper - French Press
UnK-1365	9.344	0.0018335	2.7367	0.0061326	Cold Brew - Filter Mesh; Cold Brew - French Press; Filter Mesh - French Press; Filter Paper - French Press
UnK-1422	9.3306	0.0018443	2.7342	0.0061614	Cold Brew - Filter Mesh; Cold Brew - Filter Paper; French Press - Filter Mesh; French Press - Filter Paper
UnK-1614	9.321	0.001852	2.7324	0.0061799	French Press - Cold Brew; Filter Mesh - Filter Paper; French Press - Filter Mesh; French Press - Filter Paper
UnK-1026	9.2537	0.0019075	2.7195	0.0063576	Cold Brew - Filter Mesh; Cold Brew - Filter Paper; Cold Brew - French Press; Filter Paper - French Press
UnK-285	9.2448	0.001915	2.7178	0.006375	Filter Mesh - Cold Brew; French Press - Cold Brew; Filter Mesh - Filter Paper; French Press - Filter Paper
UnK-1812	9.24	0.001919	2.7169	0.0063808	French Press - Cold Brew; Filter Mesh - Filter Paper; French Press - Filter Mesh; French Press - Filter Paper
UnK-2256	9.2048	0.001949	2.7102	0.0064729	Cold Brew - Filter Mesh; Cold Brew - French Press; Filter Paper - Filter Mesh; Filter Paper - French Press
UnK-1514	9.2012	0.0019521	2.7095	0.0064757	Cold Brew - Filter Mesh; Cold Brew - Filter Paper; Cold Brew - French Press
UnK-858	9.1943	0.0019581	2.7082	0.0064869	French Press - Cold Brew; French Press - Filter Mesh; French Press - Filter Paper
UnK-1632	9.1918	0.0019602	2.7077	0.0064869	French Press - Cold Brew; French Press - Filter Mesh; French Press - Filter Paper
UnK-348	9.1893	0.0019624	2.7072	0.0064869	Filter Mesh - Cold Brew; French Press - Cold Brew; Filter Mesh - Filter Paper; French Press - Filter Paper
UnK-1033	9.1638	0.0019846	2.7023	0.0065528	Cold Brew - Filter Mesh; Cold Brew - Filter Paper; Cold Brew - French Press
UnK-1449	9.1526	0.0019945	2.7002	0.0065719	French Press - Cold Brew; French Press - Filter Mesh; French Press - Filter Paper
UnK-623	9.1519	0.0019951	2.7	0.0065719	Cold Brew - French Press; Filter Mesh - French Press; Filter Paper - French Press
UnK-2809	9.1428	0.0020032	2.6983	0.0065908	Cold Brew - French Press; Filter Mesh - French Press; Filter Paper - French Press
UnK-477	9.1303	0.0020142	2.6959	0.0066159	Cold Brew - Filter Mesh; Cold Brew - Filter Paper; Cold Brew - French Press
UnK-1589	9.1286	0.0020158	2.6956	0.0066159	Cold Brew - Filter Mesh; Cold Brew - Filter Paper; Cold Brew - French Press
UnK-621	9.1257	0.0020184	2.695	0.0066159	Cold Brew - French Press; Filter Paper - Filter Mesh; Filter Mesh - French Press; Filter Paper - French Press
UnK-1613	9.1237	0.0020202	2.6946	0.0066159	French Press - Cold Brew; French Press - Filter Mesh; French Press - Filter Paper
UnK-1358	9.119	0.0020244	2.6937	0.006622	Filter Paper - Cold Brew; Filter Paper - Filter Mesh; Filter Mesh - French Press; Filter Paper - French Press
UnK-2676	9.1054	0.0020367	2.6911	0.0066546	Filter Mesh - Cold Brew; Filter Paper - Cold Brew; French Press - Cold Brew
UnK-2606	9.0808	0.0020591	2.6863	0.00672	French Press - Cold Brew; French Press - Filter Mesh; French Press - Filter Paper
UnK-1813	9.0546	0.0020832	2.6813	0.006791	Cold Brew - French Press; Filter Mesh - French Press; Filter Paper - French Press
UnK-2612	9.0481	0.0020893	2.68	0.0068028	Cold Brew - Filter Mesh; Cold Brew - French Press; Filter Paper - French Press
UnK-705	9.0371	0.0020995	2.6779	0.0068259	Cold Brew - Filter Mesh; Cold Brew - French Press; Filter Mesh - French Press; Filter Paper - French Press
UnK-1602	9.0353	0.0021012	2.6775	0.0068259	Filter Mesh - Cold Brew; French Press - Cold Brew; Filter Mesh - Filter Paper; French Press - Filter Paper
UnK-1133	9.0271	0.0021089	2.6759	0.0068377	Filter Mesh - Cold Brew; Filter Paper - Cold Brew; French Press - Cold Brew; French Press - Filter Paper
UnK-1963	9.0259	0.0021101	2.6757	0.0068377	Cold Brew - Filter Mesh; Cold Brew - French Press; Filter Paper - Filter Mesh; French Press - Filter Mesh
UnK-1624	9.0238	0.0021121	2.6753	0.0068377	French Press - Cold Brew; French Press - Filter Mesh; French Press - Filter Paper
UnK-1140	9.0119	0.0021234	2.673	0.0068663	French Press - Cold Brew; French Press - Filter Mesh; French Press - Filter Paper
UnK-907	8.9972	0.0021374	2.6701	0.0069036	Cold Brew - Filter Mesh; Cold Brew - French Press; Filter Paper - French Press
UnK-1147	8.9913	0.002143	2.669	0.0069139	Cold Brew - French Press; Filter Paper - Filter Mesh; Filter Paper - French Press
UnK-1517	8.9842	0.0021498	2.6676	0.006928	Cold Brew - Filter Mesh; Cold Brew - French Press; Filter Paper - Filter Mesh; Filter Paper - French Press
UnK-38	8.9733	0.0021603	2.6655	0.006954	Cold Brew - Filter Mesh; Cold Brew - French Press; Filter Paper - Filter Mesh; Filter Paper - French Press
UnK-795	8.9576	0.0021756	2.6624	0.0069952	Cold Brew - French Press; Filter Paper - Filter Mesh; Filter Paper - French Press
CSH_posESI #125	8.917	0.0022157	2.6545	0.0071159	French Press - Cold Brew; Filter Mesh - Filter Paper; French Press - Filter Paper
UnK-1752	8.9078	0.002225	2.6527	0.0071376	Cold Brew - French Press; Filter Mesh - French Press; Filter Paper - French Press
UnK-653	8.9025	0.0022303	2.6516	0.0071466	Filter Mesh - Cold Brew; Filter Paper - Cold Brew; Filter Paper - French Press
UnK-1045	8.8993	0.0022334	2.651	0.0071486	Filter Mesh - Cold Brew; Filter Paper - Cold Brew; French Press - Cold Brew
UnK-1234	8.8918	0.0022411	2.6495	0.0071649	Cold Brew - Filter Mesh; Cold Brew - French Press; Filter Mesh - French Press; Filter Paper - French Press
UnK-2119	8.8741	0.002259	2.6461	0.0072141	Cold Brew - Filter Mesh; Cold Brew - Filter Paper; Cold Brew - French Press; Filter Paper - Filter Mesh
UnK-1200	8.8558	0.0022778	2.6425	0.0072658	Cold Brew - Filter Mesh; Cold Brew - Filter Paper; French Press - Filter Mesh; French Press - Filter Paper
UnK-178	8.8377	0.0022966	2.6389	0.0073175	Cold Brew - French Press; Filter Mesh - French Press; Filter Paper - French Press
UnK-2261	8.8101	0.0023255	2.6335	0.0074012	French Press - Cold Brew; French Press - Filter Mesh; French Press - Filter Paper
UnK-544	8.7999	0.0023362	2.6315	0.007427	Cold Brew - French Press; Filter Paper - Filter Mesh; Filter Mesh - French Press; Filter Paper - French Press
UnK-667	8.7923	0.0023444	2.63	0.0074447	Cold Brew - Filter Mesh; Cold Brew - French Press; Filter Paper - Filter Mesh; Filter Paper - French Press
UnK-1466	8.7455	0.0023949	2.6207	0.0075964	Cold Brew - Filter Mesh; Cold Brew - French Press; Filter Paper - French Press
UnK-313	8.7339	0.0024076	2.6184	0.0076282	Cold Brew - Filter Mesh; Cold Brew - French Press; Filter Paper - Filter Mesh
UnK-2380	8.7293	0.0024126	2.6175	0.0076355	French Press - Cold Brew; French Press - Filter Mesh; French Press - Filter Paper
UnK-364	8.6966	0.002449	2.611	0.0077344	Cold Brew - Filter Mesh; Cold Brew - French Press; Filter Mesh - French Press; Filter Paper - French Press
UnK-696	8.6963	0.0024494	2.6109	0.0077344	Cold Brew - Filter Mesh; Cold Brew - French Press; Filter Paper - French Press
UnK-2459	8.686	0.002461	2.6089	0.0077624	Cold Brew - Filter Mesh; Cold Brew - Filter Paper; Cold Brew - French Press; Filter Mesh - French Press; Filter Paper - French Press
UnK-1724	8.666	0.0024836	2.6049	0.007825	Cold Brew - Filter Mesh; Cold Brew - French Press; Filter Paper - Filter Mesh; Filter Paper - French Press
UnK-1823	8.6432	0.0025098	2.6004	0.0078988	Filter Mesh - Cold Brew; French Press - Cold Brew; French Press - Filter Mesh; French Press - Filter Paper
UnK-2425	8.6309	0.002524	2.5979	0.0079345	Filter Mesh - Cold Brew; French Press - Cold Brew; Filter Mesh - Filter Paper; French Press - Filter Paper
UnK-1822	8.6213	0.0025352	2.596	0.007961	French Press - Cold Brew; French Press - Filter Mesh; French Press - Filter Paper
UnK-692	8.618	0.002539	2.5953	0.0079641	Filter Mesh - Cold Brew; French Press - Cold Brew; Filter Mesh - Filter Paper; French Press - Filter Paper
UnK-815	8.5978	0.0025628	2.5913	0.0080211	Filter Mesh - Cold Brew; French Press - Cold Brew; Filter Mesh - Filter Paper; French Press - Filter Paper
UnK-1560	8.5971	0.0025636	2.5911	0.0080211	Cold Brew - Filter Mesh; Cold Brew - French Press; Filter Paper - Filter Mesh; Filter Paper - French Press
UnK-169	8.5953	0.0025657	2.5908	0.0080211	Cold Brew - Filter Mesh; Cold Brew - French Press; Filter Mesh - French Press; Filter Paper - French Press
UnK-1528	8.5809	0.0025829	2.5879	0.0080657	French Press - Cold Brew; Filter Mesh - Filter Paper; French Press - Filter Mesh; French Press - Filter Paper
UnK-11	8.5585	0.0026097	2.5834	0.0081407	Cold Brew - Filter Mesh; Cold Brew - Filter Paper; Cold Brew - French Press; Filter Paper - Filter Mesh
UnK-1768	8.556	0.0026128	2.5829	0.0081413	Cold Brew - Filter Mesh; Cold Brew - French Press; Filter Paper - French Press
UnK-1869	8.5445	0.0026267	2.5806	0.0081754	French Press - Cold Brew; French Press - Filter Mesh; French Press - Filter Paper
UnK-1808	8.5295	0.0026451	2.5776	0.0082235	Filter Mesh - Cold Brew; French Press - Cold Brew; Filter Mesh - Filter Paper; French Press - Filter Paper
UnK-879	8.489	0.0026953	2.5694	0.0083706	Cold Brew - French Press; Filter Mesh - French Press; Filter Paper - French Press
UnK-681	8.4827	0.0027032	2.5681	0.0083858	Cold Brew - French Press; Filter Paper - Filter Mesh; Filter Paper - French Press
UnK-1066	8.4489	0.0027461	2.5613	0.0085095	Cold Brew - Filter Mesh; Cold Brew - French Press; Filter Paper - Filter Mesh; Filter Paper - French Press
UnK-1287	8.44	0.0027575	2.5595	0.0085356	French Press - Cold Brew; French Press - Filter Mesh; French Press - Filter Paper
UnK-511	8.4247	0.0027773	2.5564	0.0085873	Cold Brew - Filter Mesh; Cold Brew - Filter Paper; French Press - Filter Mesh; French Press - Filter Paper
UnK-746	8.4136	0.0027918	2.5541	0.0086229	French Press - Cold Brew; Filter Mesh - Filter Paper; French Press - Filter Mesh; French Press - Filter Paper
UnK-222	8.4007	0.0028087	2.5515	0.0086654	Filter Mesh - Cold Brew; Filter Paper - Cold Brew; Filter Mesh - French Press; Filter Paper - French Press
UnK-794	8.3703	0.002849	2.5453	0.0087803	French Press - Cold Brew; French Press - Filter Mesh; French Press - Filter Paper
UnK-2595	8.368	0.0028521	2.5448	0.0087804	Filter Mesh - Cold Brew; French Press - Cold Brew; French Press - Filter Mesh; French Press - Filter Paper
UnK-564	8.3586	0.0028647	2.5429	0.0088094	Cold Brew - Filter Mesh; Cold Brew - Filter Paper; Cold Brew - French Press; Filter Mesh - French Press; Filter Paper - French Press
UnK-1405	8.3455	0.0028824	2.5402	0.0088542	Filter Mesh - Cold Brew; French Press - Cold Brew; Filter Mesh - Filter Paper; French Press - Filter Paper
UnK-16	8.3267	0.0029081	2.5364	0.0089233	Cold Brew - French Press; Filter Mesh - Filter Paper; Filter Mesh - French Press
UnK-1463	8.3118	0.0029285	2.5334	0.0089763	Cold Brew - French Press; Filter Mesh - French Press; Filter Paper - French Press
UnK-1582	8.3063	0.0029361	2.5322	0.0089865	French Press - Cold Brew; French Press - Filter Mesh; French Press - Filter Paper
UnK-539	8.3048	0.0029382	2.5319	0.0089865	Cold Brew - Filter Mesh; Cold Brew - French Press; Filter Paper - Filter Mesh; Filter Paper - French Press
UnK-524	8.2854	0.0029653	2.5279	0.0090595	Filter Mesh - Cold Brew; Filter Paper - Cold Brew; Filter Paper - French Press
UnK-1836	8.2766	0.0029777	2.5261	0.0090814	Cold Brew - Filter Mesh; Cold Brew - Filter Paper; Cold Brew - French Press
UnK-376	8.2757	0.0029789	2.5259	0.0090814	Filter Mesh - Cold Brew; French Press - Cold Brew; Filter Mesh - Filter Paper; French Press - Filter Paper
UnK-1324	8.2704	0.0029863	2.5249	0.0090942	Filter Mesh - Cold Brew; French Press - Cold Brew; Filter Mesh - Filter Paper; French Press - Filter Paper
UnK-1115	8.2652	0.0029937	2.5238	0.0091068	Filter Mesh - Cold Brew; Filter Paper - Cold Brew; Filter Mesh - French Press; Filter Paper - French Press
UnK-408	8.2435	0.0030246	2.5193	0.009191	French Press - Cold Brew; French Press - Filter Mesh; French Press - Filter Paper
UnK-299	8.2314	0.003042	2.5168	0.0092339	Filter Paper - Cold Brew; Filter Mesh - French Press; Filter Paper - French Press
UnK-884	8.2242	0.0030525	2.5153	0.0092558	French Press - Cold Brew; French Press - Filter Mesh; French Press - Filter Paper
UnK-555	8.1984	0.0030902	2.51	0.0093601	Cold Brew - French Press; Filter Paper - Filter Mesh; Filter Mesh - French Press; Filter Paper - French Press
UnK-1313	8.1654	0.003139	2.5032	0.0094978	French Press - Cold Brew; Filter Mesh - Filter Paper; French Press - Filter Paper
UnK-2810	8.1627	0.0031431	2.5026	0.0094999	Cold Brew - French Press; Filter Mesh - French Press; Filter Paper - French Press
UnK-1855	8.1598	0.0031475	2.502	0.0095031	Cold Brew - Filter Mesh; Cold Brew - French Press; Filter Paper - Filter Mesh; Filter Paper - French Press
UnK-1028	8.1557	0.0031537	2.5012	0.0095116	Filter Mesh - Cold Brew; French Press - Cold Brew; French Press - Filter Paper
UnK-1442	8.1399	0.0031775	2.4979	0.0095733	Cold Brew - Filter Mesh; Cold Brew - Filter Paper; Cold Brew - French Press
UnK-924	8.1335	0.0031872	2.4966	0.0095922	Cold Brew - Filter Mesh; Cold Brew - Filter Paper; Cold Brew - French Press
UnK-2032	8.1201	0.0032078	2.4938	0.0096439	Cold Brew - Filter Mesh; Cold Brew - French Press; Filter Paper - Filter Mesh; French Press - Filter Mesh
UnK-1521	8.1164	0.0032134	2.493	0.0096505	Filter Mesh - Cold Brew; Filter Mesh - Filter Paper; French Press - Filter Paper
UnK-2302	8.1122	0.0032199	2.4922	0.0096596	Filter Mesh - Cold Brew; French Press - Cold Brew; Filter Mesh - Filter Paper; French Press - Filter Paper
UnK-551	8.0755	0.0032771	2.4845	0.0098209	Cold Brew - French Press; Filter Mesh - French Press; Filter Paper - French Press
UnK-816	8.0622	0.0032981	2.4817	0.0098733	Cold Brew - Filter Mesh; Cold Brew - French Press; Filter Mesh - French Press; Filter Paper - French Press
UnK-1935	8.0458	0.0033243	2.4783	0.0099412	Cold Brew - Filter Mesh; Cold Brew - French Press; Filter Paper - French Press
UnK-737	8.0068	0.0033873	2.4701	0.010119	Cold Brew - Filter Mesh; Cold Brew - French Press; Filter Paper - Filter Mesh; Filter Paper - French Press
UnK-2331	8.0046	0.003391	2.4697	0.010119	Cold Brew - French Press; Filter Mesh - French Press; Filter Paper - French Press
UnK-1205	7.9716	0.0034456	2.4627	0.010271	Cold Brew - Filter Mesh; Cold Brew - French Press; Filter Paper - Filter Mesh; Filter Paper - French Press
UnK-2100	7.9681	0.0034514	2.462	0.010278	Cold Brew - Filter Mesh; Cold Brew - French Press; Filter Paper - Filter Mesh; Filter Paper - French Press
UnK-346	7.9501	0.0034816	2.4582	0.010357	Cold Brew - French Press; Filter Mesh - French Press; Filter Paper - French Press
UnK-2514	7.9479	0.0034853	2.4578	0.010357	Cold Brew - Filter Mesh; Cold Brew - French Press; Filter Paper - Filter Mesh; Filter Paper - French Press
UnK-369	7.9431	0.0034935	2.4567	0.01037	French Press - Cold Brew; French Press - Filter Mesh; French Press - Filter Paper
UnK-1738	7.9352	0.003507	2.4551	0.010399	Cold Brew - French Press; Filter Mesh - French Press; Filter Paper - French Press
UnK-1486	7.9267	0.0035213	2.4533	0.010423	Cold Brew - Filter Mesh; Cold Brew - Filter Paper; Cold Brew - French Press
UnK-958	7.9262	0.0035222	2.4532	0.010423	Cold Brew - Filter Mesh; Cold Brew - French Press; Filter Paper - French Press
UnK-2109	7.919	0.0035346	2.4517	0.010448	French Press - Cold Brew; Filter Mesh - Filter Paper; French Press - Filter Paper
UnK-1213	7.9057	0.0035575	2.4489	0.010505	Cold Brew - Filter Mesh; Cold Brew - French Press; Filter Paper - Filter Mesh; Filter Paper - French Press
UnK-91	7.9036	0.0035612	2.4484	0.010505	Filter Paper - Cold Brew; Filter Paper - Filter Mesh; Filter Mesh - French Press; Filter Paper - French Press
UnK-1580	7.8978	0.0035712	2.4472	0.010524	Filter Mesh - Cold Brew; French Press - Cold Brew; French Press - Filter Paper
UnK-1154	7.8742	0.0036126	2.4422	0.010633	French Press - Cold Brew; Filter Mesh - Filter Paper; French Press - Filter Paper
UnK-1384	7.8724	0.0036159	2.4418	0.010633	Cold Brew - French Press; Filter Mesh - French Press; Filter Paper - French Press
UnK-1946	7.8637	0.0036312	2.44	0.010667	Cold Brew - Filter Mesh; Cold Brew - French Press; Filter Paper - Filter Mesh; Filter Paper - French Press
UnK-803	7.8531	0.0036501	2.4377	0.010711	Cold Brew - Filter Mesh; Cold Brew - French Press; Filter Paper - Filter Mesh; Filter Paper - French Press
UnK-1542	7.8423	0.0036695	2.4354	0.010757	French Press - Cold Brew; French Press - Filter Mesh; French Press - Filter Paper
UnK-917	7.8357	0.0036813	2.434	0.01078	Cold Brew - Filter Mesh; Cold Brew - French Press; Filter Paper - French Press
UnK-1206	7.8265	0.0036979	2.432	0.01081	Filter Mesh - Cold Brew; French Press - Cold Brew; French Press - Filter Paper
UnK-1500	7.8258	0.0036991	2.4319	0.01081	French Press - Cold Brew; French Press - Filter Mesh; French Press - Filter Paper
UnK-870	7.8152	0.0037184	2.4296	0.010855	Cold Brew - Filter Mesh; Cold Brew - French Press; Filter Paper - Filter Mesh; Filter Paper - French Press
UnK-2428	7.8081	0.0037315	2.4281	0.010882	French Press - Cold Brew; French Press - Filter Mesh; French Press - Filter Paper
UnK-179	7.8048	0.0037375	2.4274	0.010888	Cold Brew - French Press; Filter Paper - Filter Mesh; Filter Paper - French Press
UnK-2542	7.7859	0.0037724	2.4234	0.010979	Cold Brew - French Press; Filter Mesh - French Press; Filter Paper - French Press
UnK-699	7.7824	0.0037789	2.4226	0.010986	Filter Mesh - Cold Brew; French Press - Cold Brew; Filter Mesh - Filter Paper; French Press - Filter Paper
UnK-1889	7.7574	0.0038257	2.4173	0.011106	Cold Brew - French Press; Filter Mesh - French Press; Filter Paper - French Press
UnK-212	7.7561	0.003828	2.417	0.011106	Cold Brew - Filter Mesh; Cold Brew - French Press; Filter Paper - French Press
UnK-707	7.7456	0.003848	2.4148	0.011142	Filter Mesh - Cold Brew; French Press - Cold Brew; Filter Mesh - Filter Paper; French Press - Filter Paper
UnK-799	7.7454	0.0038483	2.4147	0.011142	Cold Brew - Filter Mesh; Cold Brew - French Press; Filter Paper - French Press
UnK-1718	7.7411	0.0038564	2.4138	0.011146	Filter Paper - Cold Brew; Filter Mesh - French Press; Filter Paper - French Press
UnK-1353	7.7406	0.0038574	2.4137	0.011146	Filter Mesh - Cold Brew; French Press - Cold Brew; Filter Mesh - Filter Paper; French Press - Filter Paper
UnK-304	7.7372	0.003864	2.413	0.011153	Filter Mesh - Cold Brew; French Press - Cold Brew; French Press - Filter Paper
UnK-2068	7.722	0.003893	2.4097	0.011226	Cold Brew - Filter Mesh; Cold Brew - French Press; Filter Paper - Filter Mesh
UnK-1592	7.7135	0.0039094	2.4079	0.011261	Filter Mesh - Cold Brew; French Press - Cold Brew; French Press - Filter Paper
UnK-2359	7.7097	0.0039168	2.4071	0.011271	Cold Brew - Filter Mesh; Cold Brew - French Press; Filter Paper - French Press
UnK-1572	7.706	0.003924	2.4063	0.011278	Cold Brew - French Press; Filter Mesh - French Press; Filter Paper - French Press
UnK-123	7.7044	0.003927	2.4059	0.011278	Cold Brew - Filter Mesh; Cold Brew - Filter Paper; French Press - Filter Mesh; French Press - Filter Paper
UnK-1777	7.6969	0.0039416	2.4043	0.011308	Filter Paper - Cold Brew; Filter Mesh - French Press; Filter Paper - French Press
UnK-757	7.6815	0.0039718	2.401	0.011383	Cold Brew - French Press; Filter Paper - French Press
UnK-1659	7.6752	0.0039843	2.3997	0.011407	Cold Brew - Filter Mesh; Cold Brew - Filter Paper; Cold Brew - French Press
UnK-560	7.6601	0.0040143	2.3964	0.011479	Cold Brew - Filter Mesh; Cold Brew - French Press; Filter Paper - French Press
UnK-2190	7.6585	0.0040175	2.396	0.011479	Cold Brew - Filter Mesh; Cold Brew - French Press; Filter Mesh - French Press; Filter Paper - French Press
UnK-797	7.656	0.0040224	2.3955	0.011482	Filter Mesh - Cold Brew; French Press - Cold Brew; Filter Mesh - Filter Paper; French Press - Filter Paper
UnK-1067	7.628	0.0040789	2.3895	0.011631	Cold Brew - French Press; Filter Mesh - French Press; Filter Paper - French Press
UnK-772	7.6198	0.0040955	2.3877	0.011667	Filter Paper - Cold Brew; Cold Brew - French Press; Filter Paper - Filter Mesh; Filter Mesh - French Press; Filter Paper - French Press
UnK-237	7.6104	0.0041148	2.3857	0.01171	Filter Paper - Cold Brew; Cold Brew - French Press; Filter Paper - Filter Mesh; Filter Mesh - French Press; Filter Paper - French Press
UnK-1186	7.5915	0.0041537	2.3816	0.011809	French Press - Cold Brew; French Press - Filter Mesh; French Press - Filter Paper
UnK-2049	7.5883	0.0041604	2.3809	0.011816	Cold Brew - Filter Mesh; Cold Brew - Filter Paper; Cold Brew - French Press
UnK-1440	7.5691	0.0042006	2.3767	0.011918	French Press - Cold Brew; French Press - Filter Mesh; French Press - Filter Paper
UnK-1148	7.5529	0.0042346	2.3732	0.012002	French Press - Cold Brew; Filter Mesh - Filter Paper; French Press - Filter Paper
UnK-66	7.539	0.0042643	2.3702	0.012074	Cold Brew - French Press; Filter Mesh - French Press; Filter Paper - French Press
UnK-1512	7.526	0.0042923	2.3673	0.012141	Filter Mesh - Cold Brew; French Press - Cold Brew; French Press - Filter Paper
UnK-443	7.5188	0.0043078	2.3657	0.012173	Cold Brew - French Press; Filter Paper - Filter Mesh; Filter Paper - French Press
UnK-1030	7.5154	0.0043152	2.365	0.012182	Cold Brew - French Press; Filter Mesh - French Press; Filter Paper - French Press
UnK-2448	7.5073	0.0043328	2.3632	0.012209	Cold Brew - Filter Mesh; Cold Brew - Filter Paper; French Press - Filter Mesh
UnK-2362	7.507	0.0043333	2.3632	0.012209	Filter Mesh - Cold Brew; French Press - Cold Brew; French Press - Filter Paper
UnK-2439	7.5006	0.0043473	2.3618	0.012236	Cold Brew - Filter Mesh; Cold Brew - French Press; Filter Paper - French Press
UnK-765	7.4979	0.0043533	2.3612	0.012241	Cold Brew - French Press; Filter Mesh - French Press; Filter Paper - French Press
UnK-2324	7.4747	0.0044044	2.3561	0.012372	Cold Brew - Filter Mesh; Cold Brew - Filter Paper; Cold Brew - French Press; Filter Paper - French Press
UnK-265	7.4696	0.0044159	2.355	0.012392	Cold Brew - French Press; Filter Mesh - French Press; Filter Paper - French Press
UnK-1962	7.4622	0.0044322	2.3534	0.012425	French Press - Cold Brew; French Press - Filter Mesh; French Press - Filter Paper
UnK-260	7.4582	0.0044412	2.3525	0.012438	Cold Brew - Filter Mesh; Cold Brew - French Press; Filter Paper - Filter Mesh
UnK-1092	7.4411	0.0044798	2.3487	0.012529	Cold Brew - French Press; Filter Mesh - French Press; Filter Paper - French Press
UnK-2098	7.4399	0.0044825	2.3485	0.012529	Cold Brew - French Press; Filter Mesh - French Press; Filter Paper - French Press
UnK-2294	7.4073	0.0045571	2.3413	0.012725	French Press - Cold Brew; Filter Mesh - Filter Paper; French Press - Filter Paper
UnK-1588	7.3978	0.0045791	2.3392	0.012773	Cold Brew - French Press; Filter Mesh - French Press; Filter Paper - French Press
UnK-1308	7.3809	0.0046186	2.3355	0.012871	Cold Brew - Filter Mesh; Cold Brew - French Press; Filter Paper - Filter Mesh; Filter Paper - French Press
UnK-1157	7.3719	0.0046397	2.3335	0.012917	Filter Paper - Cold Brew; Cold Brew - French Press; Filter Mesh - French Press; Filter Paper - French Press
UnK-2045	7.3435	0.0047074	2.3272	0.013093	Cold Brew - French Press; Filter Mesh - French Press; Filter Paper - French Press
UnK-1070	7.3374	0.0047221	2.3259	0.013121	Filter Mesh - Cold Brew; French Press - Cold Brew; French Press - Filter Paper
UnK-1803	7.3334	0.0047316	2.325	0.013134	Cold Brew - Filter Mesh; Cold Brew - French Press; Filter Paper - Filter Mesh
UnK-1328	7.3041	0.004803	2.3185	0.013319	Cold Brew - French Press; Filter Mesh - French Press; Filter Paper - French Press
UnK-384	7.3016	0.0048091	2.3179	0.013323	Cold Brew - Filter Mesh; Cold Brew - French Press; Filter Paper - Filter Mesh; Filter Paper - French Press
UnK-2267	7.2887	0.0048409	2.3151	0.013398	Cold Brew - French Press; Filter Paper - French Press
UnK-64	7.2669	0.0048955	2.3102	0.013536	Cold Brew - Filter Mesh; Cold Brew - French Press; Filter Paper - French Press
UnK-2073	7.2479	0.0049435	2.306	0.013655	French Press - Cold Brew; French Press - Filter Mesh; French Press - Filter Paper
UnK-590	7.2459	0.0049486	2.3055	0.013656	Cold Brew - Filter Mesh; Cold Brew - Filter Paper; Cold Brew - French Press; Filter Paper - French Press
UnK-1062	7.2283	0.0049935	2.3016	0.013766	Filter Mesh - Cold Brew; French Press - Cold Brew; French Press - Filter Paper
UnK-1300	7.2221	0.0050094	2.3002	0.013797	French Press - Cold Brew; French Press - Filter Mesh; French Press - Filter Paper
UnK-2431	7.1979	0.0050724	2.2948	0.013957	French Press - Cold Brew; French Press - Filter Mesh; French Press - Filter Paper
UnK-449	7.1929	0.0050853	2.2937	0.013979	French Press - Cold Brew; Filter Mesh - Filter Paper; French Press - Filter Paper
UnK-2404	7.1856	0.0051047	2.292	0.014018	Cold Brew - Filter Mesh; Filter Paper - Filter Mesh; Filter Paper - French Press
UnK-2570	7.1644	0.0051609	2.2873	0.014148	Cold Brew - Filter Mesh; Cold Brew - French Press; Filter Paper - French Press
UnK-998	7.164	0.0051619	2.2872	0.014148	Filter Mesh - Cold Brew; French Press - Cold Brew; French Press - Filter Paper
UnK-1501	7.1599	0.005173	2.2863	0.014151	Cold Brew - French Press; Filter Mesh - French Press; Filter Paper - French Press
UnK-785	7.1599	0.005173	2.2863	0.014151	Cold Brew - French Press; Filter Mesh - French Press; Filter Paper - French Press
UnK-2022	7.1499	0.0051997	2.284	0.01421	French Press - Cold Brew; French Press - Filter Mesh; French Press - Filter Paper
UnK-1035	7.1382	0.0052315	2.2814	0.014283	French Press - Cold Brew; French Press - Filter Mesh; French Press - Filter Paper
UnK-74	7.1355	0.0052387	2.2808	0.014289	Cold Brew - Filter Mesh; Cold Brew - French Press; Filter Paper - Filter Mesh; Filter Paper - French Press
UnK-270	7.1335	0.0052443	2.2803	0.01429	Cold Brew - Filter Mesh; Cold Brew - French Press; Filter Paper - Filter Mesh; Filter Paper - French Press
UnK-1019	7.1248	0.0052678	2.2784	0.014337	Filter Mesh - Cold Brew; French Press - Cold Brew; Filter Mesh - Filter Paper; French Press - Filter Paper
UnK-2301	7.1234	0.0052718	2.278	0.014337	Filter Mesh - Cold Brew; French Press - Cold Brew; French Press - Filter Paper
UnK-1039	7.1168	0.0052897	2.2766	0.014372	Cold Brew - Filter Mesh; Cold Brew - Filter Paper; Filter Paper - Filter Mesh; French Press - Filter Mesh
UnK-2511	7.1071	0.0053166	2.2744	0.014432	Cold Brew - Filter Paper; French Press - Filter Mesh; French Press - Filter Paper
UnK-521	7.1012	0.005333	2.273	0.014462	Cold Brew - Filter Mesh; Cold Brew - French Press; Filter Paper - Filter Mesh; Filter Paper - French Press
UnK-1488	7.0735	0.0054105	2.2668	0.014658	Cold Brew - Filter Mesh; Cold Brew - French Press; Filter Paper - Filter Mesh; Filter Paper - French Press
UnK-2312	7.061	0.0054459	2.2639	0.014729	Cold Brew - French Press; Filter Paper - French Press
UnK-1819	7.0605	0.0054472	2.2638	0.014729	French Press - Cold Brew; French Press - Filter Mesh; French Press - Filter Paper
UnK-1054	7.0523	0.0054705	2.262	0.014778	French Press - Cold Brew; Filter Mesh - Filter Paper; French Press - Filter Paper
UnK-2104	7.0495	0.0054785	2.2613	0.014786	Cold Brew - Filter Mesh; Cold Brew - French Press; Filter Paper - French Press
UnK-1509	7.0477	0.0054838	2.2609	0.014786	Cold Brew - Filter Mesh; French Press - Filter Mesh; French Press - Filter Paper
UnK-1235	7.0407	0.005504	2.2593	0.014815	Filter Mesh - Cold Brew; French Press - Cold Brew; Filter Mesh - Filter Paper; French Press - Filter Paper
UnK-2083	7.0402	0.0055052	2.2592	0.014815	French Press - Cold Brew; French Press - Filter Mesh; French Press - Filter Paper
UnK-1258	7.0322	0.0055283	2.2574	0.014863	French Press - Cold Brew; French Press - Filter Mesh; French Press - Filter Paper
UnK-73	7.0144	0.0055803	2.2533	0.014989	Cold Brew - Filter Mesh; Cold Brew - French Press; Filter Paper - Filter Mesh; Filter Paper - French Press
UnK-2374	7.0113	0.0055894	2.2526	0.014999	Cold Brew - French Press; Filter Paper - French Press
UnK-1190	6.9979	0.0056288	2.2496	0.01509	Cold Brew - Filter Mesh; Cold Brew - Filter Paper; Cold Brew - French Press
UnK-2167	6.9756	0.0056951	2.2445	0.015239	Cold Brew - Filter Paper; Filter Mesh - Filter Paper; French Press - Filter Paper
UnK-2647	6.9755	0.0056952	2.2445	0.015239	Filter Mesh - Cold Brew; Filter Mesh - Filter Paper; French Press - Filter Paper
UnK-850	6.9734	0.0057016	2.244	0.015242	Filter Mesh - Cold Brew; French Press - Cold Brew; French Press - Filter Paper
UnK-1941	6.9637	0.0057307	2.2418	0.015305	Filter Mesh - Cold Brew; French Press - Cold Brew; French Press - Filter Paper
UnK-1151	6.9468	0.0057821	2.2379	0.015416	French Press - Cold Brew; French Press - Filter Mesh; French Press - Filter Paper
UnK-720	6.9465	0.005783	2.2378	0.015416	Cold Brew - Filter Paper; French Press - Filter Mesh; French Press - Filter Paper
UnK-1364	6.944	0.0057907	2.2373	0.015422	Filter Mesh - Cold Brew; French Press - Cold Brew; French Press - Filter Paper
UnK-2150	6.9356	0.0058162	2.2354	0.015475	French Press - Cold Brew; French Press - Filter Paper
UnK-658	6.9134	0.0058849	2.2303	0.015643	Cold Brew - Filter Mesh; Cold Brew - French Press; Filter Paper - French Press
UnK-1596	6.8913	0.0059542	2.2252	0.015813	French Press - Cold Brew; French Press - Filter Mesh; French Press - Filter Paper
UnK-1082	6.8763	0.0060017	2.2217	0.015924	French Press - Cold Brew; French Press - Filter Mesh; French Press - Filter Paper
UnK-2345	6.862	0.0060472	2.2184	0.016029	Cold Brew - Filter Mesh; Cold Brew - French Press; Filter Paper - French Press
UnK-1247	6.8586	0.0060583	2.2177	0.016041	French Press - Cold Brew; French Press - Filter Mesh; French Press - Filter Paper
UnK-1769	6.8571	0.006063	2.2173	0.016041	Cold Brew - Filter Mesh; French Press - Filter Mesh; French Press - Filter Paper
UnK-2382	6.8522	0.0060788	2.2162	0.016068	Filter Mesh - Cold Brew; French Press - Cold Brew; French Press - Filter Paper
UnK-939	6.8405	0.0061168	2.2135	0.016153	Cold Brew - Filter Mesh; Cold Brew - French Press; Filter Paper - French Press
UnK-857	6.8116	0.0062118	2.2068	0.016389	Cold Brew - Filter Mesh; Cold Brew - French Press; Filter Paper - French Press
UnK-1137	6.8064	0.0062289	2.2056	0.016416	Cold Brew - Filter Mesh; Cold Brew - French Press; Filter Paper - Filter Mesh; Filter Paper - French Press
UnK-2152	6.804	0.006237	2.205	0.016416	Cold Brew - Filter Mesh; Filter Paper - Filter Mesh; French Press - Filter Mesh
UnK-2277	6.8032	0.0062397	2.2048	0.016416	French Press - Cold Brew; French Press - Filter Mesh; French Press - Filter Paper
UnK-2333	6.8014	0.0062456	2.2044	0.016417	Cold Brew - Filter Mesh; Filter Paper - Filter Mesh; French Press - Filter Mesh
UnK-437	6.7938	0.0062711	2.2027	0.016468	Cold Brew - French Press; Filter Mesh - French Press; Filter Paper - French Press
UnK-2406	6.7835	0.0063058	2.2003	0.016544	Cold Brew - French Press; Filter Mesh - French Press; Filter Paper - French Press
UnK-2002	6.7728	0.006342	2.1978	0.016611	Cold Brew - French Press; Filter Mesh - French Press; Filter Paper - French Press
UnK-1744	6.7724	0.0063431	2.1977	0.016611	Filter Mesh - Cold Brew; Filter Paper - Cold Brew; French Press - Cold Brew
UnK-401	6.7666	0.006363	2.1963	0.016647	Cold Brew - Filter Mesh; Cold Brew - Filter Paper; Cold Brew - French Press
UnK-453	6.7596	0.0063867	2.1947	0.016694	French Press - Cold Brew; French Press - Filter Mesh; French Press - Filter Paper
UnK-2095	6.7566	0.0063972	2.194	0.016706	French Press - Cold Brew; French Press - Filter Mesh; French Press - Filter Paper
UnK-1022	6.7455	0.0064351	2.1914	0.01679	Cold Brew - French Press; Filter Mesh - French Press; Filter Paper - French Press
UnK-763	6.7343	0.0064741	2.1888	0.016876	Cold Brew - Filter Mesh; Cold Brew - French Press
UnK-501	6.7246	0.006508	2.1866	0.016922	Cold Brew - Filter Mesh; Cold Brew - French Press; Filter Paper - French Press
UnK-1008	6.7243	0.006509	2.1865	0.016922	Cold Brew - French Press; Filter Mesh - French Press; Filter Paper - French Press
UnK-1656	6.724	0.0065099	2.1864	0.016922	Cold Brew - Filter Mesh; Cold Brew - French Press; Filter Paper - Filter Mesh; Filter Paper - French Press
UnK-2767	6.7177	0.0065321	2.1849	0.016964	Cold Brew - French Press; Filter Mesh - French Press; Filter Paper - French Press
UnK-28	6.7099	0.0065594	2.1831	0.017019	Cold Brew - Filter Mesh; Cold Brew - Filter Paper; Cold Brew - French Press
UnK-1083	6.7065	0.0065715	2.1823	0.017034	French Press - Cold Brew; French Press - Filter Paper
UnK-918	6.7044	0.0065789	2.1818	0.017034	Cold Brew - Filter Mesh; Cold Brew - Filter Paper; Cold Brew - French Press
UnK-275	6.7033	0.006583	2.1816	0.017034	Cold Brew - French Press; Filter Mesh - French Press; Filter Paper - French Press
UnK-856	6.6748	0.0066849	2.1749	0.017282	Cold Brew - Filter Mesh; Cold Brew - French Press; Filter Paper - Filter Mesh; Filter Paper - French Press
UnK-52	6.6719	0.0066951	2.1742	0.017288	Cold Brew - French Press; Filter Mesh - French Press; Filter Paper - French Press
UnK-2598	6.6707	0.0066996	2.1739	0.017288	Filter Mesh - Cold Brew; French Press - Cold Brew; French Press - Filter Paper
UnK-2633	6.6595	0.0067403	2.1713	0.017376	Filter Paper - Cold Brew; French Press - Cold Brew; French Press - Filter Mesh
UnK-1302	6.6579	0.0067461	2.1709	0.017376	Cold Brew - Filter Mesh; Cold Brew - French Press
UnK-1842	6.6515	0.0067697	2.1694	0.017421	Cold Brew - Filter Mesh; Cold Brew - French Press; Filter Paper - Filter Mesh; Filter Paper - French Press
UnK-801	6.6494	0.0067774	2.1689	0.017425	Cold Brew - Filter Mesh; Cold Brew - Filter Paper; Cold Brew - French Press
UnK-861	6.6437	0.006798	2.1676	0.017462	Cold Brew - French Press; Filter Mesh - French Press; Filter Paper - French Press
UnK-358	6.6391	0.0068149	2.1665	0.017481	Filter Paper - Cold Brew; Filter Mesh - French Press; Filter Paper - French Press
UnK-1564	6.6383	0.0068179	2.1663	0.017481	Cold Brew - Filter Mesh; Cold Brew - Filter Paper; Cold Brew - French Press
UnK-2543	6.6196	0.0068876	2.1619	0.017644	French Press - Filter Mesh; French Press - Filter Paper
UnK-1072	6.6079	0.0069312	2.1592	0.01774	Cold Brew - Filter Mesh; Cold Brew - Filter Paper; Cold Brew - French Press
UnK-932	6.5983	0.0069677	2.1569	0.017817	Cold Brew - French Press; Filter Mesh - French Press; Filter Paper - French Press
UnK-2412	6.5905	0.0069972	2.1551	0.017876	French Press - Cold Brew; French Press - Filter Mesh; French Press - Filter Paper
UnK-933	6.5885	0.0070049	2.1546	0.01788	French Press - Cold Brew; French Press - Filter Mesh; French Press - Filter Paper
UnK-512	6.582	0.0070298	2.1531	0.017906	Cold Brew - French Press; Filter Paper - Filter Mesh; Filter Paper - French Press
UnK-1410	6.5813	0.0070323	2.1529	0.017906	Cold Brew - French Press; Filter Mesh - French Press; Filter Paper - French Press
UnK-2583	6.5808	0.0070342	2.1528	0.017906	French Press - Cold Brew; French Press - Filter Mesh; French Press - Filter Paper
UnK-326	6.5785	0.0070432	2.1522	0.017913	Cold Brew - Filter Mesh; Filter Paper - Filter Mesh; French Press - Filter Mesh
UnK-2309	6.5691	0.0070791	2.15	0.017977	Cold Brew - French Press; Filter Mesh - French Press; Filter Paper - French Press
UnK-1210	6.567	0.0070874	2.1495	0.017977	French Press - Cold Brew; French Press - Filter Mesh; French Press - Filter Paper
UnK-1225	6.5669	0.0070875	2.1495	0.017977	Filter Mesh - Cold Brew; French Press - Cold Brew; Filter Mesh - Filter Paper; French Press - Filter Paper
UnK-30	6.5613	0.0071093	2.1482	0.018016	Cold Brew - French Press; Filter Mesh - French Press; Filter Paper - French Press
UnK-1456	6.5576	0.0071235	2.1473	0.018036	French Press - Filter Mesh; French Press - Filter Paper
UnK-1867	6.5257	0.007249	2.1397	0.018337	Cold Brew - French Press; Filter Paper - Filter Mesh; Filter Paper - French Press
UnK-1352	6.5208	0.0072684	2.1386	0.018348	French Press - Cold Brew; French Press - Filter Mesh; French Press - Filter Paper
UnK-342	6.5203	0.0072704	2.1384	0.018348	Cold Brew - Filter Mesh; Cold Brew - Filter Paper; French Press - Filter Mesh
UnK-1448	6.5186	0.0072769	2.1381	0.018348	Cold Brew - Filter Mesh; Cold Brew - French Press; Filter Paper - French Press
UnK-839	6.5181	0.0072792	2.1379	0.018348	French Press - Cold Brew; French Press - Filter Paper
UnK-1845	6.512	0.0073034	2.1365	0.018392	Filter Paper - Cold Brew; Filter Mesh - French Press; Filter Paper - French Press
UnK-17	6.5088	0.0073162	2.1357	0.018408	Cold Brew - French Press; Filter Mesh - French Press; Filter Paper - French Press
UnK-948	6.4893	0.0073949	2.1311	0.018589	French Press - Cold Brew; French Press - Filter Mesh; French Press - Filter Paper
UnK-2753	6.4791	0.0074366	2.1286	0.018677	Cold Brew - Filter Mesh; Cold Brew - Filter Paper; French Press - Filter Mesh
UnK-1293	6.4678	0.0074827	2.1259	0.018777	Cold Brew - Filter Mesh; Cold Brew - French Press; Filter Paper - Filter Mesh; Filter Paper - French Press
UnK-468	6.4648	0.0074949	2.1252	0.018791	Filter Mesh - Cold Brew; French Press - Cold Brew; Filter Mesh - Filter Paper; French Press - Filter Paper
UnK-1731	6.4593	0.0075176	2.1239	0.018831	Cold Brew - Filter Mesh; Cold Brew - French Press; Filter Paper - Filter Mesh
UnK-1265	6.4559	0.0075319	2.1231	0.01885	Cold Brew - French Press; Filter Mesh - French Press; Filter Paper - French Press
UnK-2482	6.4527	0.0075452	2.1223	0.018866	French Press - Cold Brew; French Press - Filter Mesh; French Press - Filter Paper
UnK-2493	6.4426	0.0075871	2.1199	0.018954	Filter Mesh - Cold Brew; French Press - Cold Brew; French Press - Filter Paper
UnK-2549	6.4361	0.0076143	2.1184	0.018995	Cold Brew - Filter Mesh; Cold Brew - Filter Paper; French Press - Filter Mesh; French Press - Filter Paper
UnK-604	6.4355	0.0076169	2.1182	0.018995	Cold Brew - French Press; Filter Mesh - French Press; Filter Paper - French Press
UnK-1721	6.4338	0.0076241	2.1178	0.018996	Cold Brew - French Press; Filter Mesh - French Press; Filter Paper - French Press
UnK-2027	6.4102	0.0077239	2.1122	0.019228	Filter Mesh - Cold Brew; French Press - Cold Brew; French Press - Filter Paper
UnK-1145	6.4028	0.0077557	2.1104	0.01929	Filter Mesh - Cold Brew; French Press - Cold Brew; French Press - Filter Paper
PE (34:1)	6.377	0.0078671	2.1042	0.01955	Cold Brew - Filter Mesh; Cold Brew - French Press
UnK-331	6.3649	0.0079204	2.1013	0.019665	Cold Brew - Filter Mesh; Cold Brew - French Press; Filter Paper - Filter Mesh; Filter Paper - French Press
UnK-2460	6.3457	0.0080053	2.0966	0.019859	Cold Brew - Filter Mesh; Cold Brew - French Press; Filter Paper - Filter Mesh; Filter Paper - French Press
UnK-2323	6.3401	0.00803	2.0953	0.019902	Cold Brew - French Press; Filter Mesh - French Press; Filter Paper - French Press
UnK-2563	6.3291	0.0080793	2.0926	0.020007	Cold Brew - French Press; Filter Mesh - French Press; Filter Paper - French Press
UnK-842	6.3268	0.0080898	2.0921	0.020007	Cold Brew - Filter Mesh; Cold Brew - Filter Paper; Cold Brew - French Press
UnK-888	6.326	0.0080936	2.0919	0.020007	Filter Paper - Cold Brew; Filter Paper - French Press
UnK-771	6.3235	0.0081045	2.0913	0.020017	Cold Brew - Filter Mesh; Cold Brew - French Press; Filter Paper - French Press
UnK-1799	6.3134	0.0081506	2.0888	0.020113	Cold Brew - Filter Paper; Cold Brew - French Press; Filter Mesh - French Press
UnK-996	6.3116	0.0081584	2.0884	0.020115	Cold Brew - French Press; Filter Paper - French Press
UnK-1112	6.2981	0.0082202	2.0851	0.020249	French Press - Filter Mesh; French Press - Filter Paper
UnK-963	6.2849	0.0082813	2.0819	0.020382	Filter Mesh - Cold Brew; French Press - Cold Brew; French Press - Filter Paper
UnK-1224	6.2812	0.0082982	2.081	0.020401	French Press - Cold Brew; Filter Mesh - Filter Paper; French Press - Filter Paper
UnK-2808	6.28	0.0083037	2.0807	0.020401	Cold Brew - Filter Mesh; Cold Brew - French Press; Filter Paper - Filter Mesh
UnK-1180	6.2763	0.0083208	2.0798	0.020426	Cold Brew - Filter Mesh; Cold Brew - French Press; Filter Paper - French Press
UnK-162	6.2744	0.0083297	2.0794	0.02043	Cold Brew - Filter Mesh; Cold Brew - Filter Paper; Cold Brew - French Press
UnK-893	6.2698	0.0083514	2.0782	0.020465	Filter Paper - Cold Brew; Filter Mesh - French Press; Filter Paper - French Press
UnK-263	6.2663	0.0083678	2.0774	0.020488	Cold Brew - French Press; Filter Paper - French Press
UnK-880	6.2646	0.0083757	2.077	0.020489	French Press - Cold Brew; French Press - Filter Mesh; French Press - Filter Paper
UnK-1231	6.2626	0.008385	2.0765	0.020494	Cold Brew - Filter Mesh; Cold Brew - French Press
UnK-451	6.2448	0.0084694	2.0721	0.020683	Cold Brew - French Press; Filter Mesh - French Press; Filter Paper - French Press
UnK-2818	6.2387	0.0084983	2.0707	0.020735	Cold Brew - French Press; Filter Mesh - French Press; Filter Paper - French Press
UnK-1888	6.2366	0.0085083	2.0702	0.020742	French Press - Cold Brew; French Press - Filter Mesh; French Press - Filter Paper
UnK-2746	6.2211	0.0085828	2.0664	0.020905	Filter Mesh - Cold Brew; Filter Mesh - Filter Paper
UnK-1719	6.2108	0.0086323	2.0639	0.020995	Cold Brew - Filter Mesh; Cold Brew - Filter Paper; Cold Brew - French Press
UnK-2409	6.2104	0.0086343	2.0638	0.020995	Cold Brew - French Press; Filter Mesh - French Press; Filter Paper - French Press
UnK-968	6.2065	0.0086532	2.0628	0.021022	Cold Brew - Filter Mesh; Cold Brew - French Press; Filter Paper - Filter Mesh; Filter Paper - French Press
UnK-1354	6.1985	0.0086927	2.0608	0.0211	French Press - Cold Brew; French Press - Filter Mesh; French Press - Filter Paper
UnK-2734	6.1949	0.0087101	2.06	0.021122	Cold Brew - Filter Mesh; Cold Brew - French Press; Filter Paper - French Press
UnK-356	6.1936	0.0087165	2.0597	0.021122	Cold Brew - Filter Mesh; Cold Brew - French Press; Filter Paper - Filter Mesh; Filter Paper - French Press
UnK-2031	6.1896	0.008736	2.0587	0.021151	Filter Mesh - Cold Brew; French Press - Cold Brew; French Press - Filter Paper
UnK-450	6.1863	0.0087525	2.0579	0.021172	Cold Brew - Filter Mesh; Cold Brew - French Press; Filter Paper - French Press
UnK-1573	6.1499	0.0089342	2.0489	0.021593	Filter Mesh - Cold Brew; French Press - Cold Brew
UnK-1291	6.1303	0.0090342	2.0441	0.021816	Filter Mesh - Cold Brew; Filter Paper - Cold Brew; French Press - Cold Brew
UnK-2695	6.0974	0.0092045	2.036	0.022209	Cold Brew - French Press; Filter Mesh - French Press; Filter Paper - French Press
UnK-1631	6.0742	0.0093269	2.0303	0.022485	French Press - Cold Brew; French Press - Filter Mesh; French Press - Filter Paper
UnK-1518	6.0717	0.0093401	2.0296	0.022497	Cold Brew - Filter Mesh; Cold Brew - Filter Paper; French Press - Filter Mesh
UnK-1460	6.0689	0.0093549	2.029	0.022514	French Press - Cold Brew; French Press - Filter Mesh; French Press - Filter Paper
UnK-2128	6.042	0.0094995	2.0223	0.022827	Cold Brew - French Press; Filter Paper - Filter Mesh; Filter Paper - French Press
UnK-715	6.0417	0.0095011	2.0222	0.022827	French Press - Cold Brew; French Press - Filter Mesh; French Press - Filter Paper
UnK-2411	6.0168	0.0096374	2.016	0.023135	French Press - Cold Brew; Filter Mesh - Filter Paper; French Press - Filter Paper
UnK-20	6.0136	0.0096553	2.0152	0.02314	Filter Mesh - Cold Brew; Filter Paper - Cold Brew; French Press - Cold Brew
UnK-2618	6.0134	0.0096561	2.0152	0.02314	Filter Mesh - Cold Brew; French Press - Cold Brew; Filter Mesh - Filter Paper; French Press - Filter Paper
UnK-548	6.0113	0.0096682	2.0147	0.02315	Filter Mesh - Cold Brew; Filter Paper - Cold Brew; Filter Paper - French Press
UnK-1368	6.008	0.0096862	2.0138	0.023173	Filter Mesh - Cold Brew; French Press - Cold Brew
UnK-1525	5.9987	0.0097383	2.0115	0.023278	Cold Brew - French Press; Filter Mesh - French Press; Filter Paper - French Press
UnK-497	5.9946	0.0097609	2.0105	0.023312	Cold Brew - Filter Mesh; Cold Brew - French Press; Filter Paper - French Press
UnK-1077	5.9886	0.0097945	2.009	0.023366	Cold Brew - French Press; Filter Paper - French Press
UnK-1388	5.9877	0.0097998	2.0088	0.023366	French Press - Cold Brew; French Press - Filter Mesh; French Press - Filter Paper
UnK-2811	5.9859	0.0098101	2.0083	0.02337	Cold Brew - French Press; Filter Mesh - French Press; Filter Paper - French Press
UnK-136	5.9819	0.0098324	2.0073	0.023403	Filter Mesh - Cold Brew; French Press - Cold Brew; Filter Mesh - Filter Paper
UnK-297	5.9805	0.0098404	2.007	0.023403	Cold Brew - French Press; Filter Paper - French Press
UnK-904	5.9761	0.0098656	2.0059	0.023443	French Press - Cold Brew; French Press - Filter Paper
UnK-931	5.9733	0.0098815	2.0052	0.023461	Cold Brew - Filter Mesh; Cold Brew - French Press; Filter Paper - French Press
UnK-1459	5.9648	0.0099299	2.0031	0.023556	French Press - Cold Brew; French Press - Filter Mesh; French Press - Filter Paper
UnK-906	5.9405	0.01007	1.997	0.023852	Cold Brew - French Press; Filter Mesh - French Press; Filter Paper - French Press
UnK-121	5.9402	0.010072	1.9969	0.023852	French Press - Cold Brew; French Press - Filter Mesh; French Press - Filter Paper
UnK-1042	5.929	0.010137	1.9941	0.023987	Cold Brew - Filter Mesh; Cold Brew - French Press
UnK-1604	5.8835	0.010407	1.9827	0.024606	Filter Paper - French Press
UnK-2199	5.8683	0.010499	1.9788	0.024791	French Press - Cold Brew; French Press - Filter Mesh; French Press - Filter Paper
UnK-2133	5.8664	0.010511	1.9784	0.024791	French Press - Cold Brew; French Press - Filter Mesh; French Press - Filter Paper
UnK-352	5.8663	0.010512	1.9783	0.024791	French Press - Cold Brew; Filter Mesh - Filter Paper; French Press - Filter Paper
UnK-2057	5.8607	0.010546	1.9769	0.02485	Cold Brew - French Press; Filter Paper - French Press
UnK-1675	5.8585	0.010559	1.9764	0.024862	French Press - Cold Brew; French Press - Filter Paper
UnK-1481	5.8559	0.010575	1.9757	0.024878	Cold Brew - Filter Mesh; Cold Brew - French Press
UnK-804	5.8504	0.010609	1.9743	0.024918	Cold Brew - Filter Mesh; Cold Brew - Filter Paper; Cold Brew - French Press
UnK-983	5.8503	0.01061	1.9743	0.024918	Cold Brew - Filter Mesh; Cold Brew - Filter Paper; Cold Brew - French Press
UnK-131	5.8472	0.010629	1.9735	0.024942	Cold Brew - Filter Mesh; Cold Brew - French Press; Filter Paper - French Press
UnK-2455	5.8288	0.010743	1.9689	0.02518	French Press - Cold Brew; Filter Mesh - Filter Paper; French Press - Filter Paper
UnK-726	5.8268	0.010756	1.9683	0.02518	Filter Mesh - Cold Brew; French Press - Cold Brew; French Press - Filter Paper
Ceramide (d42:0)	5.8267	0.010757	1.9683	0.02518	Cold Brew - Filter Mesh; Filter Paper - Filter Mesh; French Press - Filter Mesh
UnK-1784	5.8141	0.010836	1.9651	0.025344	Filter Mesh - Cold Brew; Filter Paper - Cold Brew; French Press - Cold Brew
UnK-475	5.808	0.010875	1.9636	0.025413	Cold Brew - Filter Mesh; Cold Brew - French Press; Filter Paper - French Press
UnK-2430	5.8052	0.010892	1.9629	0.025434	Cold Brew - French Press; Filter Mesh - French Press; Filter Paper - French Press
UnK-1913	5.7982	0.010937	1.9611	0.025517	Filter Mesh - Cold Brew; Filter Paper - Cold Brew; French Press - Cold Brew
UnK-1797	5.7965	0.010948	1.9607	0.025522	Cold Brew - Filter Mesh; Cold Brew - French Press
UnK-433	5.7895	0.010993	1.9589	0.025605	French Press - Cold Brew; French Press - Filter Paper
UnK-592	5.7803	0.011052	1.9565	0.025722	Cold Brew - Filter Mesh; Cold Brew - French Press; Filter Paper - Filter Mesh; Filter Paper - French Press
UnK-2092	5.7758	0.011081	1.9554	0.025768	French Press - Cold Brew; French Press - Filter Mesh; French Press - Filter Paper
UnK-1772	5.7617	0.011173	1.9518	0.025961	French Press - Cold Brew; French Press - Filter Mesh; French Press - Filter Paper
UnK-2110	5.7293	0.011389	1.9435	0.026439	Cold Brew - Filter Mesh; French Press - Filter Mesh; French Press - Filter Paper
UnK-466	5.7261	0.01141	1.9427	0.026466	Cold Brew - Filter Mesh; Cold Brew - French Press; Filter Paper - Filter Mesh; Filter Paper - French Press
UnK-1788	5.723	0.011431	1.9419	0.026493	French Press - Cold Brew; French Press - Filter Paper
UnK-1776	5.7106	0.011514	1.9388	0.026665	Filter Mesh - Cold Brew; French Press - Cold Brew; Filter Mesh - Filter Paper; French Press - Filter Paper
UnK-1983	5.7089	0.011526	1.9383	0.026671	Cold Brew - Filter Paper; French Press - Filter Mesh; French Press - Filter Paper
UnK-1736	5.7021	0.011572	1.9366	0.026755	Cold Brew - French Press; Filter Paper - French Press
UnK-831	5.6992	0.011592	1.9358	0.026779	French Press - Cold Brew; French Press - Filter Mesh; French Press - Filter Paper
UnK-629	5.6961	0.011613	1.935	0.026787	Cold Brew - Filter Mesh; Filter Paper - Filter Mesh; French Press - Filter Mesh
UnK-985	5.6959	0.011614	1.935	0.026787	Filter Paper - Cold Brew; Filter Paper - French Press
UnK-1315	5.6906	0.011651	1.9336	0.026849	Cold Brew - Filter Mesh; Cold Brew - French Press; Filter Paper - Filter Mesh; Filter Paper - French Press
UnK-461	5.6722	0.011779	1.9289	0.027122	Cold Brew - French Press; Filter Mesh - French Press; Filter Paper - French Press
UnK-86	5.6696	0.011796	1.9283	0.02714	Cold Brew - Filter Mesh; Filter Paper - Filter Mesh
UnK-2321	5.6676	0.011811	1.9277	0.027152	Filter Mesh - French Press; Filter Paper - French Press
UnK-545	5.6566	0.011888	1.9249	0.027306	French Press - Cold Brew; French Press - Filter Paper
UnK-690	5.641	0.011998	1.9209	0.027526	Cold Brew - French Press; Filter Mesh - French Press; Filter Paper - French Press
UnK-1761	5.6404	0.012003	1.9207	0.027526	French Press - Cold Brew; French Press - Filter Mesh; French Press - Filter Paper
UnK-81	5.6272	0.012097	1.9173	0.027668	Cold Brew - French Press; Filter Mesh - French Press; Filter Paper - French Press
UnK-750	5.6263	0.012104	1.9171	0.027668	Cold Brew - French Press; Filter Paper - Filter Mesh; Filter Paper - French Press
UnK-9	5.6258	0.012107	1.917	0.027668	Cold Brew - Filter Mesh; Cold Brew - French Press; Filter Paper - Filter Mesh
UnK-1827	5.6255	0.01211	1.9169	0.027668	Filter Paper - Cold Brew; French Press - Cold Brew
UnK-2336	5.6248	0.012114	1.9167	0.027668	Cold Brew - Filter Mesh; Cold Brew - French Press; Filter Paper - French Press
UnK-756	5.6235	0.012124	1.9164	0.027668	Cold Brew - Filter Mesh; Cold Brew - French Press; Filter Paper - French Press
UnK-1201	5.6165	0.012175	1.9145	0.02774	Filter Paper - Cold Brew; Filter Paper - Filter Mesh; Filter Paper - French Press
UnK-742	5.6164	0.012175	1.9145	0.02774	Filter Mesh - Cold Brew; Filter Paper - Cold Brew; Filter Mesh - French Press; Filter Paper - French Press
UnK-49	5.6011	0.012287	1.9106	0.027958	Cold Brew - Filter Mesh; Cold Brew - Filter Paper
UnK-482	5.6005	0.01229	1.9104	0.027958	Cold Brew - French Press; Filter Mesh - French Press; Filter Paper - French Press
UnK-2450	5.5978	0.012311	1.9097	0.027981	Cold Brew - Filter Mesh; Cold Brew - French Press; Filter Paper - Filter Mesh; Filter Paper - French Press
UnK-1471	5.5941	0.012338	1.9088	0.02802	French Press - Cold Brew; French Press - Filter Mesh; French Press - Filter Paper
UnK-1794	5.5881	0.012382	1.9072	0.028098	Cold Brew - Filter Mesh; Filter Paper - Filter Mesh; Filter Paper - French Press
UnK-2010	5.5707	0.012511	1.9027	0.028357	Cold Brew - Filter Mesh; Cold Brew - French Press
UnK-1000	5.5701	0.012516	1.9025	0.028357	Filter Mesh - Cold Brew; Filter Paper - Cold Brew; Filter Paper - French Press
UnK-1184	5.5676	0.012534	1.9019	0.028376	Cold Brew - Filter Paper; Cold Brew - French Press
UnK-778	5.5656	0.012549	1.9014	0.028387	Filter Mesh - Cold Brew; French Press - Cold Brew; French Press - Filter Paper
UnK-2360	5.5405	0.012739	1.8949	0.028793	Cold Brew - Filter Mesh; Filter Paper - Filter Mesh; French Press - Filter Mesh
UnK-1854	5.5349	0.012782	1.8934	0.028867	French Press - Cold Brew; Filter Mesh - Filter Paper; French Press - Filter Paper
UnK-2215	5.5313	0.01281	1.8925	0.028906	Filter Paper - Cold Brew; Filter Mesh - French Press; Filter Paper - French Press
UnK-1139	5.5277	0.012838	1.8915	0.028946	Cold Brew - Filter Mesh; Cold Brew - French Press; Filter Paper - French Press
UnK-2225	5.5182	0.012911	1.889	0.029078	French Press - Cold Brew; French Press - Filter Mesh; French Press - Filter Paper
UnK-1298	5.5174	0.012917	1.8888	0.029078	Cold Brew - French Press; Filter Mesh - French Press; Filter Paper - French Press
UnK-1575	5.5128	0.012953	1.8876	0.029132	French Press - Cold Brew; French Press - Filter Mesh; French Press - Filter Paper
UnK-2285	5.5117	0.012961	1.8873	0.029132	French Press - Cold Brew; French Press - Filter Mesh; French Press - Filter Paper
UnK-1595	5.5067	0.013	1.886	0.029196	Cold Brew - Filter Mesh; Cold Brew - Filter Paper; Cold Brew - French Press
UnK-1497	5.4826	0.013191	1.8797	0.029601	Cold Brew - Filter Mesh; Cold Brew - French Press
UnK-1540	5.4659	0.013324	1.8754	0.029875	Filter Mesh - Cold Brew; Filter Paper - Cold Brew; Filter Paper - French Press
UnK-2123	5.4542	0.013418	1.8723	0.030064	Cold Brew - Filter Mesh; Cold Brew - French Press; Filter Paper - Filter Mesh; Filter Paper - French Press
UnK-1242	5.4518	0.013438	1.8717	0.030083	Filter Mesh - Cold Brew; Filter Paper - Cold Brew
UnK-2387	5.4461	0.013485	1.8702	0.030164	Cold Brew - Filter Paper; Filter Mesh - Filter Paper; French Press - Filter Paper
UnK-171	5.4177	0.013718	1.8627	0.030662	Cold Brew - French Press; Filter Paper - French Press
UnK-1329	5.416	0.013732	1.8623	0.03067	Cold Brew - Filter Mesh; Cold Brew - French Press; Filter Paper - Filter Mesh
UnK-1027	5.4139	0.01375	1.8617	0.030686	Cold Brew - Filter Mesh; Cold Brew - French Press; Filter Paper - Filter Mesh; Filter Paper - French Press
UnK-1949	5.4102	0.013781	1.8607	0.03073	French Press - Filter Mesh; French Press - Filter Paper
UnK-2030	5.4044	0.01383	1.8592	0.030812	Filter Mesh - Cold Brew; French Press - Cold Brew; French Press - Filter Paper
UnK-2515	5.4032	0.01384	1.8589	0.030812	Cold Brew - Filter Mesh; Cold Brew - Filter Paper; Cold Brew - French Press
UnK-478	5.3997	0.013869	1.858	0.030853	Filter Mesh - Cold Brew; Filter Mesh - Filter Paper
UnK-730	5.3967	0.013894	1.8572	0.030884	Cold Brew - Filter Mesh; Filter Paper - Filter Mesh; Filter Paper - French Press
UnK-1753	5.3801	0.014035	1.8528	0.031173	Cold Brew - French Press; Filter Paper - French Press
UnK-230	5.3744	0.014084	1.8513	0.031257	Filter Mesh - Cold Brew; Filter Paper - Cold Brew; Filter Paper - French Press
UnK-471	5.3713	0.01411	1.8505	0.031291	Cold Brew - Filter Mesh; Cold Brew - French Press; Filter Paper - Filter Mesh; Filter Paper - French Press
UnK-293	5.3603	0.014206	1.8475	0.031477	Cold Brew - French Press; Filter Mesh - French Press; Filter Paper - French Press
UnK-2084	5.3506	0.01429	1.845	0.031639	Cold Brew - Filter Mesh; Filter Paper - Filter Mesh; French Press - Filter Mesh
UnK-2136	5.3437	0.014351	1.8431	0.031749	French Press - Cold Brew; French Press - Filter Mesh; French Press - Filter Paper
UnK-2327	5.341	0.014374	1.8424	0.031777	Cold Brew - Filter Mesh; Cold Brew - French Press; Filter Paper - Filter Mesh; Filter Paper - French Press
UnK-2433	5.3273	0.014495	1.8388	0.032018	French Press - Cold Brew; French Press - Filter Mesh; French Press - Filter Paper
UnK-2408	5.308	0.014667	1.8337	0.032373	Filter Mesh - Cold Brew; Filter Paper - Cold Brew; French Press - Cold Brew
UnK-2492	5.3057	0.014688	1.833	0.032391	Cold Brew - Filter Mesh; Filter Paper - Filter Mesh
UnK-1993	5.3046	0.014698	1.8327	0.032391	Cold Brew - Filter Mesh; Filter Paper - Filter Mesh
UnK-2421	5.3012	0.014728	1.8319	0.032432	Filter Mesh - Cold Brew; French Press - Cold Brew; Filter Mesh - Filter Paper; French Press - Filter Paper
UnK-1877	5.2945	0.01479	1.83	0.032542	Filter Mesh - French Press; Filter Paper - French Press
UnK-2677	5.2903	0.014827	1.8289	0.032599	Cold Brew - French Press; Filter Paper - French Press
UnK-400	5.2845	0.01488	1.8274	0.03269	Cold Brew - Filter Mesh; Cold Brew - French Press; Filter Paper - Filter Mesh; Filter Paper - French Press
UnK-537	5.2765	0.014953	1.8253	0.03281	Cold Brew - Filter Mesh; Cold Brew - French Press; Filter Paper - French Press
UnK-1458	5.2761	0.014958	1.8251	0.03281	Cold Brew - Filter Mesh; French Press - Filter Mesh; French Press - Filter Paper
UnK-27	5.2711	0.015004	1.8238	0.032859	Filter Mesh - French Press; Filter Paper - French Press
UnK-2276	5.2696	0.015017	1.8234	0.032859	Cold Brew - Filter Mesh; Filter Paper - Filter Mesh; French Press - Filter Mesh
UnK-1931	5.2691	0.015022	1.8233	0.032859	Filter Paper - Filter Mesh; French Press - Filter Mesh
UnK-395	5.2686	0.015027	1.8231	0.032859	Cold Brew - Filter Mesh; Cold Brew - French Press; Filter Paper - French Press
UnK-2028	5.2545	0.015157	1.8194	0.033119	Filter Mesh - Cold Brew; Filter Mesh - Filter Paper; Filter Mesh - French Press
UnK-228	5.2527	0.015175	1.8189	0.033131	Cold Brew - Filter Mesh; Cold Brew - French Press; Filter Paper - French Press
UnK-500	5.2459	0.015238	1.8171	0.033243	French Press - Cold Brew; French Press - Filter Paper
UnK-2673	5.2416	0.015279	1.8159	0.033306	Cold Brew - French Press; Filter Mesh - French Press; Filter Paper - French Press
UnK-628	5.2357	0.015334	1.8143	0.033401	Filter Mesh - French Press; Filter Paper - French Press
UnK-1653	5.2314	0.015375	1.8132	0.033439	French Press - Cold Brew; French Press - Filter Mesh; French Press - Filter Paper
UnK-1273	5.2314	0.015375	1.8132	0.033439	Cold Brew - Filter Mesh; Cold Brew - French Press; Filter Paper - Filter Mesh
UnK-2063	5.2289	0.015399	1.8125	0.033441	Cold Brew - Filter Mesh; Cold Brew - Filter Paper; Cold Brew - French Press
UnK-1720	5.2288	0.0154	1.8125	0.033441	Filter Mesh - Filter Paper; French Press - Filter Paper
UnK-1392	5.2227	0.015458	1.8108	0.033543	Cold Brew - Filter Mesh; Cold Brew - French Press; Filter Paper - French Press
UnK-1567	5.219	0.015493	1.8099	0.033592	Filter Mesh - Cold Brew; Filter Paper - Cold Brew; French Press - Cold Brew
UnK-2800	5.2047	0.015632	1.806	0.033866	French Press - Filter Mesh; French Press - Filter Paper
UnK-2461	5.2025	0.015652	1.8054	0.033883	Cold Brew - Filter Mesh; Cold Brew - French Press; Filter Paper - Filter Mesh
UnK-558	5.2014	0.015663	1.8051	0.033883	Cold Brew - Filter Mesh; Cold Brew - French Press
UnK-1878	5.1883	0.015791	1.8016	0.034132	French Press - Cold Brew; French Press - Filter Mesh; French Press - Filter Paper
UnK-1747	5.1803	0.015869	1.7994	0.034257	Cold Brew - French Press; Filter Paper - French Press
UnK-2441	5.18	0.015872	1.7994	0.034257	Filter Mesh - Filter Paper; French Press - Filter Paper
UnK-1985	5.1772	0.0159	1.7986	0.034289	Filter Paper - Cold Brew; Filter Paper - French Press
UnK-520	5.1738	0.015933	1.7977	0.034336	French Press - Cold Brew; Filter Mesh - Filter Paper; French Press - Filter Paper
UnK-1134	5.1705	0.015966	1.7968	0.03438	Cold Brew - Filter Mesh; Cold Brew - French Press; Filter Paper - Filter Mesh; Filter Paper - French Press
UnK-379	5.1658	0.016013	1.7955	0.034437	Filter Paper - Filter Mesh; Filter Paper - French Press
UnK-1494	5.1654	0.016017	1.7954	0.034437	French Press - Filter Mesh; French Press - Filter Paper
UnK-2466	5.1639	0.016032	1.795	0.034442	Cold Brew - French Press; Filter Mesh - Filter Paper; Filter Mesh - French Press
UnK-1791	5.1586	0.016084	1.7936	0.03453	Cold Brew - Filter Mesh; Cold Brew - French Press
UnK-2293	5.1469	0.016203	1.7904	0.034748	French Press - Cold Brew; French Press - Filter Mesh; French Press - Filter Paper
UnK-847	5.1461	0.016211	1.7902	0.034748	French Press - Cold Brew; French Press - Filter Mesh; French Press - Filter Paper
UnK-191	5.1384	0.016288	1.7881	0.034887	Cold Brew - Filter Mesh; Cold Brew - French Press; Filter Paper - Filter Mesh
UnK-1550	5.137	0.016303	1.7877	0.034892	French Press - Cold Brew; French Press - Filter Mesh; French Press - Filter Paper
UnK-2213	5.133	0.016344	1.7867	0.034953	Cold Brew - Filter Mesh; French Press - Filter Mesh; French Press - Filter Paper
UnK-2498	5.1245	0.01643	1.7844	0.035089	Cold Brew - French Press; Filter Paper - French Press
UnK-1511	5.1243	0.016432	1.7843	0.035089	Filter Mesh - Cold Brew; French Press - Cold Brew; French Press - Filter Paper
UnK-886	5.1117	0.016563	1.7809	0.035341	French Press - Cold Brew; French Press - Filter Mesh; French Press - Filter Paper
UnK-56	5.1055	0.016626	1.7792	0.03545	Cold Brew - French Press; Filter Paper - French Press
UnK-900	5.0974	0.016711	1.777	0.035604	Cold Brew - Filter Mesh; Cold Brew - French Press; Filter Paper - French Press
UnK-892	5.0957	0.016729	1.7765	0.035615	Cold Brew - French Press; Filter Mesh - French Press
UnK-1250	5.091	0.016779	1.7752	0.035694	French Press - Cold Brew; French Press - Filter Mesh; French Press - Filter Paper
UnK-2400	5.0884	0.016805	1.7746	0.035718	French Press - Filter Mesh; French Press - Filter Paper
UnK-1757	5.0875	0.016815	1.7743	0.035718	Filter Mesh - Cold Brew; French Press - Cold Brew
UnK-990	5.0859	0.016832	1.7739	0.035727	Cold Brew - French Press; Filter Paper - French Press
UnK-543	5.0789	0.016906	1.772	0.035857	Cold Brew - French Press; Filter Mesh - French Press; Filter Paper - French Press
UnK-2214	5.0767	0.016929	1.7714	0.035879	Cold Brew - Filter Mesh; Cold Brew - French Press
UnK-1390	5.0737	0.016961	1.7706	0.035909	Filter Mesh - Cold Brew; French Press - Cold Brew; Filter Mesh - Filter Paper; French Press - Filter Paper
UnK-2044	5.073	0.016969	1.7704	0.035909	French Press - Cold Brew
UnK-2205	5.0691	0.017011	1.7693	0.035927	French Press - Cold Brew; French Press - Filter Mesh; French Press - Filter Paper
UnK-2806	5.0687	0.017014	1.7692	0.035927	Cold Brew - French Press; Filter Mesh - French Press; Filter Paper - French Press
UnK-2516	5.0686	0.017016	1.7691	0.035927	Cold Brew - Filter Mesh; Cold Brew - French Press; Filter Paper - French Press
UnK-1601	5.0674	0.017028	1.7688	0.035927	French Press - Cold Brew; French Press - Filter Mesh; French Press - Filter Paper
UnK-597	5.0614	0.017093	1.7672	0.036015	Cold Brew - Filter Mesh; Cold Brew - Filter Paper; Cold Brew - French Press
UnK-1811	5.0611	0.017096	1.7671	0.036015	Filter Mesh - Cold Brew; Filter Paper - Cold Brew; French Press - Cold Brew
UnK-2390	5.0523	0.017191	1.7647	0.036189	French Press - Cold Brew; French Press - Filter Mesh; French Press - Filter Paper
UnK-1277	5.0485	0.017231	1.7637	0.036247	Cold Brew - French Press; Filter Mesh - French Press; Filter Paper - French Press
UnK-112	5.0462	0.017256	1.7631	0.036273	Cold Brew - French Press; Filter Paper - French Press
UnK-1435	5.0439	0.017282	1.7624	0.0363	French Press - Cold Brew; French Press - Filter Mesh; French Press - Filter Paper
UnK-1853	5.0421	0.017302	1.7619	0.036314	Cold Brew - Filter Mesh; Cold Brew - French Press; Filter Paper - French Press
UnK-1124	5.0305	0.017428	1.7587	0.036553	French Press - Cold Brew; French Press - Filter Mesh; French Press - Filter Paper
UnK-1851	5.0224	0.017518	1.7565	0.036713	Cold Brew - Filter Mesh
UnK-2757	5.0195	0.01755	1.7557	0.036753	Cold Brew - Filter Paper; French Press - Filter Mesh; French Press - Filter Paper
UnK-1847	5.0102	0.017653	1.7532	0.036941	Filter Mesh - Cold Brew; French Press - Cold Brew; Filter Mesh - Filter Paper; French Press - Filter Paper
UnK-1380	5.0031	0.017732	1.7512	0.037079	Filter Mesh - Cold Brew; Filter Paper - Cold Brew; French Press - Cold Brew
UnK-1373	4.9913	0.017865	1.748	0.037331	Filter Mesh - Cold Brew; Filter Paper - Cold Brew; Filter Mesh - French Press
UnK-1923	4.9829	0.01796	1.7457	0.0375	Cold Brew - Filter Mesh; Cold Brew - French Press
UnK-278	4.9799	0.017995	1.7449	0.037522	Cold Brew - Filter Mesh; Cold Brew - French Press; Filter Paper - French Press
UnK-119	4.9797	0.017997	1.7448	0.037522	Cold Brew - French Press; Filter Paper - French Press
UnK-203	4.9772	0.018025	1.7441	0.037554	Cold Brew - Filter Mesh; Cold Brew - French Press; Filter Paper - Filter Mesh; Filter Paper - French Press
UnK-2048	4.9742	0.018059	1.7433	0.037597	French Press - Cold Brew; French Press - Filter Mesh; French Press - Filter Paper
UnK-2051	4.9566	0.018263	1.7384	0.037992	Cold Brew - French Press
UnK-5	4.9514	0.018323	1.737	0.03809	Filter Paper - Cold Brew; Filter Mesh - French Press; Filter Paper - French Press
UnK-2021	4.9416	0.018437	1.7343	0.038298	French Press - Cold Brew; French Press - Filter Mesh; French Press - Filter Paper
UnK-1760	4.9269	0.018611	1.7302	0.038631	French Press - Cold Brew; French Press - Filter Paper
UnK-2131	4.9257	0.018625	1.7299	0.038631	Filter Paper - French Press
UnK-417	4.9168	0.018731	1.7274	0.038823	French Press - Cold Brew; French Press - Filter Mesh; French Press - Filter Paper
UnK-101	4.9134	0.018771	1.7265	0.038878	Filter Paper - Cold Brew; Filter Mesh - French Press; Filter Paper - French Press
UnK-170	4.9115	0.018794	1.726	0.038898	Filter Mesh - Cold Brew; Filter Paper - Cold Brew; French Press - Cold Brew
UnK-1482	4.9095	0.018818	1.7254	0.038918	Cold Brew - French Press; Filter Paper - Filter Mesh; Filter Paper - French Press
UnK-1625	4.9075	0.018842	1.7249	0.03894	Filter Mesh - Cold Brew; French Press - Cold Brew; French Press - Filter Paper
UnK-1031	4.9054	0.018868	1.7243	0.03894	French Press - Cold Brew; French Press - Filter Paper
UnK-787	4.9052	0.01887	1.7242	0.03894	Cold Brew - Filter Mesh; Cold Brew - French Press; Filter Paper - French Press
UnK-937	4.9026	0.018901	1.7235	0.038959	Cold Brew - Filter Mesh; Cold Brew - Filter Paper; French Press - Filter Paper
UnK-2628	4.9021	0.018907	1.7234	0.038959	French Press - Cold Brew; French Press - Filter Paper
UnK-1733	4.9002	0.01893	1.7229	0.038978	Cold Brew - Filter Mesh; Filter Paper - Filter Mesh
UnK-1498	4.8899	0.019055	1.72	0.039207	French Press - Cold Brew; Filter Mesh - Filter Paper; French Press - Filter Paper
UnK-930	4.8743	0.019246	1.7157	0.039572	Cold Brew - Filter Mesh; Cold Brew - French Press; Filter Paper - Filter Mesh; Filter Paper - French Press
UnK-2300	4.8617	0.019402	1.7121	0.039864	Cold Brew - French Press; Filter Mesh - French Press; Filter Paper - French Press
UnK-1665	4.8591	0.019435	1.7114	0.039902	Filter Mesh - Cold Brew; French Press - Cold Brew; Filter Mesh - Filter Paper
UnK-2414	4.8524	0.019519	1.7095	0.040045	Cold Brew - French Press; Filter Paper - French Press
UnK-2465	4.8479	0.019575	1.7083	0.04013	Cold Brew - French Press; Filter Paper - French Press
UnK-1873	4.8425	0.019643	1.7068	0.04024	Cold Brew - Filter Mesh; Cold Brew - French Press
UnK-2153	4.8285	0.01982	1.7029	0.04055	Cold Brew - Filter Mesh; Cold Brew - French Press; Filter Paper - Filter Mesh; Filter Paper - French Press
UnK-773	4.8283	0.019823	1.7028	0.04055	Cold Brew - Filter Mesh; French Press - Filter Mesh
UnK-514	4.8266	0.019844	1.7024	0.040565	Cold Brew - Filter Mesh; Cold Brew - Filter Paper
UnK-576	4.8161	0.01998	1.6994	0.040812	Cold Brew - Filter Mesh; Cold Brew - French Press; Filter Paper - Filter Mesh; Filter Paper - French Press
UnK-685	4.8074	0.020091	1.697	0.041011	Cold Brew - Filter Mesh; Cold Brew - French Press; Filter Paper - Filter Mesh
UnK-2501	4.8061	0.020108	1.6966	0.041015	Cold Brew - French Press; Filter Mesh - French Press; Filter Paper - French Press
UnK-1474	4.8046	0.020128	1.6962	0.041026	Cold Brew - French Press; Filter Mesh - French Press; Filter Paper - French Press
UnK-2521	4.786	0.020371	1.691	0.041492	Cold Brew - Filter Mesh; Cold Brew - French Press
UnK-2578	4.7681	0.020608	1.686	0.041943	Filter Mesh - Filter Paper; French Press - Filter Paper
UnK-1705	4.7657	0.02064	1.6853	0.041978	French Press - Filter Mesh; French Press - Filter Paper
UnK-1185	4.76	0.020716	1.6837	0.042103	Cold Brew - Filter Mesh; Cold Brew - French Press
UnK-1717	4.7555	0.020776	1.6824	0.042195	Cold Brew - French Press; Filter Mesh - French Press; Filter Paper - French Press
UnK-2016	4.7453	0.020915	1.6795	0.042447	French Press - Cold Brew; French Press - Filter Mesh; French Press - Filter Paper
UnK-617	4.738	0.021014	1.6775	0.042618	French Press - Cold Brew; French Press - Filter Mesh; French Press - Filter Paper
UnK-1159	4.7257	0.021182	1.674	0.042927	French Press - Filter Mesh; French Press - Filter Paper
UnK-2003	4.7099	0.021402	1.6695	0.043342	French Press - Cold Brew; Filter Mesh - Filter Paper; French Press - Filter Paper
UnK-2502	4.705	0.021471	1.6682	0.043431	Filter Mesh - Cold Brew; Filter Mesh - French Press
UnK-1939	4.7045	0.021477	1.668	0.043431	Cold Brew - French Press; Filter Paper - French Press
UnK-264	4.6988	0.021557	1.6664	0.043547	Filter Paper - Cold Brew; Filter Paper - French Press
UnK-328	4.6982	0.021565	1.6662	0.043547	Cold Brew - French Press; Filter Paper - French Press
UnK-1199	4.6885	0.021702	1.6635	0.043792	Cold Brew - Filter Mesh; Cold Brew - French Press; Filter Paper - Filter Mesh
UnK-407	4.6798	0.021826	1.661	0.043997	Cold Brew - French Press; Filter Mesh - French Press; Filter Paper - French Press
UnK-784	4.6776	0.021858	1.6604	0.043997	Filter Mesh - Cold Brew; Filter Paper - Cold Brew; French Press - Cold Brew
UnK-1709	4.6772	0.021863	1.6603	0.043997	Cold Brew - French Press; Filter Mesh - French Press; Filter Paper - French Press
UnK-602	4.677	0.021866	1.6602	0.043997	Cold Brew - Filter Mesh; Cold Brew - French Press; Filter Paper - Filter Mesh; Filter Paper - French Press
UnK-434	4.6644	0.022046	1.6567	0.044328	Cold Brew - French Press; Filter Paper - Filter Mesh; Filter Paper - French Press
UnK-2681	4.6626	0.022074	1.6561	0.044351	Cold Brew - Filter Mesh; Filter Paper - Filter Mesh
UnK-36	4.6559	0.02217	1.6542	0.044513	Cold Brew - French Press; Filter Mesh - French Press; Filter Paper - French Press
UnK-1755	4.6483	0.02228	1.6521	0.044676	Cold Brew - Filter Paper; Cold Brew - French Press
UnK-2436	4.6482	0.022282	1.652	0.044676	Cold Brew - Filter Mesh; Cold Brew - French Press
UnK-1123	4.6459	0.022316	1.6514	0.044711	Filter Paper - Cold Brew; Filter Mesh - French Press; Filter Paper - French Press
UnK-1846	4.6428	0.02236	1.6505	0.044768	Cold Brew - Filter Mesh; Cold Brew - Filter Paper; Cold Brew - French Press
UnK-1556	4.6409	0.022389	1.65	0.044793	French Press - Cold Brew; French Press - Filter Mesh; French Press - Filter Paper
UnK-61	4.632	0.022521	1.6474	0.045025	Filter Mesh - Cold Brew; Filter Paper - Cold Brew
UnK-1387	4.6243	0.022635	1.6452	0.045222	Filter Mesh - Cold Brew; French Press - Cold Brew
UnK-959	4.6227	0.022658	1.6448	0.045236	French Press - Filter Mesh; French Press - Filter Paper
UnK-1129	4.6216	0.022675	1.6445	0.045238	Cold Brew - Filter Mesh; Cold Brew - French Press; Filter Paper - French Press
UnK-740	4.6198	0.022702	1.6439	0.045259	Cold Brew - Filter Mesh; Cold Brew - French Press
UnK-2005	4.615	0.022773	1.6426	0.04537	French Press - Cold Brew; French Press - Filter Mesh; French Press - Filter Paper
UnK-2174	4.6115	0.022826	1.6416	0.045442	Cold Brew - Filter Mesh; Cold Brew - Filter Paper; Cold Brew - French Press
UnK-1630	4.6088	0.022866	1.6408	0.04549	Cold Brew - Filter Mesh; Cold Brew - French Press; Filter Paper - Filter Mesh; Filter Paper - French Press
UnK-2079	4.5632	0.023565	1.6277	0.046848	Cold Brew - Filter Mesh; Cold Brew - Filter Paper; Cold Brew - French Press
UnK-739	4.5532	0.02372	1.6249	0.047123	Filter Mesh - French Press; Filter Paper - French Press
UnK-1051	4.5514	0.023749	1.6244	0.047147	Cold Brew - Filter Mesh; Cold Brew - French Press; Filter Paper - Filter Mesh
UnK-1241	4.5469	0.02382	1.6231	0.047254	Cold Brew - Filter Mesh; Cold Brew - Filter Paper
UnK-2415	4.5412	0.02391	1.6214	0.047401	French Press - Cold Brew; French Press - Filter Mesh; French Press - Filter Paper
UnK-126	4.5318	0.02406	1.6187	0.047665	Cold Brew - French Press; Filter Paper - French Press
UnK-1239	4.5304	0.024082	1.6183	0.047673	Cold Brew - French Press; Filter Paper - French Press
UnK-2295	4.5262	0.024149	1.6171	0.047774	Cold Brew - Filter Mesh; French Press - Filter Mesh
UnK-2144	4.5242	0.024182	1.6165	0.047804	Cold Brew - Filter Mesh; Filter Paper - Filter Mesh
UnK-1901	4.5228	0.024204	1.6161	0.047816	Cold Brew - Filter Mesh; Cold Brew - French Press; Filter Paper - French Press
UnK-946	4.5095	0.024418	1.6123	0.048204	Cold Brew - Filter Mesh; French Press - Filter Mesh
UnK-1141	4.5055	0.024484	1.6111	0.048301	French Press - Cold Brew; French Press - Filter Mesh; French Press - Filter Paper
UnK-1739	4.5021	0.02454	1.6101	0.048377	Cold Brew - French Press; Filter Paper - French Press
UnK-428	4.5006	0.024563	1.6097	0.048389	Cold Brew - Filter Mesh; Cold Brew - French Press; Filter Paper - French Press
UnK-2789	4.4996	0.02458	1.6094	0.048389	Cold Brew - Filter Mesh; Cold Brew - Filter Paper
UnK-2479	4.4966	0.024629	1.6086	0.048451	French Press - Filter Mesh; French Press - Filter Paper
UnK-412	4.4926	0.024695	1.6074	0.048548	Cold Brew - French Press; Filter Paper - French Press
UnK-2279	4.4898	0.024741	1.6066	0.048603	Filter Mesh - Filter Paper; French Press - Filter Paper
UnK-1606	4.4875	0.024779	1.6059	0.048644	Cold Brew - Filter Mesh; Cold Brew - French Press
UnK-2268	4.4848	0.024824	1.6051	0.0487	French Press - Cold Brew; French Press - Filter Mesh; French Press - Filter Paper
UnK-1805	4.4706	0.02506	1.601	0.049127	French Press - Cold Brew; French Press - Filter Mesh; French Press - Filter Paper
UnK-2730	4.4634	0.025181	1.5989	0.049331	Filter Mesh - Cold Brew; Filter Paper - Cold Brew
UnK-2064	4.4621	0.025203	1.5986	0.049339	Cold Brew - Filter Mesh; Cold Brew - Filter Paper; Cold Brew - French Press
UnK-256	4.459	0.025255	1.5976	0.049408	Filter Mesh - Cold Brew; Filter Paper - Cold Brew
UnK-845	4.4495	0.025416	1.5949	0.049687	Filter Paper - Cold Brew; Filter Paper - French Press
UnK-2403	4.4484	0.025435	1.5946	0.049692	Cold Brew - Filter Mesh; Filter Paper - Filter Mesh
UnK-1798	4.4452	0.025488	1.5937	0.049761	French Press - Cold Brew; French Press - Filter Mesh; French Press - Filter Paper
UnK-1763	4.4421	0.025542	1.5927	0.049832	Cold Brew - Filter Paper; Filter Mesh - Filter Paper; French Press - Filter Paper
UnK-848	4.4404	0.025571	1.5923	0.049853	Filter Mesh - Cold Brew; Filter Paper - Cold Brew; French Press - Cold Brew
UnK-1006	4.4376	0.02562	1.5914	0.049914	Cold Brew - French Press; Filter Mesh - French Press; Filter Paper - French Press

## Sheet: biogenic amine
Brewing effect on biogenic amines (unknown)
Biogeic amines	f.value	p.value	-log10(p)	FDR	Fisher's LSD
6.67_579.30	94.122	1.3222e-08	7.8787	2.3099e-05	Filter Mesh - Cold Brew; Filter Paper - Cold Brew; French Press - Cold Brew; Filter Mesh - Filter Paper; Filter Mesh - French Press
1.06_499.43	55.122	2.7298e-07	6.5639	0.00023845	Filter Mesh - Cold Brew; French Press - Cold Brew; Filter Mesh - Filter Paper; French Press - Filter Mesh; French Press - Filter Paper
6.69_555.29	47.689	6.0858e-07	6.2157	0.0003544	Filter Mesh - Cold Brew; Filter Paper - Cold Brew; French Press - Cold Brew; Filter Mesh - Filter Paper; Filter Mesh - French Press
5.64_520.34	36.066	2.7766e-06	5.5565	0.0012127	Filter Mesh - Cold Brew; Filter Paper - Cold Brew; French Press - Cold Brew
6.27_565.29	26.865	1.3099e-05	4.8828	0.0045767	Filter Mesh - Cold Brew; Filter Paper - Cold Brew; French Press - Cold Brew
1.34_218.08	16.951	0.00012989	3.8864	0.032479	Filter Mesh - Cold Brew; Filter Paper - Cold Brew; French Press - Cold Brew
1.22_181.08	16.774	0.00013655	3.8647	0.032479	Filter Mesh - Cold Brew; Filter Paper - Cold Brew; French Press - Cold Brew; Filter Mesh - Filter Paper
2.09_254.12	16.475	0.00014873	3.8276	0.032479	Filter Mesh - Cold Brew; Filter Paper - Cold Brew; French Press - Cold Brew
1.60_426.19	15.548	0.00019548	3.7089	0.037944	Filter Mesh - Cold Brew; French Press - Cold Brew; Filter Mesh - Filter Paper; Filter Mesh - French Press
